# Supplementary material for: Integrative Analysis of Elicitor-Induced Camptothecin Biosynthesis in Camptotheca acuminata Plantlets Through a Combined Omics Approach
Source: Front Plant Sci. 2022 Mar 24;13:851077. doi: 10.3389/fpls.2022.851077 (PMC8987726; doi:10.3389/fpls.2022.851077)
Supplement: Supplementary file 3 [file Table_2.xlsx]

## Sheet: Positive Mode
				Metabolite KEGG annotation result
ID	Name	Kegg_ID	Kegg_name	Formula	Kegg_map
Com_17773_pos	Glabridin	cpd:C10421	Glabridin	C20H20O4
Com_5377_pos	Cinchonidine	cpd:C11379	Cinchonidine; (8alpha,9R)-Cinchonan-9-ol	C19H22N2O
Com_17439_pos	Melatonin	cpd:C01598	Melatonin; N-Acetyl-5-methoxytryptamine	C13H16N2O2	map00380 Tryptophan metabolism;map01100 Metabolic pathways
Com_10975_pos	melamine	cpd:C08737	Melamine; 2,4,6-Triamino-1,3,5-triazine	C3H6N6
Com_13153_pos	Fluticasone	cpd:C07815	Fluticasone	C22H27F3O4S
Com_160_pos	Phloroglucinol	cpd:C02183	Phloroglucinol; 1,3,5-Benzenetriol; 1,3,5-Trihydroxybenzene	C6H6O3
Com_6537_pos	Dehydrosoyasaponin I	cpd:C13837	Dehydrosoyasaponin I; DHS-I	C48H76O18
Com_8303_pos	Maleamic acid	cpd:C01596	Maleamate; Maleamic acid	C4H5NO3	map00760 Nicotinate and nicotinamide metabolism
Com_16155_pos	Jacareubin	cpd:C10074	Jacareubin	C18H14O6
Com_9697_pos	Androstanolone	cpd:C03917	Dihydrotestosterone; 17beta-Hydroxyandrostan-3-one; Androstanolone; 17beta-Hydroxy-5alpha-androstan-3-one	C19H30O2
Com_223_pos	Etoglucid	cpd:C19537	Triethylene glycol diglycidyl ether; Etoglucid	C12H22O6
Com_13801_pos	Dihydrostreptomycin	cpd:C01023	Dihydrostreptomycin	C21H41N7O12
Com_1500_pos	L-Lombricine	cpd:C14177	Lombricine; L-Lombricine	C6H15N4O6P
Com_7858_pos	glycyrrhetaldehyde	cpd:C20511	Glycyrrhetaldehyde	C30H46O3
Com_2994_pos	1D-myo-Inositol 1,2-cyclic phosphate	cpd:C04299	D-myo-Inositol 1,2-cyclic phosphate; 1D-myo-Inositol 1,2-cyclic phosphate	C6H11O8P
Com_1163_pos	Cantharidin	cpd:C16778	Cantharidin	C10H12O4
Com_7811_pos	Loganin	cpd:C01433	Loganin	C17H26O10	map00902 Monoterpenoid biosynthesis;map01100 Metabolic pathways;map01110 Biosynthesis of secondary metabolites
Com_8370_pos	Tetracenomycin C	cpd:C06801	Tetracenomycin C	C23H20O11
Com_17295_pos	Saikosaponin BK1	cpd:C08976	Saikosaponin BK1	C48H78O17
Com_15726_pos	Deidaclin	cpd:C08329	Deidaclin; NSC 370273	C12H17NO6
Com_6722_pos	Mucronine B	cpd:C10010	Mucronine B	C28H36N4O4
Com_14452_pos	Fructoselysine	cpd:C16488	Fructoselysine; N6-(D-Fructosyl)-L-lysine	C12H24N2O7
Com_12705_pos	tutin	cpd:C09570	Tutin	C15H18O6
Com_13430_pos	Obliquine	cpd:C12183	Obliquine	C26H28N2O5
Com_34_pos	Chlorogenic acid	cpd:C00852	Chlorogenate; Chlorogenic acid; Caffeoyl quinic acid; trans-5-O-Caffeoyl-D-quinate	C16H18O9	map00940 Phenylpropanoid biosynthesis;map00941 Flavonoid biosynthesis;map00945 Stilbenoid, diarylheptanoid and gingerol biosynthesis;map01110 Biosynthesis of secondary metabolites
Com_1316_pos	IBMX	cpd:C13708	IBMX; 3-Isobutyl-1-methyxanthine	C10H14N4O2
Com_1344_pos	3-Hydroxyhexobarbital	cpd:C03068	3-Hydroxyhexobarbital	C12H16N2O4
Com_10369_pos	Amataine	cpd:C08433	Amataine; Subssesiline	C43H48N4O6
Com_13796_pos	Flaccidin B	cpd:C08943	Flaccidin B	C41H64O12
Com_9120_pos	glycidyl oleate	cpd:C19426	Glycidyl oleate	C21H38O3
Com_14746_pos	Dabigatran	cpd:C21556	Dabigatran	C25H25N7O3
Com_771_pos	Nicotinic acid	cpd:C00253	Nicotinate; Nicotinic acid; Niacin; 3-Pyridinecarboxylic acid	C6H5NO2	map00760 Nicotinate and nicotinamide metabolism;map00960 Tropane, piperidine and pyridine alkaloid biosynthesis;map01100 Metabolic pathways;map01110 Biosynthesis of secondary metabolites
Com_3315_pos	Triethylamine	cpd:C14691	Triethylamine; N,N-Diethylethanamine	C6H15N
Com_19186_pos	Fraxetin	cpd:C09265	Fraxetin	C10H8O5
Com_17592_pos	CHAPS	cpd:C11321	3-((3-Cholamidopropyl)dimethylammonium)-1-propanesulfonate; CHAPS	C32H58N2O7S
Com_11866_pos	Tremulacin	cpd:C09973	Tremulacin	C27H28O11
Com_19816_pos	Panthenol	cpd:C05944	Pantothenol; (R)-2,4-Dihydroxy-N-(3-hydroxypropyl)-3,3-dimethylbutanamide; Dexpanthenol; 2,4-Dihydroxy-N-(3-hydroxypropyl)-3,3-dimethylbutanamide; (+)-Panthenol; Bepanthen; Bepanthene; Bepantol; D-(+)-2,4-Dihydroxy-N-(3-hydroxypropyl)-3,3-dimethylbutyramide; Cozyme; D(+)-Panthenol; D(+)-Pantothenyl alcohol; D-P-A Injection; D-Panthenol; d-Pantothenol; d-Pantothenyl alcohol; Ilopan; Motilyn; Panad…	C9H19NO4	map00770 Pantothenate and CoA biosynthesis
Com_16293_pos	Syringetin	cpd:C11620	Syringetin; 3',5'-O-Dimethylmyricetin; 3,5,7,4'-Tetrahydroxy-3',5'-dimethoxyflavone	C17H14O8	map00944 Flavone and flavonol biosynthesis
Com_7308_pos	Binapacryl	cpd:C19022	Binapacryl	C15H18N2O6
Com_20023_pos	Ethylenediaminetetraacetic acid	cpd:C00284	EDTA; Ethylenediaminetetraacetic acid; Edetic acid; Ethylenediaminetetraacetate	C10H16N2O8
Com_11187_pos	MC-207,110	cpd:C11602	MC-207,110	C25H30N6O2
Com_6413_pos	Coumarin	cpd:C05851	Coumarin; Coumarine; Cumarin; 2H-1-Benzopyran-2-one; 1,2-Benzopyrone; 2-Propenoic acid, 3-(2-hydroxyphenyl)-, delta-lactone; 5,6-Benzo-2-pyrone; Benzo-alpha-pyrone; cis-o-Coumarinic acid lactone; Coumarinic anhydride; o-Hydroxycinnamic acid lactone; Rattex; Tonka bean camphor	C9H6O2	map00940 Phenylpropanoid biosynthesis;map01110 Biosynthesis of secondary metabolites
Com_2591_pos	Methylarsonic acid	cpd:C07294	Methylarsonate; Methylarsonic acid; MAA	CH5AsO3
Com_5385_pos	streptonigrin	cpd:C02081	Streptonigrin	C25H22N4O8
Com_257_pos	Ornithine	cpd:C01602	Ornithine; 2,5-Diaminovaleric acid; 2,5-Diaminopentanoic acid; 2,5-Diaminopentanoate	C5H12N2O2
Com_20330_pos	encecalin	cpd:C09005	Encecalin; 1-(7-Methoxy-2,2-dimethyl-2H-1-benzopyran-6-yl)ethanone	C14H16O3
Com_8791_pos	Protirelin	cpd:C03958	Thyrotropin-releasing hormone; TRH; Protirelin; Thyroliberin	C16H22N6O4
Com_15325_pos	Zaleplon	cpd:C07484	Zaleplon	C17H15N5O
Com_5269_pos	Estriol	cpd:C05141	Estriol; 1,3,5(10)-Estratriene-3,16-alpha,17beta-triol	C18H24O3	map01100 Metabolic pathways
Com_18204_pos	Phenylacetylglycine dimethylamide	cpd:C12958	Phenylacetylglycine dimethylamide; Ralgin	C12H16N2O2
Com_255_pos	Phloridzin	cpd:C01604	Phlorizin; Phlorhizin; Phloridzin	C21H24O10
Com_3308_pos	(+)-Prosopinine	cpd:C10167	(+)-Prosopinine	C18H35NO3
Com_4109_pos	Testosterone	cpd:C00535	Testosterone; 17beta-Hydroxy-4-androsten-3-one	C19H28O2	map01100 Metabolic pathways
Com_20292_pos	(+)-Eudesmin	cpd:C10561	(+)-Eudesmin; Pinoresinol dimethyl ether	C22H26O6
Com_5508_pos	8-Epideoxyloganic acid	cpd:C11649	8-Epideoxyloganic acid	C16H24O9
Com_7193_pos	Licoricone	cpd:C17765	Licoricone	C22H22O6
Com_4785_pos	Ferulic acid	cpd:C01494	Ferulate; Ferulic acid; 4-Hydroxy-3-methoxycinnamic acid; 3-Methoxy-4-hydroxy-trans-cinnamate; 4-Hydroxy-3-methoxycinnamate	C10H10O4	map00940 Phenylpropanoid biosynthesis;map01100 Metabolic pathways;map01110 Biosynthesis of secondary metabolites
Com_9000_pos	(-)-4'-Demethylepipodophyllotoxin	cpd:C21185	4'-Demethylepipodophyllotoxin; (-)-4'-Demethylepipodophyllotoxin; (5R,5aR,8aR,9S)-9-Hydroxy-5-(4-hydroxy-3,5-dimethoxyphenyl)-5,8,8a,9-tetrahydrofuro[3',4':6,7]naphtho[2,3-d][1,3]dioxol-6(5aH)-one	C21H20O8
Com_20383_pos	NOP	cpd:C11491	NOP; 2-(2-Naphthalenyloxy)propanoic acid; 2-(2-Naphthoxy)propionic acid	C13H12O3
Com_10123_pos	Benzaldehyde	cpd:C00261	Benzaldehyde; Benzoic aldehyde	C7H6O
Com_4185_pos	Glycobismine A	cpd:C10685	Glycobismine A	C37H34N2O6
Com_10602_pos	Resolvin D1	cpd:C18178	Resolvin D1; 7S,8R,17S-Trihydroxydocosa-4Z,9E,11E,13Z,15E,19Z-hexaenoic acid	C22H32O5
Com_17345_pos	N-Acetyl-L-leucine	cpd:C02710	N-Acetyl-L-leucine	C8H15NO3
Com_10891_pos	Muscimol	cpd:C08311	Muscimol	C4H6N2O2
Com_13628_pos	Precocene II	cpd:C09018	Precocene II; Precocene 2	C13H16O3
Com_10531_pos	Guaiacol	cpd:C15572	Guaiacol	C7H8O2
Com_5646_pos	Toluene	cpd:C01455	Toluene; Methylbenzene; Toluol	C7H8	map01100 Metabolic pathways
Com_4164_pos	Dihydroxycarbazepine	cpd:C07495	Dihydroxycarbazepine; 10,11-Dihydro-10,11-dihydroxy-5H-dibenzazepine-5-carboxamide; 10,11-Dihydroxycarbamazepine	C15H14N2O3
Com_11210_pos	Amygdalin	cpd:C08325	Amygdalin; (R)-Amygdalin; (R)-Amygdaloside; (R)-Laenitrile	C20H27NO11	map00460 Cyanoamino acid metabolism;map01110 Biosynthesis of secondary metabolites
Com_15300_pos	Spenolimycin	cpd:C17970	Spenolimycin	C15H26N2O7
Com_5340_pos	Oleuropein	cpd:C09794	Oleuropein	C25H32O13
Com_19516_pos	dTDP-3,4-didehydro-2,6-dideoxy-alpha-D-glucose	cpd:C06620	dTDP-3,4-dioxo-2,6-dideoxy-D-glucose; dTDP-3,4-didehydro-2,6-dideoxy-alpha-D-glucose	C16H22N2O14P2
Com_4534_pos	haplophytine	cpd:C09208	Haplophytine	C37H40N4O7
Com_13404_pos	Sinapine	cpd:C00933	Sinapine; Sinapoylcholine	C16H24NO5	map00940 Phenylpropanoid biosynthesis
Com_5973_pos	Dulcin	cpd:C19415	Dulcin; p-Ethoxyphenylurea	C9H12N2O2
Com_8905_pos	Sinapyl alcohol	cpd:C02325	Sinapyl alcohol; Sinapoyl alcohol	C11H14O4	map00940 Phenylpropanoid biosynthesis;map01100 Metabolic pathways;map01110 Biosynthesis of secondary metabolites
Com_13572_pos	Macrocin	cpd:C00744	Macrocin; Tylosin C	C45H75NO17
Com_18630_pos	Lacinilene C 7-methyl ether	cpd:C09695	Lacinilene C 7-methyl ether	C16H20O3
Com_8004_pos	Oseltamivir	cpd:C08092	Oseltamivir	C16H28N2O4
Com_9210_pos	Bufanolide	cpd:C19660	Bufanolide	C24H38O2
Com_8276_pos	Convallatoxin	cpd:C08858	Convallatoxin; Strophanthidin 3-O-alpha-L-rhamnoside	C29H42O10
Com_9785_pos	7-Ethoxyresorufin	cpd:C13630	7-Ethoxyresorufin; 7-Ethoxyphenoxazone	C14H11NO3
Com_1806_pos	MPTP	cpd:C04599	1-Methyl-4-phenyl-1,2,3,6-tetrahydropyridine; MPTP	C12H15N
Com_10863_pos	Prunin	cpd:C09099	Naringenin 7-O-beta-D-glucoside; Prunin	C21H22O10	map00941 Flavonoid biosynthesis
Com_18878_pos	Isoliquiritigenin	cpd:C08650	Isoliquiritigenin	C15H12O4	map00941 Flavonoid biosynthesis;map01110 Biosynthesis of secondary metabolites
Com_5793_pos	Heliotrine	cpd:C10324	Heliotrine; 9-Heliotrylheliotridine	C16H27NO5
Com_2914_pos	Iridin	cpd:C10465	Iridin	C24H26O13
Com_11469_pos	enoxolone	cpd:C02283	Glycyrrhetinate; Enoxolone; Glycyrrhetinic acid	C30H46O4
Com_1376_pos	6,7-Dihydropteridine	cpd:C05649	Dihydropteridine; 6,7-Dihydropteridine	C6H6N4
Com_10338_pos	Carnosifloside VI	cpd:C08792	Carnosifloside VI	C48H80O18
Com_14047_pos	Cinnamyl alcohol	cpd:C02394	Cinnamyl alcohol; 3-Phenyl-2-propen-1-ol; Styrylcarbinol	C9H10O	map01110 Biosynthesis of secondary metabolites
Com_2128_pos	Cyclohexylamine	cpd:C00571	Cyclohexylamine; Cyclohexanamine	C6H13N
Com_12106_pos	Rottlerin	cpd:C10721	Rottlerin	C30H28O8
Com_2609_pos	Diethylpyrocarbonate	cpd:C11592	Diethyl pyrocarbonate	C6H10O5
Com_11192_pos	25-Hydroxy-24-epi-brassinolide	cpd:C11050	25-Hydroxy-24-epi-brassinolide	C28H48O7
Com_200_pos	Quercetin	cpd:C00389	Quercetin; 3,3',4,5,7-Pentahydroxyflavone; 3,5,7,3',4'-Pentahydroxyflavone	C15H10O7	map00941 Flavonoid biosynthesis;map00944 Flavone and flavonol biosynthesis;map01100 Metabolic pathways;map01110 Biosynthesis of secondary metabolites
Com_2099_pos	Propofol	cpd:C07523	Propofol; 2,6-Diisopropylphenol	C12H18O
Com_7869_pos	Mascaroside	cpd:C09132	Mascaroside	C26H36O11
Com_15523_pos	Z-Arg-Arg-NHMec	cpd:C02334	Z-Arg-Arg-NHMec; Benzyloxycarbonylarginyl-arginine 4-methylcoumarin-7-ylamide	C30H39N9O6
Com_14578_pos	Gingerdione	cpd:C10459	Gingerdione; [6]-Gingerdione	C17H24O4
Com_3294_pos	6-Decylubiquinol	cpd:C15495	Decylubiquinol; 6-Decylubiquinol; 2-Decyl-5,6-dimethoxy-3-methyl-1,4-benzenediol	C19H32O4
Com_7957_pos	Corticosterone	cpd:C02140	Corticosterone; 11beta,21-Dihydroxy-4-pregnene-3,20-dione; Kendall's compound B; Reichstein's substance H	C21H30O4	map01100 Metabolic pathways
Com_3291_pos	Sesartemin	cpd:C10884	Sesartemin	C23H26O8
Com_7425_pos	Auramine	cpd:C19193	Auramine	C17H21N3
Com_11907_pos	11-Aminoundecanoic acid	cpd:C19325	11-Aminoundecanoic acid	C11H23NO2
Com_812_pos	2,5-Bis(hydroxymethyl)furan	cpd:C20443	5-Hydroxymethylfurfuryl alcohol; 2,5-Bis(hydroxymethyl)furan	C6H8O3
Com_17329_pos	17-Propyl-5alpha-androst-2-en-17beta-ol	cpd:C14933	17-Propyl-5alpha-androst-2-en-17beta-ol	C22H36O
Com_11256_pos	Pulcherriminic acid	cpd:C20515	Pulcherriminic acid; 2,5-Dihydroxy-3,6-bis(2-methylpropyl)pyrazine bis-N-oxide	C12H20N2O4
Com_19045_pos	Higenamine	cpd:C06346	(R,S)-Norcoclaurine; Norcoclaurine; 6,7-Dihydroxy-1-[(4-hydroxyphenyl)methyl]-1,2,3,4-tetrahydroisoquinoline; Higenamine	C16H17NO3
Com_4734_pos	Iriomoteolide 1a	cpd:C20009	Iriomoteolide 1a; Iriomoteolide-1a	C29H46O7
Com_7508_pos	COSTUNOLIDE	cpd:C09382	Costunolide; (+)-Costunolide	C15H20O2	map00909 Sesquiterpenoid and triterpenoid biosynthesis;map01110 Biosynthesis of secondary metabolites
Com_11322_pos	Synaptolepis factor K1	cpd:C09192	Synaptolepis factor K1	C36H54O8
Com_3793_pos	11-Deoxocucurbitacin I	cpd:C08807	11-Deoxocucurbitacin I	C30H44O6
Com_83_pos	Norcapillene	cpd:C17796	Norcapillene	C11H8
Com_3823_pos	Apocynin	cpd:C11380	Apocynin; Acetovanillone	C9H10O3
Com_10531_pos	Guaiacol	cpd:C01502	o-Methoxyphenol; Guaiacol; Catechol mono methyl ether; 2-Methoxyphenol	C7H8O2
Com_1785_pos	D-Glucosamine	cpd:C00329	D-Glucosamine; Chitosamine; 2-Amino-2-deoxy-D-glucose	C6H13NO5	map00520 Amino sugar and nucleotide sugar metabolism;map01100 Metabolic pathways
Com_13495_pos	Pteryxin	cpd:C09307	Pteryxin	C21H22O7
Com_2818_pos	Kanokoside B	cpd:C17429	Kanokoside B; Suspensolide F	C21H34O12
Com_18281_pos	Myxochelin A	cpd:C12220	Myxochelin A	C20H24N2O7
Com_3446_pos	Estramustine	cpd:C11228	Estramustine	C23H31Cl2NO3
Com_19908_pos	17-Methyl-3-(2,4-cyclopentadien-1-ylidene)-5alpha-androstane-17beta-ol	cpd:C14879	17-Methyl-3-(2,4-cyclopentadien-1-ylidene)-5alpha-androstane-17beta-ol	C25H36O
Com_3869_pos	Acetylintermedine	cpd:C16750	Acetylintermedine	C17H27NO6
Com_4753_pos	Geniposide pentaacetate	cpd:C11639	Geniposide pentaacetate; Pentaacetyl geniposide	C27H34O15
Com_8637_pos	Zafirlukast	cpd:C07206	Zafirlukast	C31H33N3O6S
Com_17061_pos	N-Glycosyl-L-asparagine	cpd:C03411	N-Glycosyl-L-asparagine	C10H18N2O8
Com_6043_pos	RIBOFLAVIN	cpd:C00255	Riboflavin; Lactoflavin; 7,8-Dimethyl-10-ribitylisoalloxazine; Vitamin B2	C17H20N4O6	map00740 Riboflavin metabolism;map01100 Metabolic pathways;map01110 Biosynthesis of secondary metabolites
Com_4714_pos	Ajugalactone	cpd:C08810	Ajugalactone	C29H40O8
Com_4005_pos	Archangelolide	cpd:C09296	Archangelolide	C29H40O10
Com_11868_pos	Nigakilactone E	cpd:C17030	Nigakilactone E	C24H34O8
Com_16891_pos	Spinoside A	cpd:C08809	Spinoside A	C39H56O12
Com_5293_pos	Eriodictyol	cpd:C05631	Eriodictyol	C15H12O6	map00941 Flavonoid biosynthesis;map01110 Biosynthesis of secondary metabolites
Com_862_pos	L-Prolinamide	cpd:C19781	L-Prolinamide; (S)-Pyrrolidine-2-carboxamide	C5H10N2O
Com_6674_pos	2,2-Dichloro-1,1-ethanediol	cpd:C14860	2,2-Dichloro-1,1-ethanediol	C2H4Cl2O2
Com_7278_pos	Demethylalangiside	cpd:C11813	Demethylalangiside	C24H29NO10	map00950 Isoquinoline alkaloid biosynthesis
Com_8457_pos	R1128C	cpd:C18842	R1128C	C19H18O5
Com_18499_pos	Styrene	cpd:C07083	Styrene; Phenylethylene	C8H8	map01100 Metabolic pathways
Com_5925_pos	Atropine	cpd:C01479	Atropine; dl-Hyoscyamine	C17H23NO3	map00960 Tropane, piperidine and pyridine alkaloid biosynthesis;map01110 Biosynthesis of secondary metabolites
Com_8323_pos	Aloin B	cpd:C17778	Isobarbaloin; Aloin B	C21H22O9
Com_8946_pos	Lovastatin	cpd:C07074	Lovastatin	C24H36O5
Com_2288_pos	Spermidine	cpd:C00315	Spermidine; N-(3-Aminopropyl)-1,4-butane-diamine	C7H19N3	map00330 Arginine and proline metabolism;map00410 beta-Alanine metabolism;map00480 Glutathione metabolism;map00940 Phenylpropanoid biosynthesis;map01100 Metabolic pathways;map02010 ABC transporters
Com_4525_pos	Valproic acid	cpd:C07185	Valproic acid	C8H16O2
Com_14945_pos	fluvastatin	cpd:C07014	Fluvastatin	C24H26FNO4
Com_69_pos	Phosphoric acid	cpd:C00009	Orthophosphate; Phosphate; Phosphoric acid; Orthophosphoric acid	H3PO4	map00190 Oxidative phosphorylation;map00195 Photosynthesis;map01100 Metabolic pathways;map02010 ABC transporters
Com_14026_pos	Akeboside Ste	cpd:C17548	Akeboside Ste	C47H76O16
Com_18961_pos	Doxazosin	cpd:C06970	Doxazosin	C23H25N5O5
Com_2492_pos	Methionine	cpd:C01733	Methionine; 2-Amino-4-(methylthio)butyric acid	C5H11NO2S
Com_8269_pos	Acridone	cpd:C20142	Acridone; 9(10H)-Acridone	C13H9NO
Com_10583_pos	Stigmatellin Y	cpd:C12150	Stigmatellin Y	C29H40O6
Com_7807_pos	Aeruginopeptin 917S-C	cpd:C15750	Aeruginopeptin 917S-C	C51H74N8O14
Com_7597_pos	1,4-Naphthoquinone	cpd:C02617	1,4-Naphthoquinone; 1,4-Naphthalenedione	C10H6O2
Com_3337_pos	Androsterone glucuronide	cpd:C11135	Androsterone glucuronide; Androsterone 3-glucuronide	C25H38O8
Com_3981_pos	coformycin	cpd:C01677	Coformycin	C11H16N4O5
Com_10457_pos	Dioscin	cpd:C08897	Dioscin; 3-O-[alpha-L-Rha-(1->4)-[alpha-L-Rha-(1->2)]-beta-D-Glc]diosgenin	C45H72O16
Com_2596_pos	Bisphenol A ethoxylate diacrylate	cpd:C15209	Bisphenol A ethoxylate diacrylate	C25H28O6
Com_18143_pos	Robustaol A	cpd:C09968	Robustaol A	C25H30O9
Com_15590_pos	Methandriol dipropionate	cpd:C14634	Methandriol dipropionate	C26H40O4
Com_13890_pos	Oleic acid	cpd:C00712	(9Z)-Octadecenoic acid; (Z)-Octadec-9-enoic acid; Oleate; Oleic acid	C18H34O2	map00061 Fatty acid biosynthesis;map00073 Cutin, suberine and wax biosynthesis;map01040 Biosynthesis of unsaturated fatty acids
Com_19749_pos	Kynurenine	cpd:C01718	Kynurenine; 3-Anthraniloylalanine	C10H12N2O3
Com_20220_pos	obacunone	cpd:C08775	Obacunone	C26H30O7
Com_15354_pos	latifoline	cpd:C10344	Latifoline; (+)-Latifoline	C20H27NO7
Com_9675_pos	2alpha-Fluorotestosterone	cpd:C15276	2alpha-Fluoro-17beta-hydroxyandrost-4-en-3-one; 2alpha-Fluorotestosterone	C19H27FO2
Com_1616_pos	COLFORSIN	cpd:C09076	Coleonol; Colforsin; Forskolin	C22H34O7
Com_3744_pos	demethylphylloquinone	cpd:C13309	2-Phytyl-1,4-naphthoquinone; Demethylphylloquinone	C30H44O2	map00130 Ubiquinone and other terpenoid-quinone biosynthesis;map01100 Metabolic pathways;map01110 Biosynthesis of secondary metabolites
Com_4950_pos	Paeoniflorin	cpd:C09959	Paeoniflorin	C23H28O11
Com_12965_pos	Adifoline	cpd:C09020	Adifoline	C22H20N2O7
Com_254_pos	Choline	cpd:C00114	Choline; Bilineurine	C5H14NO	map00260 Glycine, serine and threonine metabolism;map00564 Glycerophospholipid metabolism;map01100 Metabolic pathways;map02010 ABC transporters
Com_10450_pos	Oxyphencyclimine	cpd:C07851	Oxyphencyclimine	C20H28N2O3
Com_8132_pos	Astaxanthin	cpd:C08580	Astaxanthin	C40H52O4	map00906 Carotenoid biosynthesis
Com_4295_pos	Isoquinoline	cpd:C06323	Isoquinoline; 2-Benzazine; Benzo[c]pyridine	C9H7N
Com_17554_pos	Gingerenone A	cpd:C10460	Gingerenone A	C21H24O5
Com_6131_pos	3-Succinoylpyridine	cpd:C19569	3-Succinoylpyridine; 4-Oxo-4-(pyridin-3-yl)butanoate	C9H9NO3	map00760 Nicotinate and nicotinamide metabolism
Com_2628_pos	EUPATORIOCHROMENE	cpd:C09006	Eupatoriochromene; 1-(7-Hydroxy-2,2-dimethyl-2H-1-benzopyran-6-yl)-ethanone	C13H14O3
Com_16071_pos	104-1	cpd:C12403	104-1	C25H24O9
Com_6469_pos	4'-O-Methylnorbelladine	cpd:C16702	4'-O-Methylnorbelladine	C16H19NO3	map00950 Isoquinoline alkaloid biosynthesis;map01110 Biosynthesis of secondary metabolites
Com_20211_pos	6-Deoxyjacareubin	cpd:C10059	6-Deoxyjacareubin	C18H14O5
Com_10028_pos	hypaphorine	cpd:C09213	Hypaphorine; Lenticin	C14H18N2O2
Com_4454_pos	filicin	cpd:C10693	Filicin; Filixic acid BBB	C36H44O12
Com_4346_pos	Guanine	cpd:C00242	Guanine; 2-Amino-6-hydroxypurine	C5H5N5O	map00230 Purine metabolism;map01100 Metabolic pathways
Com_8131_pos	ANETHOLE	cpd:C10428	Anethole; t-Anethole; trans-Anethole	C10H12O	map00940 Phenylpropanoid biosynthesis
Com_3237_pos	Phenylethyl alcohol	cpd:C05853	Phenylethyl alcohol; Phenethyl alcohol; 2-Phenylethanol	C8H10O	map00360 Phenylalanine metabolism
Com_718_pos	Palmitoleic acid	cpd:C08362	(9Z)-Hexadecenoic acid; Palmitoleic acid; cis-9-Hexadecenoic acid; (9Z)-Hexadec-9-enoate	C16H30O2	map00061 Fatty acid biosynthesis
Com_12989_pos	C1'-C9-Glycosylated UWM6	cpd:C18681	C1'-C9-Glycosylated UWM6	C25H28O9
Com_11008_pos	Myxothiazol Z	cpd:C15675	Myxothiazol Z	C26H34N2O4S2
Com_4390_pos	Picrocrocin	cpd:C17055	Picrocrocin	C16H26O7
Com_17376_pos	4',5,6,7-Tetramethoxyflavanone	cpd:C15118	2,3-Dihydro-2-(4-methoxyphenyl)-5,6,7-trimethoxy-4H-1-benzopyran-4-one; 4',5,6,7-Tetramethoxyflavanone	C19H20O6
Com_12141_pos	RU5135	cpd:C13797	RU 5135	C18H28N2O2
Com_1777_pos	Thymol	cpd:C09908	Thymol	C10H14O
Com_17663_pos	tubulosine	cpd:C09248	Tubulosine	C29H37N3O3	map00950 Isoquinoline alkaloid biosynthesis
Com_10686_pos	Chamazulene	cpd:C09633	Chamazulene	C14H16
Com_13293_pos	Cotylenin F	cpd:C09078	Cotylenin F	C33H54O11
Com_2963_pos	lawsone	cpd:C10368	Lawsone	C10H6O3
Com_10940_pos	Ranunculin	cpd:C08512	Ranunculin	C11H16O8
Com_8861_pos	Erythritol	cpd:C00503	Erythritol; Erythrol; Phycitol; Phycite; Erythrite	C4H10O4	map02010 ABC transporters
Com_2206_pos	Betaine	cpd:C00719	Betaine; Trimethylaminoacetate; Glycine betaine; N,N,N-Trimethylglycine; Trimethylammonioacetate	C5H11NO2	map00260 Glycine, serine and threonine metabolism;map01100 Metabolic pathways;map02010 ABC transporters
Com_18057_pos	Septentrionine	cpd:C08706	Septentrionine	C38H54N2O11
Com_13745_pos	Inumakilactone A glycoside	cpd:C09114	Inumakilactone A glycoside	C24H30O13
Com_7073_pos	lavoltidine	cpd:C11805	Loxtidine; Lavoltidine	C19H29N5O2
Com_12513_pos	Lamiide	cpd:C11644	Lamiide	C17H26O12
Com_7302_pos	Cucurbitacin I	cpd:C08800	Cucurbitacin I	C30H42O7
Com_9159_pos	Phosphoarginine	cpd:C05945	L-Arginine phosphate; N5-[Imino(phosphonoamino)methyl]L-ornithine; omega-N-Phosphoarginine; Arginine phosphate; L-Arginine-NG-phosphoric acid; Phosphoarginine A; N-Phospho-L-arginine; N(omega)-Phospho-L-arginine; Phosphoarginine	C6H15N4O5P	map00330 Arginine and proline metabolism
Com_18413_pos	Cicutoxin	cpd:C08402	Cicutoxin	C17H22O2
Com_5754_pos	Pivampicillin	cpd:C11750	Pivampicillin	C22H29N3O6S
Com_15910_pos	Kitasamycin	cpd:C14064	Kitasamycin; Leucomycin	C35H57NO13(R1)(R2)
Com_2539_pos	Gonane	cpd:C19639	Gonane; 18-Norestrane	C17H28
Com_3045_pos	Scoparone	cpd:C09311	Scoparone; 6,7-Dimethoxycoumarin	C11H10O4
Com_18132_pos	Cyclopenta[cd]pyrene	cpd:C19173	Cyclopenta[cd]pyrene	C18H10
Com_3363_pos	3-Phenylpropanoic acid	cpd:C05629	Phenylpropanoate; 3-Phenyl-propionic acid; 3-Phenylpropanoic acid; 3-Phenylpropionic acid	C9H10O2	map00360 Phenylalanine metabolism
Com_14750_pos	3-Iodo-L-tyrosine	cpd:C02515	3-Iodo-L-tyrosine	C9H10INO3	map00350 Tyrosine metabolism;map01100 Metabolic pathways
Com_10252_pos	cuscohygrine	cpd:C06521	Cuscohygrine; Cuskhygrine	C13H24N2O	map00960 Tropane, piperidine and pyridine alkaloid biosynthesis;map01110 Biosynthesis of secondary metabolites
Com_11534_pos	Sildenafil	cpd:C07259	Sildenafil	C22H30N6O4S
Com_4980_pos	galegine	cpd:C08303	Galegine	C6H13N3
Com_7092_pos	Demethylphosphinothricin	cpd:C17962	Demethylphosphinothricin; (2S)-2-Amino-4-(hydroxyphosphinyl)butanoic acid	C4H10NO4P	map00440 Phosphonate and phosphinate metabolism
Com_13690_pos	Candesartan	cpd:C07468	Candesartan	C24H20N6O3
Com_3586_pos	glutaral	cpd:C12518	Glutaral; 1,5-Pentanedial; Glutaraldehyde	C5H8O2
Com_8118_pos	Ethyl cinnamate	cpd:C06359	Ethyl cinnamate; 3-Phenylpropenoic acid ethyl	C11H12O2
Com_10685_pos	Nomilin	cpd:C08773	Nomilin	C28H34O9
Com_16379_pos	Cucurbitacin S	cpd:C08806	Cucurbitacin S	C30H42O6
Com_10470_pos	lycopsamine	cpd:C10347	Lycopsamine; 9-Viridiflorylretronecine	C15H25NO5
Com_2940_pos	Eucalyptol	cpd:C09844	1,8-Cineole; 1,8-Cineol; Eucalyptol	C10H18O	map00902 Monoterpenoid biosynthesis;map01110 Biosynthesis of secondary metabolites
Com_4009_pos	Cibarian	cpd:C08473	Cibarian; beta-D-Glucopyranose, 1,6-bis(3-nitropropanoate)	C12H18N2O12
Com_9106_pos	ameltolide	cpd:C11485	LY201116; Ameltolide	C15H16N2O
Com_12248_pos	Tautomycin	cpd:C05372	Tautomycin	C41H66O13
Com_18505_pos	Coniferyl ferulate	cpd:C17855	Coniferyl ferulate	C20H20O6
Com_9961_pos	3-Dehydro-2-deoxyecdysone	cpd:C16497	3-Dehydro-2-deoxyecdysone	C27H42O5
Com_15954_pos	Clotrimazole	cpd:C06922	Clotrimazole	C22H17ClN2
Com_3717_pos	3,4,5-Trihydroxy-1-cyclohexenecarboxylic acid	cpd:C00493	Shikimate; Shikimic acid; 3,4,5-Trihydroxy-1-cyclohexenecarboxylic acid	C7H10O5	map00400 Phenylalanine, tyrosine and tryptophan biosynthesis;map01100 Metabolic pathways;map01110 Biosynthesis of secondary metabolites;map01230 Biosynthesis of amino acids
Com_8029_pos	musk ambrette	cpd:C19461	Musk ambrette	C12H16N2O5
Com_12367_pos	Selagine	cpd:C09897	Selagine	C15H18N2O
Com_4250_pos	Polhovolide	cpd:C09532	Polhovolide	C23H32O8
Com_2487_pos	Gardenoside	cpd:C09779	Gardenoside	C17H24O11
Com_665_pos	anticapsin	cpd:C20941	L-Anticapsin; Anticapsin	C9H13NO4
Com_2905_pos	oleandolide	cpd:C11990	Oleandolide	C20H34O7
Com_2948_pos	Vitamin A	cpd:C00473	Retinol; all-trans-Retinol; Vitamin A; Vitamin A1	C20H30O	map01100 Metabolic pathways
Com_10548_pos	isofraxidin	cpd:C17480	Isofraxidin; 7-Hydroxy-6,8-dimethoxy-2H-1-benzopyran-2-one	C11H10O5
Com_823_pos	9-Fluoro-16alpha-methylpregn-4-ene-3,11,20-trione	cpd:C15148	9-Fluoro-16alpha-methylpregn-4-ene-3,11,20-trione	C22H29FO3
Com_19479_pos	Polygonolide	cpd:C09963	Polygonolide	C12H12O4
Com_7471_pos	Urdamycin B	cpd:C12406	Urdamycin B	C37H44O13
Com_2456_pos	Cannabidiolic acid	cpd:C10784	Cannabidiolic acid; Cannabidiolate	C22H30O4
Com_1776_pos	Macrozamin	cpd:C08504	Macrozamin	C13H24N2O11
Com_5671_pos	1'-Acetoxychavicol acetate	cpd:C10426	1'-Acetoxychavicol acetate	C13H14O4
Com_14799_pos	Avermectin B1b	cpd:C11967	Avermectin B1b	C47H70O14
Com_14633_pos	Phaseolotoxin	cpd:C08440	Phaseolotoxin; N5-[Amino(sulfoamino)phosphinyl]-L-ornithyl-L-alanyl-N6-(aminoiminomethyl)-L-lysine	C15H34N9O8PS
Com_2842_pos	Isophorone	cpd:C14743	Isophorone; 1,1,3-Trimethyl-3-cyclohexene-5-one	C9H14O
Com_7636_pos	Asperlicin	cpd:C11688	Asperlicin	C31H29N5O4
Com_14266_pos	Arctiin	cpd:C16915	Arctiin	C27H34O11
Com_7375_pos	chelirubine	cpd:C06327	Chelirubine	C21H16NO5	map00950 Isoquinoline alkaloid biosynthesis
Com_20179_pos	Anthraquinone	cpd:C16207	Anthraquinone; 9,10-Anthraquinone	C14H8O2
Com_3370_pos	Adipic acid	cpd:C06104	Adipate; Adipic acid; Hexanedioate; Hexan-1,6-dicarboxylate	C6H10O4	map01100 Metabolic pathways
Com_2492_pos	Methionine	cpd:C00073	L-Methionine; Methionine; L-2-Amino-4methylthiobutyric acid	C5H11NO2S	map00270 Cysteine and methionine metabolism;map00966 Glucosinolate biosynthesis;map00970 Aminoacyl-tRNA biosynthesis;map01100 Metabolic pathways;map01110 Biosynthesis of secondary metabolites;map01210 2-Oxocarboxylic acid metabolism;map01230 Biosynthesis of amino acids
Com_155_pos	Leucine	cpd:C16439	Leucine	C6H13NO2
Com_4437_pos	Landomycin J	cpd:C18824	Landomycin J	C43H54O17
Com_7651_pos	LINUSTATIN	cpd:C08333	Linustatin	C16H27NO11
Com_18238_pos	2-Methylnaphthalene	cpd:C14098	2-Methylnaphthalene; beta-Methylnaphthalene	C11H10
Com_1100_pos	Buchananine	cpd:C10134	Buchananine	C12H15NO7
Com_8349_pos	Hydroxyvernolide	cpd:C09477	Hydroxyvernolide	C19H22O8
Com_8255_pos	Helenalin	cpd:C09473	Helenalin	C15H18O4
Com_927_pos	Glycerophosphoglycerol	cpd:C03274	Glycerophosphoglycerol	C6H15O8P
Com_11594_pos	Thalidomide	cpd:C07910	Thalidomide	C13H10N2O4
Com_2848_pos	Paucin	cpd:C09525	Paucin	C23H32O10
Com_19758_pos	4-Nitroaniline	cpd:C02126	4-Nitroaniline; p-Nitroaniline; 4-Nitrobenzeneamine	C6H6N2O2
Com_15069_pos	Leu-Leu-Tyr	cpd:C11331	Leu-leu-tyr; LLY	C21H33N3O5
Com_3908_pos	Proacaciberin	cpd:C08337	Proacaciberin	C16H25NO10
Com_1253_pos	nicotianamine	cpd:C05324	Nicotianamine	C12H21N3O6
Com_5742_pos	Cumene	cpd:C14396	Cumene; Isopropylbenzene	C9H12
Com_13556_pos	Erythromycin D	cpd:C06633	Erythromycin D	C36H65NO12
Com_8065_pos	Seneciphylline	cpd:C10391	Seneciphylline	C18H23NO5
Com_6049_pos	Edaravone	cpd:C13008	Edaravone	C10H10N2O
Com_8072_pos	berythromycin	cpd:C06653	Erythromycin B; Berythromycin	C37H67NO12
Com_11052_pos	Gemfibrozil	cpd:C07020	Gemfibrozil	C15H22O3
Com_16561_pos	Lividomycin B	cpd:C18003	Lividomycin B; 3'-Deoxyparomomycin I	C23H45N5O13
Com_334_pos	Valine	cpd:C16436	Valine	C5H11NO2
Com_15862_pos	D-erythro-Neopterin	cpd:C05926	Neopterin; [S-(R*,S*)]-2-amino-6-(1,2,3-trihydroxypropyl)-1H-pteridin-4-one; [S-(R*,S*)]-2-amino-6-(1,2,3-trihydroxypropyl)-1H-pteridine-4-one; [S-(R*,S*)]-2-Amino-6-(1,2,3-trihydroxypropyl)-1H-pteridin-4-on; 6-(D-erythro-1,2,3-Trihydroxypropyl)pterin; 6-D-erythro-Neopterin; D-erythro-Neopterin; D-Neopterin	C9H11N5O4	map00790 Folate biosynthesis
Com_11150_pos	9-Fluoro-16alpha-hydroxyandrost-4-ene-3,11,17-trione	cpd:C15105	9-Fluoro-16alpha-hydroxyandrost-4-ene-3,11,17-trione	C19H23FO4
Com_10328_pos	LYCORICIDINE	cpd:C08531	Lycoricidine	C14H13NO6
Com_17560_pos	Benzoyl cyanide	cpd:C21329	Benzoyl cyanide; Benzoyl nitrile	C8H5NO
Com_7240_pos	beta,beta-Dimethylacrylshikonin	cpd:C17415	beta,beta-Dimethylacrylshikonin; Dmask	C21H22O6
Com_395_pos	Aloesin	cpd:C08994	Aloesin	C19H22O9
Com_237_pos	9,10-Dihydroxystearic acid	cpd:C08314	(9R,10R)-Dihydroxyoctadecanoic acid; 9,10-Dihydroxystearic acid	C18H36O4
Com_2393_pos	SINAPIC ACID	cpd:C00482	Sinapate; Sinapic acid; 3,5-Dimethoxy-4-hydroxycinnamic acid	C11H12O5	map00940 Phenylpropanoid biosynthesis;map01100 Metabolic pathways;map01110 Biosynthesis of secondary metabolites
Com_6833_pos	3',5'-Cyclic IMP	cpd:C00943	3',5'-Cyclic IMP; Inosine 3',5'-cyclic monophosphate	C10H11N4O7P
Com_12507_pos	Casimiroin	cpd:C10654	Casimiroin	C12H11NO4
Com_1579_pos	macarpine	cpd:C06165	Macarpine	C22H18NO6	map00950 Isoquinoline alkaloid biosynthesis;map01100 Metabolic pathways;map01110 Biosynthesis of secondary metabolites
Com_1004_pos	L-Saccharopine	cpd:C00449	N6-(L-1,3-Dicarboxypropyl)-L-lysine; Saccharopine; L-Saccharopine; N-[(S)-5-Amino-5-carboxypentyl]-L-glutamic acid	C11H20N2O6	map00300 Lysine biosynthesis;map00310 Lysine degradation;map01100 Metabolic pathways;map01110 Biosynthesis of secondary metabolites;map01230 Biosynthesis of amino acids
Com_18932_pos	Wortmannin	cpd:C15181	Wortmannin	C23H24O8
Com_14273_pos	Soyasaponin II	cpd:C12081	Soyasaponin II	C47H76O17
Com_533_pos	L-Threonine	cpd:C00188	L-Threonine; 2-Amino-3-hydroxybutyric acid	C4H9NO3	map00260 Glycine, serine and threonine metabolism;map00261 Monobactam biosynthesis;map00290 Valine, leucine and isoleucine biosynthesis;map00860 Porphyrin and chlorophyll metabolism;map00970 Aminoacyl-tRNA biosynthesis;map01100 Metabolic pathways;map01110 Biosynthesis of secondary metabolites;map01230 Biosynthesis of amino acids;map02010 ABC transporters
Com_9193_pos	Butylated hydroxytoluene	cpd:C14693	Butylhydroxytoluene; BHT; 2,6-Di-t-butyl-4-methylphenol; 2,6-Di-tert-butyl-p-cresol; Butylated hydroxytoluene; 2,6-Bis(1,1-dimethylethyl)-4-methylphenol	C15H24O
Com_14807_pos	trilobolide	cpd:C09563	Trilobolide	C27H38O10
Com_13238_pos	4-Ketomyxol	cpd:C15928	4-Ketomyxol	C40H54O4
Com_8667_pos	Grayanotoxin I	cpd:C09103	Grayanotoxin I; Rhodotoxine	C22H36O7
Com_15674_pos	Leonurine	cpd:C16985	Leonurine; Norboldine	C14H21N3O5
Com_3623_pos	PHYLLOQUINONE OXIDE	cpd:C05849	Vitamin K1 epoxide; (2,3-Epoxyphytyl)menaquinone; 2,3-Epoxy-2,3-dihydro-2-methyl-3-phytyl-1,4-naphthoquinone; 2,3-Epoxyphylloquinone; 1a,7a-Dihydro-1a-methyl-7a-(3,7,11,15-tetramethyl-2-hexadecenyl)-naphth[2,3-b]oxirene-2,7-dione; Phylloquinone oxide; Phylloquinone epoxide; Phylloquinone-2,3-epoxide; Vitamin K1 2,3-epoxide; Vitamin K1 oxide	C31H46O3	map00130 Ubiquinone and other terpenoid-quinone biosynthesis;map01110 Biosynthesis of secondary metabolites
Com_18011_pos	Melanin	cpd:C05606	Melanin	-
Com_1505_pos	Narbonolide	cpd:C11997	Narbonolide	C20H32O5
Com_6906_pos	Phenylglyoxylic acid	cpd:C02137	alpha-Oxo-benzeneacetic acid; Benzoylformate; Benzoylformic acid; Phenylglyoxylic acid; Phenylglyoxylate; 2-Oxo-2-phenylacetate	C8H6O3	map00360 Phenylalanine metabolism
Com_17844_pos	Methymycin	cpd:C11996	Methymycin	C25H43NO7
Com_9218_pos	11-Hydroxyiridodial glucoside pentaacetate	cpd:C11666	11-Hydroxyiridodial glucoside pentaacetate	C26H36O13
Com_10663_pos	Perindopril	cpd:C07706	Perindopril	C19H32N2O5
Com_10212_pos	6-Hydroxymelatonin	cpd:C05643	6-Hydroxymelatonin	C13H16N2O3	map00380 Tryptophan metabolism
Com_2560_pos	Deoxyshikonin	cpd:C18133	Deoxyshikonin	C16H16O4	map00130 Ubiquinone and other terpenoid-quinone biosynthesis;map01110 Biosynthesis of secondary metabolites
Com_10664_pos	Estradiol mustard	cpd:C19493	Estradiol mustard; Oestradiol mustard	C42H50Cl4N2O4
Com_8889_pos	7-Dehydrologanin tetraacetate	cpd:C11668	7-Dehydrologanin tetraacetate	C25H32O14
Com_9616_pos	oxandrolone	cpd:C07346	Oxandrolone	C19H30O3
Com_16160_pos	Keracyanin	cpd:C08620	Cyanidin 3-O-rutinoside; Cyanidin 3-O-rhamnosylglucoside; Keracyanin	C27H31O15	map00942 Anthocyanin biosynthesis
Com_2972_pos	fentin	cpd:C18729	Fentin hydroxide; Fentin	C18H16OSn
Com_4547_pos	p-Cresol	cpd:C01468	4-Cresol; p-Cresol; 4-Hydroxytoluene; 4-Methylphenol	C7H8O	map01100 Metabolic pathways
Com_16685_pos	Piperlongumine	cpd:C10166	Piplartine; Piperlongumine	C17H19NO5
Com_19244_pos	laserpitin	cpd:C09697	Laserpitin	C25H38O7
Com_5023_pos	Cefepime	cpd:C08111	Cefepime	C19H24N6O5S2
Com_2865_pos	2-Butoxyethanol	cpd:C19355	2-Butoxyethanol	C6H14O2
Com_9054_pos	coniferyl aldehyde	cpd:C02666	Coniferyl aldehyde; Coniferaldehyde; 4-Hydroxy-3-methoxycinnamaldehyde; Ferulaldehyde	C10H10O3	map00940 Phenylpropanoid biosynthesis;map01100 Metabolic pathways;map01110 Biosynthesis of secondary metabolites
Com_2285_pos	Phenethylamine	cpd:C05332	Phenethylamine; 2-Phenylethylamine; beta-Phenylethylamine; Phenylethylamine	C8H11N	map00360 Phenylalanine metabolism
Com_19419_pos	Rhodomycin B	cpd:C18642	beta-Rhodomycin; Rhodomycin B	C28H33NO10
Com_15591_pos	Chivosazole B	cpd:C15729	Chivosazole B	C48H69NO12
Com_7980_pos	Malonoben	cpd:C19039	Malonoben	C18H22N2O
Com_14438_pos	Ecdysone	cpd:C00477	Ecdysone	C27H44O6
Com_9032_pos	rutaevin	cpd:C08779	Rutaevin	C26H30O9
Com_3262_pos	Pyridoxal	cpd:C00250	Pyridoxal	C8H9NO3	map00750 Vitamin B6 metabolism;map01100 Metabolic pathways
Com_15323_pos	Rhizocticin B	cpd:C17940	Rhizocticin B	C16H31N6O7P	map00440 Phosphonate and phosphinate metabolism
Com_1401_pos	Baliospermin	cpd:C09065	Baliospermin	C32H50O8
Com_18729_pos	Eglinazine	cpd:C19102	Eglinazine	C7H10ClN5O2
Com_8043_pos	(Ac)2-L-Lys-D-Ala	cpd:C02487	(Ac)2-L-Lys-D-Ala; (Ac)2-L-lysyl-D-alanine	C13H23N3O5
Com_6225_pos	Medinoterb acetate	cpd:C19068	Medinoterb acetate	C13H16N2O6
Com_151_pos	17,21-Epoxy-9-fluoro-11beta-hydroxyprogesterone	cpd:C15309	17,21-Epoxy-9-fluoro-11beta-hydroxypregn-4-ene-3,20-dione; 17,21-Epoxy-9-fluoro-11beta-hydroxyprogesterone	C21H27FO4
Com_6421_pos	butyl acrylate	cpd:C10921	Butyl acrylate	C7H12O2
Com_7770_pos	Chlorohyssopifolin A	cpd:C09359	Chlorohyssopifolin A	C19H24Cl2O7
Com_17449_pos	Naphthalene	cpd:C00829	Naphthalene	C10H8	map01100 Metabolic pathways
Com_5617_pos	GUAIAZULENE	cpd:C09675	Guaiazulene; 1,4-Dimethyl-7-isopropylazulene	C15H18
Com_15010_pos	Pentoxifylline	cpd:C07424	Pentoxifylline	C13H18N4O3
Com_1552_pos	Pumiliotoxin 251D	cpd:C20031	Pumiliotoxin 251D; PTX 251D	C16H29NO
Com_19488_pos	Metirosine	cpd:C07921	Metyrosine; Metirosine	C10H13NO3
Com_3266_pos	Nootkatone	cpd:C17914	Nootkatone	C15H22O
Com_11153_pos	Rhynchophylline	cpd:C09236	Rhyncophylline; Rhynchophylline	C22H28N2O4
Com_2336_pos	Tiamulin	cpd:C12065	Tiamulin	C28H47NO4S
Com_18241_pos	Bethanechol	cpd:C06850	Bethanechol	C7H17N2O2
Com_17514_pos	Fumitremorgin A	cpd:C20564	Fumitremorgin A	C32H41N3O7
Com_16775_pos	Hemibrevetoxin B	cpd:C20016	Hemibrevetoxin B	C28H42O7
Com_803_pos	Disoxaril	cpd:C06496	Compound IV; 5-(7-(4-(4,5-Dihydro-2-oxazolyl)phenoxy)heptyl)-3-methylisoxazole; Disoxaril	C20H26N2O3
Com_3700_pos	2-Methylaminoadenosine	cpd:C03218	2-Methylaminoadenosine	C11H16N6O4
Com_7118_pos	Isatin	cpd:C11129	Isatin; 1H-Indole-2,3-dione	C8H5NO2
Com_18190_pos	Neoisostegane	cpd:C10707	Neoisostegane	C23H26O7
Com_4_pos	Tryptamine	cpd:C00398	Tryptamine; 3-(2-Aminoethyl)indole	C10H12N2	map00380 Tryptophan metabolism;map00901 Indole alkaloid biosynthesis;map01100 Metabolic pathways;map01110 Biosynthesis of secondary metabolites
Com_12283_pos	violacein	cpd:C21136	Violacein	C20H13N3O3
Com_2829_pos	AMPA	cpd:C13672	AMPA; alpha-Amino-3-hydroxy-5-methyl-4-isoxazolepropionic acid	C7H10N2O4
Com_7705_pos	4'-Hydroxyropivacaine	cpd:C16574	4'-Hydroxyropivacaine	C17H26N2O2
Com_5076_pos	Sarmentoloside	cpd:C08878	Sarmentoloside; Sarmentologenin 3-O-(6-deoxy-alpha-L-taloside)	C29H44O11
Com_6802_pos	Capsi-amide	cpd:C17515	Capsi-amide; N-(13-Methyltetradecyl)acetamide; CAP-A	C17H35NO
Com_17727_pos	Tremetone	cpd:C08992	Tremetone	C13H14O2
Com_9437_pos	Bruceoside A	cpd:C08753	Bruceoside A	C32H42O16
Com_9860_pos	Hecogenin	cpd:C08902	Hecogenin	C27H42O4
Com_146_pos	L-Glutamic acid	cpd:C00025	L-Glutamate; L-Glutamic acid; L-Glutaminic acid; Glutamate	C5H9NO4	map00220 Arginine biosynthesis;map00250 Alanine, aspartate and glutamate metabolism;map00330 Arginine and proline metabolism;map00332 Carbapenem biosynthesis;map00340 Histidine metabolism;map00430 Taurine and hypotaurine metabolism;map00480 Glutathione metabolism;map00630 Glyoxylate and dicarboxylate metabolism;map00650 Butanoate metabolism;map00660 C5-Branched dibasic acid metabolism;map00860 Po…
Com_4954_pos	Diethylene glycol	cpd:C14689	Diethylene glycol; 2,2'-Oxydiethanol; 1,5-Dihydroxy-3-oxapentane	C4H10O3
Com_10725_pos	capsanthin	cpd:C08584	Capsanthin	C40H56O3	map00906 Carotenoid biosynthesis
Com_14414_pos	Ilexolide A	cpd:C08957	Ilexolide A	C35H54O7
Com_15085_pos	Kyotorphin	cpd:C02993	Kyotorphin; L-Tyrosyl-L-arginine	C15H23N5O4
Com_10760_pos	Glycidyl Stearate	cpd:C19427	Glycidyl stearate	C21H40O3
Com_16588_pos	Plumbagin	cpd:C10387	Plumbagin	C11H8O3
Com_9984_pos	Palustrine	cpd:C10608	Palustrine	C17H31N3O2
Com_1146_pos	Pheophorbide A	cpd:C18021	Pheophorbide a	C35H36N4O5	map00860 Porphyrin and chlorophyll metabolism;map01110 Biosynthesis of secondary metabolites
Com_15852_pos	Urdamycinone B	cpd:C12404	Urdamycinone B	C25H24O8
Com_4913_pos	4-Benzyloxy-2'-hydroxy-3',4',5',6'-tetramethoxychalcone	cpd:C15080	4-Benzyloxy-2'-hydroxy-3',4',5',6'-tetramethoxychalcone	C26H26O7
Com_18675_pos	Hydrocortisone caproate	cpd:C13422	Hydrocortisone caproate; [2-(11,17-Dihydroxy-10,13-dimethyl-3-oxo-1,2,6,7,8,9,10,11,12,13,14,15,16,17-tetradecahydrocyclopenta[a]phenanthren-17-yl)-2-oxo-ethyl]hexanoate	C27H40O6
Com_58_pos	Creatine	cpd:C00300	Creatine; alpha-Methylguanidino acetic acid; Methylglycocyamine	C4H9N3O2	map00260 Glycine, serine and threonine metabolism;map00330 Arginine and proline metabolism;map01100 Metabolic pathways
Com_8608_pos	Hispidulin	cpd:C10058	Hispidulin; Dinatin; Scutellarein 6-methyl ether	C16H12O6
Com_7565_pos	Makisterone A	cpd:C16874	Makisterone A	C28H46O7
Com_9419_pos	hydrocortisone cypionate	cpd:C08176	Hydrocortisone cypionate	C29H42O6
Com_14679_pos	Ziziphin	cpd:C08991	Ziziphin	C51H80O18
Com_579_pos	202-791	cpd:C13762	202-791; PN 202-791	C17H18N4O5
Com_8917_pos	BILA 2185BS	cpd:C15657	BILA 2185BS	C35H46N4O4S
Com_76_pos	L-Pyroglutamic acid	cpd:C01879	5-Oxoproline; Pidolic acid; Pyroglutamic acid; 5-Pyrrolidone-2-carboxylic acid; Pyroglutamate; 5-Oxo-L-proline; L-Pyroglutamic acid; L-5-Pyrrolidone-2-carboxylic acid	C5H7NO3	map00480 Glutathione metabolism
Com_6309_pos	Matricin	cpd:C09499	Matricin	C17H22O5
Com_15520_pos	Norethisterone enanthate	cpd:C14486	Norethindrone enanthate; Norethisterone enanthate; 17alpha-Ethynyl-17beta-heptanoyloxy-4-estren-3-one	C27H38O3
Com_9982_pos	hydroxychloroquine	cpd:C07043	Hydroxychloroquine	C18H26ClN3O
Com_18077_pos	10-Deoxymethymycin	cpd:C11994	10-Deoxymethymycin; YC-17	C25H43NO6
Com_11424_pos	Abacavir	cpd:C07624	Abacavir	C14H18N6O
Com_16443_pos	Frangulin B	cpd:C10349	Frangulin B	C20H18O9
Com_10375_pos	Coelichelin	cpd:C15719	Coelichelin	C21H39N7O11
Com_10771_pos	fosfestrol	cpd:C08145	Diethylstilbestrol diphosphate; Fosfestrol; Diethylstilbestrol bisphosphate	C18H22O8P2
Com_7159_pos	Quinaprilat	cpd:C21540	Quinaprilat	C23H26N2O5
Com_13887_pos	Quercitrin	cpd:C01750	Quercitrin; Quercetin 3-L-rhamnoside; Quercetin 3-O-alpha-L-rhamnopyranoside	C21H20O11	map00944 Flavone and flavonol biosynthesis
Com_562_pos	13-Dihydrocarminomycin	cpd:C12431	13-Dihydrocarminomycin	C26H29NO10
Com_660_pos	4-Vinylcyclohexene	cpd:C19310	4-Vinylcyclohexene; 4-Vinyl-1-cyclohexene	C8H12
Com_17642_pos	orysastrobin	cpd:C18560	Orysastrobin	C18H25N5O5
Com_8726_pos	Praziquantel	cpd:C07367	Praziquantel	C19H24N2O2
Com_6900_pos	Antioside	cpd:C08848	Antioside; Antiogenin 3-O-alpha-L-rhamnoside	C29H44O10
Com_2815_pos	Ethyl maltol	cpd:C20362	Ethyl maltol	C7H8O3
Com_19468_pos	Supinine	cpd:C10403	Supinine; Butanoic acid, 2,3-dihydroxy-2-(1-methylethyl)-, (2,3,5,7a-tetrahydro-1H-pyrrolizin-7-yl)methyl ester, (7aS-(7(2R*,3S*),7aR*))-	C15H25NO4
Com_2046_pos	Tetralin	cpd:C14114	Tetralin; 1,2,3,4-Tetrahydronaphthalene	C10H12
Com_5090_pos	Megestrol	cpd:C07120	Megestrol	C22H30O3
Com_2239_pos	Cytidine 5'-diphosphocholine	cpd:C00307	CDP-choline; Cytidine 5'-diphosphocholine; Citicoline	C14H26N4O11P2	map00564 Glycerophospholipid metabolism;map01100 Metabolic pathways
Com_11258_pos	Morusin	cpd:C10106	Morusin	C25H24O6
Com_11395_pos	Z-Gly-Pro-Leu-Gly-Pro	cpd:C03183	Z-Gly-Pro-Leu-Gly-Pro; Carbobenzoxyglycyl-prolyl-leucyl-glycyl-proline; N-[(Phenylmethoxy)carbonyl]glycyl-L-prolyl-L-leucylglycyl-L-proline	C28H39N5O8
Com_14489_pos	3-Methyladenine	cpd:C00913	3-Methyladenine	C6H7N5
Com_5500_pos	Gossypol	cpd:C07667	Gossypol	C30H30O8	map00909 Sesquiterpenoid and triterpenoid biosynthesis;map01110 Biosynthesis of secondary metabolites
Com_13835_pos	Phytonadiol	cpd:C03313	Phylloquinol; Vitamin K1 hydroquinone; Phytonadiol	C31H48O2	map00130 Ubiquinone and other terpenoid-quinone biosynthesis;map01110 Biosynthesis of secondary metabolites
Com_18524_pos	Butylphthalide	cpd:C17854	Butylphthalide	C12H14O2
Com_3271_pos	dopamine	cpd:C03758	Dopamine; 4-(2-Aminoethyl)-1,2-benzenediol; 4-(2-Aminoethyl)benzene-1,2-diol; 3,4-Dihydroxyphenethylamine; 2-(3,4-Dihydroxyphenyl)ethylamine	C8H11NO2	map00350 Tyrosine metabolism;map00950 Isoquinoline alkaloid biosynthesis;map00965 Betalain biosynthesis;map01100 Metabolic pathways;map01110 Biosynthesis of secondary metabolites
Com_2835_pos	Indole-3-butyric acid	cpd:C11284	Indolebutyric acid; Indole-3-butyric acid; IBA	C12H13NO2
Com_336_pos	Furfural	cpd:C14279	Furfural; 2-Furaldehyde	C5H4O2
Com_11778_pos	Lecanoricacid	cpd:C02868	Lecanoric acid; Orsellinate depside	C16H14O7
Com_1993_pos	Rhoifolin	cpd:C12627	Apigenin 7-O-neohesperidoside; Rhoifolin; Rhoifoloside	C27H30O14	map00944 Flavone and flavonol biosynthesis
Com_7735_pos	Sterculic acid	cpd:C08366	Sterculic acid	C19H34O2
Com_2261_pos	Officinalisnin I	cpd:C08904	Officinalisnin I	C45H76O19
Com_19438_pos	difenoxin	cpd:C07871	Difenoxin	C28H28N2O2
Com_3093_pos	Indole	cpd:C00463	Indole; 2,3-Benzopyrrole	C8H7N	map00380 Tryptophan metabolism;map00400 Phenylalanine, tyrosine and tryptophan biosynthesis;map00402 Benzoxazinoid biosynthesis;map01100 Metabolic pathways;map01110 Biosynthesis of secondary metabolites
Com_8832_pos	Tos-Arg-CH2Cl	cpd:C02087	Tos-Arg-CH2Cl	C13H21ClN4O2S
Com_8940_pos	Mancinellin	cpd:C09127	Mancinellin	C36H52O8
Com_17464_pos	Dehydrojuvabione	cpd:C09657	Dehydrojuvabione; (4R)-4-[(1R)-1,5-Dimethyl-3-oxo-4-hexenyl]-1-cyclohexene-1-carboxylic acid methyl ester	C16H24O3
Com_5578_pos	Hippuric acid	cpd:C01586	Hippurate; Hippuric acid; N-Benzoylglycine; Benzoylaminoacetic acid	C9H9NO3	map00360 Phenylalanine metabolism
Com_17399_pos	L-Theanine	cpd:C01047	N5-Ethyl-L-glutamine; L-Theanine	C7H14N2O3
Com_18958_pos	4-Nitrophenol	cpd:C00870	4-Nitrophenol; p-Nitrophenol; PNP; Niphen; 4-Hydroxynitrobenzene	C6H5NO3
Com_4660_pos	Methyl cinnamate	cpd:C06358	Methyl cinnamate; 3-Phenyl-2-propenoic acid methyl	C10H10O2
Com_4668_pos	Resiniferatoxin	cpd:C09179	Resiniferatoxin; RTX	C37H40O9
Com_9830_pos	Juglone	cpd:C03840	Juglone; 5-Hydroxy-1,4-naphthoquinone	C10H6O3
Com_121_pos	Cytidine	cpd:C00475	Cytidine	C9H13N3O5	map00240 Pyrimidine metabolism;map01100 Metabolic pathways
Com_3395_pos	Phytosphingosine	cpd:C12144	Phytosphingosine; 4-D-Hydroxysphinganine	C18H39NO3	map00600 Sphingolipid metabolism;map01100 Metabolic pathways
Com_13574_pos	Ginsenoside Ro	cpd:C17543	Chikusetsusaponin V; Ginsenoside Ro	C48H76O19
Com_145_pos	Itaconic acid	cpd:C00490	Itaconate; Itaconic acid; Methylenesuccinic acid	C5H6O4	map00660 C5-Branched dibasic acid metabolism
Com_1756_pos	Cytosine	cpd:C00380	Cytosine	C4H5N3O	map00240 Pyrimidine metabolism;map01100 Metabolic pathways
Com_17888_pos	Fluperlapine	cpd:C10967	Fluperlapine	C19H20FN3
Com_17646_pos	N-Ethylmaleimide-S-glutathione	cpd:C11370	N-Ethylmaleimide-S-glutathione	C16H22N4O8S
Com_16020_pos	4-Aminopyridine	cpd:C13728	4-Aminopyridine; 4-AP	C5H6N2
Com_3753_pos	Cuminaldehyde	cpd:C06577	4-Isopropylbenzaldehyde; p-Cumic aldehyde; Cuminaldehyde	C10H12O
Com_8240_pos	Dehydrovomifoliol	cpd:C02533	Dehydrovomifoliol; (6S)-6-Hydroxy-3-oxo-alpha-ionone	C13H18O3
Com_2283_pos	Nicotinamide	cpd:C00153	Nicotinamide; Nicotinic acid amide; Niacinamide; Vitamin PP	C6H6N2O	map00760 Nicotinate and nicotinamide metabolism;map01100 Metabolic pathways
Com_15385_pos	Prednisolone tebutate	cpd:C08182	Prednisolone tebutate; Prednisolone butyl acetete	C27H38O6
Com_2113_pos	D-Erythrose 4-phosphate	cpd:C00279	D-Erythrose 4-phosphate	C4H9O7P	map00030 Pentose phosphate pathway;map00400 Phenylalanine, tyrosine and tryptophan biosynthesis;map00710 Carbon fixation in photosynthetic organisms;map00750 Vitamin B6 metabolism;map01100 Metabolic pathways;map01110 Biosynthesis of secondary metabolites;map01200 Carbon metabolism;map01230 Biosynthesis of amino acids
Com_7026_pos	Oxocamphor	cpd:C18352	Oxocamphor; 10-Oxocamphor; beta-Oxocamphor	C10H14O2
Com_310_pos	Asparagine	cpd:C16438	Asparagine	C4H8N2O3
Com_4999_pos	Chloramphenicol palmitate	cpd:C11726	Chloramphenicol palmitate	C27H42Cl2N2O6
Com_14858_pos	Biocytin	cpd:C05552	Biocytin; N6-D-Biotinyl-L-lysine; epsilon-N-Biotinyl-L-lysine	C16H28N4O4S	map00780 Biotin metabolism;map01100 Metabolic pathways
Com_12452_pos	(8S,9Z)-9-Heptadecene-4,6-diyne-1,8-diol	cpd:C19994	Virol B; (8S,9Z)-9-Heptadecene-4,6-diyne-1,8-diol	C17H26O2
Com_6844_pos	LIGUSTILIDE	cpd:C16987	Ligustilide	C12H14O2
Com_17620_pos	neurosporaxanthin	cpd:C08607	Neurosporaxanthin; all-trans-Neurosporaxanthin	C35H46O2	map00906 Carotenoid biosynthesis;map01100 Metabolic pathways
Com_20345_pos	Fenoprofen	cpd:C06997	Fenoprofen	C15H14O3
Com_11916_pos	naltrindole	cpd:C18128	Naltrindole; NTI	C26H26N2O3
Com_294_pos	Stearidonic acid	cpd:C16300	Stearidonic acid; 6,9,12,15-Octadecatetraenoic acid; (6Z,9Z,12Z,15Z)-Octadecatetraenoic acid	C18H28O2	map00592 alpha-Linolenic acid metabolism;map01110 Biosynthesis of secondary metabolites
Com_7453_pos	Propapyriogenin A2	cpd:C08971	Propapyriogenin A2	C30H44O5
Com_8260_pos	Terminaline	cpd:C10825	Terminaline	C23H41NO2
Com_5940_pos	Cucurbitacin F	cpd:C08798	Cucurbitacin F	C30H46O7
Com_7153_pos	Eudesobovatol A	cpd:C10562	Eudesobovatol A	C33H44O4
Com_13640_pos	curcumin monoglucoside	cpd:C17749	Curcumin monoglucoside	C27H30O11	map00945 Stilbenoid, diarylheptanoid and gingerol biosynthesis
Com_8672_pos	Desthiobiotin	cpd:C01909	Dethiobiotin; Desthiobiotin	C10H18N2O3	map00780 Biotin metabolism;map01100 Metabolic pathways
Com_11102_pos	Dihydroxyindole	cpd:C02775	2,3-Dihydroxyindole; Dihydroxyindole	C8H7NO2	map00380 Tryptophan metabolism
Com_5773_pos	Thapsigargin	cpd:C09561	Thapsigargin	C34H50O12
Com_454_pos	trans-4-Methoxy-4'-nitrostilbene oxide	cpd:C15457	trans-2-(4-Methoxyphenyl)-3-(4-nitrophenyl)oxirane; trans-4-Methoxy-4'-nitrostilbene oxide	C15H13NO4
Com_17835_pos	Versicolorin B	cpd:C20575	Versicolorin B	C18H12O7
Com_20090_pos	Methyldopa	cpd:C07194	Methyldopa anhydrous; Methyldopa	C10H13NO4
Com_1963_pos	Prostaglandin B1	cpd:C00959	Prostaglandin B1; PGB1	C20H32O4
Com_15667_pos	Fluocinolone	cpd:C07006	Fluocinolone	C21H26F2O6
Com_5999_pos	Erythorbic acid	cpd:C20364	Erythorbic acid; Isoascorbic acid	C6H8O6
Com_6206_pos	Aurantio-obtusin beta-D-glucoside	cpd:C10303	Aurantio-obtusin beta-D-glucoside	C23H24O12
Com_9811_pos	Thymine	cpd:C00178	Thymine; 5-Methyluracil	C5H6N2O2	map00240 Pyrimidine metabolism;map01100 Metabolic pathways
Com_12044_pos	Asperlicin C	cpd:C21147	Asperlicin C	C25H18N4O2
Com_12195_pos	Melibiose	cpd:C05402	Melibiose; 6-O-(alpha-D-Galactopyranosyl)-D-glucopyranose; D-Gal-alpha1->6D-Glucose	C12H22O11	map00052 Galactose metabolism;map02010 ABC transporters
Com_10291_pos	Mallotophenone	cpd:C10708	Mallotophenone	C21H24O8
Com_9648_pos	Dinocton 6	cpd:C18922	Dinocton 6	C16H22N2O7
Com_7709_pos	Falcarindiol	cpd:C08449	Falcarindiol	C17H24O2
Com_11511_pos	DIGITOGENIN	cpd:C08896	Digitogenin	C27H44O5
Com_10296_pos	Diosgenin	cpd:C08898	Diosgenin; (3beta,25R)-Spirost-5-en-3-ol	C27H42O3
Com_439_pos	Jasmonic acid	cpd:C08491	(-)-Jasmonic acid; Jasmonic acid; {(1R,2R)-3-Oxo-2-[(Z)pent-2-enyl]cyclopent-2-enyl}acetic acid; Jasmonate; (-)-Jasmonate	C12H18O3	map00592 alpha-Linolenic acid metabolism;map01100 Metabolic pathways;map01110 Biosynthesis of secondary metabolites;map04075 Plant hormone signal transduction
Com_6725_pos	fusidic acid	cpd:C06694	Fusidic acid	C31H48O6
Com_3641_pos	Allyxycarb	cpd:C18947	Allyxycarb	C16H22N2O2
Com_9452_pos	(10S)-Juvenile hormone III diol	cpd:C16505	(10S)-Juvenile hormone III diol	C16H28O4
Com_276_pos	8-Hydroxyquinoline	cpd:C19434	8-Hydroxyquinoline; Oxyquinoline	C9H7NO
Com_14980_pos	CHOLIC ACID	cpd:C00695	Cholic acid; Cholate; 3alpha,7alpha,12alpha-Trihydroxy-5beta-cholanate; 3alpha,7alpha,12alpha-Trihydroxy-5beta-cholanic acid	C24H40O5	map01100 Metabolic pathways
Com_11724_pos	Glycosyl-4,4'-diaponeurosporenoate	cpd:C16147	Glycosyl-4,4'-diaponeurosporenoate	C36H50O7	map00906 Carotenoid biosynthesis
Com_12457_pos	NAc-DNP-Cys	cpd:C11605	NAc-DNP-Cys; N-Acetyl 2,4-dinitrophenyl cysteine; N-Acetyl-S-(2,4-dinitrophenyl)-L-cysteine	C11H11N3O7S
Com_8670_pos	SN38 glucuronide	cpd:C11376	SN38 glucuronide; SN-38G	C28H28N2O11
Com_577_pos	Suberic acid	cpd:C08278	Suberic acid; Cork acid; 1,8-Octanedioic acid; Octanedioic acid; 1,6-Hexanedicarboxylic acid	C8H14O4
Com_4062_pos	Nobiletin	cpd:C10112	Nobiletin; Hexamethoxyflavone; 5,6,7,8,3',4'-Hexamethoxyflavone	C21H22O8
Com_7247_pos	DIGITALIN	cpd:C08862	Digitalin; Gitoxigenin 3-O-glucosyldigitaloside	C36H56O14
Com_6752_pos	Picrotoxinin	cpd:C09529	Picrotoxinin	C15H16O6
Com_4145_pos	Betulin	cpd:C08618	Betulin	C30H50O2
Com_10915_pos	Psoralen	cpd:C09305	Psoralen; Ficusin	C11H6O3	map01110 Biosynthesis of secondary metabolites
Com_4265_pos	R-L3	cpd:C13824	R-L3	C25H20FN3O
Com_2608_pos	Dihydrothymine	cpd:C00906	5,6-Dihydrothymine; Dihydrothymine; 5,6-Dihydro-5-methyluracil	C5H8N2O2
Com_10414_pos	Cucurbitacin E	cpd:C08797	Cucurbitacin E	C32H44O8
Com_17824_pos	gaboxadol	cpd:C13693	4,5,6,7-Tetrahydroisoxazolo(5,4-c)pyridin-3-ol; THIP; Gaboxadol	C6H8N2O2
Com_17259_pos	Catalpol	cpd:C09773	Catalpol	C15H22O10
Com_10394_pos	Protoporphyrin IX	cpd:C02191	Protoporphyrin; Protoporphyrin IX; Porphyrinogen IX	C34H34N4O4	map00860 Porphyrin and chlorophyll metabolism;map01100 Metabolic pathways;map01110 Biosynthesis of secondary metabolites
Com_4663_pos	Acetophenone	cpd:C07113	Acetophenone; 1-Phenylethanone; Phenyl methyl ketone; Acetylbenzene; Methyl phenyl ketone	C8H8O
Com_1422_pos	2-Hydroxyfelbamate	cpd:C16582	2-Hydroxyfelbamate	C11H14N2O5
Com_19859_pos	(+)-Marmesin	cpd:C09276	Marmesin; (+)-Marmesin	C14H14O4
Com_9476_pos	khelloside	cpd:C09011	Khellol glucoside; Khelloside	C19H20O10
Com_12638_pos	1-Naphthyl glucuronide	cpd:C11586	alpha-Naphthyl-beta-D-glucuronide; 1-Naphthyl glucuronide	C16H16O7
Com_5876_pos	Phytolaccoside B	cpd:C08968	Phytolaccoside B; Esculentoside B	C36H56O11
Com_35_pos	Deoxypumiloside	cpd:C16725	Deoxypumiloside	C26H28N2O8
Com_3500_pos	Cortisone	cpd:C00762	Cortisone; 17alpha,21-Dihydroxy-4-pregnene-3,11,20-trione; Kendall's compound E; Reichstein's substance Fa	C21H28O5	map01100 Metabolic pathways
Com_1853_pos	Scopoletin	cpd:C01752	Scopoletin	C10H8O4	map00940 Phenylpropanoid biosynthesis;map01110 Biosynthesis of secondary metabolites
Com_2458_pos	Molindone	cpd:C07230	Molindone	C16H24N2O2
Com_18126_pos	Piceid	cpd:C10275	Piceid; Polydatin; 3,4,5-Trihydroxystilbene-3-beta-monoglucoside	C20H22O8
Com_10060_pos	Diosmetin	cpd:C10038	Diosmetin; Luteolin 4'-methyl ether	C16H12O6
Com_10436_pos	Eucommin A	cpd:C10560	Eucommin A; Medioresinol 4'-O-beta-D-glucopyranoside	C27H34O12
Com_4776_pos	Compound III(S)	cpd:C06495	Compound III(S); 5-(7-(4-(4-Ethyl-4,5-dihydrooxazol-2-yl)phenoxy)heptyl)-3-methylisoxazole	C22H30N2O3
Com_16600_pos	Carboprost	cpd:C06872	Carboprost	C21H36O5
Com_20244_pos	carbamorph	cpd:C18923	Carbamorph	C8H16N2OS2
Com_13688_pos	Arbutin 6-phosphate	cpd:C06187	Arbutin 6-phosphate; Arbutin-6P	C12H17O10P	map00010 Glycolysis / Gluconeogenesis
Com_4047_pos	Acevaltrate	cpd:C16752	Acevaltrate	C24H32O10
Com_3761_pos	Octylamine	cpd:C01740	Octylamine; N-Octylamine; Monoctylamine	C8H19N
Com_1361_pos	5'-O-beta-D-Glucosylpyridoxine	cpd:C03996	5'-O-beta-D-Glucosylpyridoxine	C14H21NO8
Com_20286_pos	Ceanothine B	cpd:C10001	Ceanothine B	C29H36N4O4
Com_13058_pos	Spermine	cpd:C00750	Spermine; N,N'-Bis(3-aminopropyl)-1,4-butanediamine	C10H26N4	map00330 Arginine and proline metabolism;map00410 beta-Alanine metabolism;map00480 Glutathione metabolism;map01100 Metabolic pathways
Com_19956_pos	Phenylhydrazine	cpd:C02304	Phenylhydrazine; Hydrazinobenzene; Phenyldiazane	C6H8N2
Com_3828_pos	Quazepam	cpd:C07336	Quazepam	C17H11ClF4N2S
Com_2829_pos	AMPA	cpd:C11033	1-Aminomethylphosphonic acid; Aminomethylphosphonate; AMPA	CH6NO3P
Com_15949_pos	Decoside	cpd:C08860	Decoside; Decogenin 3-O-alpha-L-oleandroside	C30H42O9
Com_9662_pos	Cinnamic acid	cpd:C10438	Cinnamic acid; Benzeneacrylic acid	C9H8O2
Com_2739_pos	Carvone	cpd:C11383	(+)-(S)-Carvone; Carvol; (+)-Carvone; Carvone	C10H14O	map00902 Monoterpenoid biosynthesis;map01110 Biosynthesis of secondary metabolites
Com_9546_pos	7-Hydroxy-3-(4-methoxyphenyl)-4-propylcoumarin	cpd:C15051	7-Hydroxy-3-(4-methoxyphenyl)-4-propyl-2H-1-benzopyran-2-one; 7-Hydroxy-3-(4-methoxyphenyl)-4-propylcoumarin	C19H18O4
Com_5551_pos	TRIMETHAPHAN	cpd:C07174	Trimethaphan	C22H25N2OS
Com_16104_pos	5-Methylangelicin	cpd:C19444	5-Methylangelicin	C12H8O3
Com_11482_pos	16alpha-Bromo-17beta-estradiol	cpd:C14731	16alpha-Bromo-17beta-estradiol; 16alpha-Bromo-1,3,5(10)-estratriene-3,17beta-diol	C18H23BrO2
Com_20078_pos	Pristimerin	cpd:C08633	Pristimerin	C30H40O4
Com_15070_pos	DEHYDROCOSTUS LACTONE	cpd:C09387	Dehydrocostus lactone	C15H18O2
Com_16253_pos	Narcobarbital	cpd:C17722	Narcobarbital	C11H15BrN2O3
Com_8626_pos	Araloside A	cpd:C17540	Chikusetsusaponin IV; Araloside A	C47H74O18
Com_20159_pos	7-Ethoxycoumarin	cpd:C11052	7-Ethoxycoumarin	C11H10O3
Com_2107_pos	Yangonin	cpd:C09980	Yangonin; 4-Methoxy-6-[2-(4-methoxyphenyl)ethenyl]-2H-pyran-2-one	C15H14O4
Com_11294_pos	Artemisinin	cpd:C09538	Qing Hau Sau; Artemisinin	C15H22O5
Com_5463_pos	Tryptophol	cpd:C00955	Indole-3-ethanol; Tryptophol	C10H11NO	map00380 Tryptophan metabolism
Com_5287_pos	folinic acid	cpd:C03479	Folinic acid; Leucovorin; 5-Formyltetrahydrofolate; L(-)-5-Formyl-5,6,7,8-tetrahydrofolic acid	C20H23N7O7	map00670 One carbon pool by folate;map01100 Metabolic pathways
Com_18312_pos	Pyrvinium	cpd:C07412	Pyrvinium	C26H28N3
Com_12916_pos	codeinone	cpd:C06171	Codeinone; (5alpha)-7,8-Didehydro-4,5-epoxy-3-methoxy-17-methylmorphinan-6-one	C18H19NO3	map00950 Isoquinoline alkaloid biosynthesis;map01100 Metabolic pathways;map01110 Biosynthesis of secondary metabolites
Com_14784_pos	ubiquinone-6	cpd:C17568	Ubiquinone-6; Coenzyme Q6	C39H58O4	map00130 Ubiquinone and other terpenoid-quinone biosynthesis;map01110 Biosynthesis of secondary metabolites
Com_17301_pos	Uplandicine	cpd:C10412	Uplandicine; 7-Acetyl-9-echimidinylretronecine	C17H27NO7
Com_16996_pos	Xanthohumol	cpd:C16417	Xanthohumol	C21H22O5	map00941 Flavonoid biosynthesis
Com_717_pos	osajin	cpd:C10511	Osajin	C25H24O5
Com_11996_pos	Aprobarbital	cpd:C07826	Aprobarbital	C10H14N2O3
Com_988_pos	Hydroquinone	cpd:C15603	Hydroquinone; p-Hydroquinone; Quinol; Reduced quinone	-
Com_20043_pos	Dinobuton	cpd:C18721	Dinobuton	C14H18N2O7
Com_4666_pos	N8-Acetylspermidine	cpd:C01029	N8-Acetylspermidine	C9H21N3O
Com_2151_pos	Vanillin	cpd:C00755	4-Hydroxy-3-methoxy-benzaldehyde; Vanillin; Vanillaldehyde; 4-Hydroxy-3-methoxybenzaldehyde	C8H8O3	map00360 Phenylalanine metabolism;map01100 Metabolic pathways;map01110 Biosynthesis of secondary metabolites
Com_1144_pos	Hexadecasphinganine	cpd:C13915	Hexadecasphinganine	C16H35NO2
Com_5304_pos	Coenzyme B	cpd:C04628	Coenzyme B; N-(7-Mercaptoheptanoyl)threonine 3-O-phosphate; N-(7-Mercaptoheptanoyl)threonine O3-phosphate; HTP; CoB	C11H22NO7PS	map01100 Metabolic pathways;map01200 Carbon metabolism
Com_8406_pos	Diprogulic Acid	cpd:C18825	Dikegulac; Diprogulic acid	C12H18O7
Com_1220_pos	Skatole	cpd:C08313	Skatole; 3-Methylindole	C9H9N
Com_19678_pos	Phoenicoxanthin	cpd:C15967	Phoenicoxanthin; Adonirubin	C40H52O3	map00906 Carotenoid biosynthesis
Com_15017_pos	Dipivefrin	cpd:C06963	Dipivefrin; Dipivefrine	C19H29NO5
Com_5182_pos	fagaramide	cpd:C10455	Fagaramide	C14H17NO3
Com_484_pos	L-Proline	cpd:C00148	L-Proline; 2-Pyrrolidinecarboxylic acid	C5H9NO2	map00330 Arginine and proline metabolism;map00332 Carbapenem biosynthesis;map00970 Aminoacyl-tRNA biosynthesis;map01100 Metabolic pathways;map01110 Biosynthesis of secondary metabolites;map01230 Biosynthesis of amino acids;map02010 ABC transporters
Com_5765_pos	Astrasieversianin XVI	cpd:C08925	Astrasieversianin XVI	C47H78O18
Com_7927_pos	5'-Butyrylphosphoinosine	cpd:C06435	5'-Butyrylphosphoinosine; Inosine 5'-phosphobutyrate	C14H19N4O9P	map00230 Purine metabolism
Com_17508_pos	Lopinavir	cpd:C12871	Lopinavir	C37H48N4O5
Com_1027_pos	loganate	cpd:C01512	Loganate; Loganic acid	C16H24O10	map00902 Monoterpenoid biosynthesis;map01110 Biosynthesis of secondary metabolites
Com_3036_pos	Podecdysone B	cpd:C08832	Podecdysone B	C27H42O6
Com_176_pos	Kanokoside A	cpd:C17428	Kanokoside A	C21H32O12
Com_3827_pos	HARMALINE	cpd:C06536	Harmaline	C13H14N2O
Com_1145_pos	Pyridoxine	cpd:C00314	Pyridoxine; Pyridoxol	C8H11NO3	map00750 Vitamin B6 metabolism;map01100 Metabolic pathways
Com_988_pos	Hydroquinone	cpd:C00530	Hydroquinone; p-Benzenediol; 1,4-Benzenediol; 1,4-Dihydroxybenzene; Benzene-1,4-diol; Quinol; 4-Hydroxyphenol	C6H6O2	map00350 Tyrosine metabolism;map01100 Metabolic pathways
Com_3779_pos	Pittoside A	cpd:C08969	Pittoside A	C41H68O13
Com_3430_pos	p-Xylene	cpd:C06756	p-Xylene; 1,4-Dimethylbenzene; p-Methyltoluene	C8H10	map01100 Metabolic pathways
Com_2745_pos	FOSAMINE	cpd:C18789	Fosamine	C3H8NO4P
Com_4688_pos	phellopterin	cpd:C17047	Phellopterin	C17H16O5
Com_886_pos	Palmatoside G	cpd:C17507	Palmatoside G	C25H32O10
Com_5040_pos	Azukisaponin III	cpd:C08930	Azukisaponin III	C42H66O15
Com_17294_pos	E-64	cpd:C01341	E-64; Proteinase inhibitor E 64	C15H27N5O5
Com_8272_pos	Tyramine	cpd:C00483	Tyramine; 2-(p-Hydroxyphenyl)ethylamine	C8H11NO	map00350 Tyrosine metabolism;map00950 Isoquinoline alkaloid biosynthesis;map01110 Biosynthesis of secondary metabolites
Com_3681_pos	BRUCEANTIN	cpd:C08749	Bruceantin	C28H36O11
Com_8828_pos	Cianidanol	cpd:C06562	(+)-Catechin; D-Catechin; Cyanidanol; (2R-trans)-2-(3,4-Dihydroxyphenyl)-3,4-dihydro-2H-1-benzopyran-3,5,7-triol; (2R,3S)-Catechin; (2R,3S)-(+)-Catechin; Cianidanol	C15H14O6	map00941 Flavonoid biosynthesis;map01110 Biosynthesis of secondary metabolites
Com_169_pos	3,4,3'-Tri-O-methylellagic acid	cpd:C10836	3,4,3'-Tri-O-methylellagic acid	C17H12O8
Com_9783_pos	Aethusin	cpd:C08395	Aethusin; 2,8,10-Tridecatriene-4,6-diyne	C13H14
Com_10932_pos	anacardic acid	cpd:C10759	6-Pentadecylsalicylic acid; Anacardic acid	C22H36O3
Com_13774_pos	Coelenterazine	cpd:C15037	Oplophorus luciferin; 8-Benzyl-2-(4-hydroxybenzyl)-6-(4-hydroxyphenyl)imidazo-[1,2a]pyrazin-3(7H)-one; Coelenterazine	C26H21N3O3
Com_13052_pos	Topotecan	cpd:C11158	Topotecan	C23H23N3O5
Com_14765_pos	Eseridine	cpd:C09176	Eseridine	C15H21N3O3
Com_15490_pos	Linamarin	cpd:C01594	Linamarin; Phaseolunatin	C10H17NO6	map00460 Cyanoamino acid metabolism;map01110 Biosynthesis of secondary metabolites
Com_940_pos	yatein	cpd:C10557	Dihydroanhydropodorhizol; Yatein; (-)-Yatein; (3R,4R)-4-(1,3-Benzodioxol-5-ylmethyl)-3-(3,4,5-trimethoxybenzyl)dihydrofuran-2(3H)-one	C22H24O7
Com_775_pos	1-Linoleoyl-sn-glycero-3-phosphocholine	cpd:C04100	1-Linoleoylglycerophosphocholine; 1-Linoleoyl-sn-glycero-3-phosphocholine	C26H51NO7P
Com_13723_pos	Allopregnanolone	cpd:C13712	Allopregnanolone; 3alpha-Hydroxy-5alpha-pregnan-20-one; 3alpha-OH DHP	C21H34O2
Com_2232_pos	Myristicin	cpd:C10480	Myristicin	C11H12O3
Com_5100_pos	Hesperetin	cpd:C01709	Hesperetin; 3',5,7-Trihydroxy-4'-methoxyflavanone	C16H14O6	map00941 Flavonoid biosynthesis
Com_13451_pos	Flavin mononucleotide	cpd:C00061	FMN; Riboflavin-5-phosphate; Flavin mononucleotide	C17H21N4O9P	map00190 Oxidative phosphorylation;map00740 Riboflavin metabolism;map01100 Metabolic pathways;map01110 Biosynthesis of secondary metabolites
Com_1854_pos	Iridodial glucoside tetraacetate	cpd:C11657	Iridodial glucoside tetraacetate	C24H34O11
Com_19496_pos	Menadione	cpd:C05377	Menadione; Vitamin K3; 2-Methyl-1,4-naphthoquinone	C11H8O2
Com_16240_pos	Benzoic acid	cpd:C00180	Benzoate; Benzoic acid; Benzenecarboxylic acid; Phenylformic acid; Dracylic acid	C7H6O2	map00360 Phenylalanine metabolism;map01100 Metabolic pathways;map01110 Biosynthesis of secondary metabolites
Com_5314_pos	hydrocortisone buteprate	cpd:C13358	Hydrocortisone butyrate propionate; Hydrocortisone buteprate; Hydrocortisone probutate	C28H40O7
Com_12011_pos	Oxazepam	cpd:C07359	Oxazepam	C15H11ClN2O2
Com_13814_pos	chitobiose	cpd:C01674	Chitobiose; Diacetylchitobiose; N,N'-Diacetylchitobiose	C16H28N2O11	map00520 Amino sugar and nucleotide sugar metabolism;map01100 Metabolic pathways;map02010 ABC transporters
Com_4659_pos	Norharman	cpd:C20157	beta-Carboline; Norharman	C11H8N2
Com_217_pos	Vigabatrin	cpd:C07500	Vigabatrin	C6H11NO2
Com_20119_pos	Phenanthrene-4,5-dicarboxylate	cpd:C18252	Phenanthrene-4,5-dicarboxylate	C16H10O4
Com_9263_pos	Telmisartan	cpd:C07710	Telmisartan	C33H30N4O2
Com_13013_pos	Elaeokanine C	cpd:C10592	Elaeokanine C	C12H21NO2
Com_235_pos	L-Isoleucine	cpd:C00407	L-Isoleucine; 2-Amino-3-methylvaleric acid	C6H13NO2	map00280 Valine, leucine and isoleucine degradation;map00290 Valine, leucine and isoleucine biosynthesis;map00460 Cyanoamino acid metabolism;map00960 Tropane, piperidine and pyridine alkaloid biosynthesis;map00966 Glucosinolate biosynthesis;map00970 Aminoacyl-tRNA biosynthesis;map01100 Metabolic pathways;map01110 Biosynthesis of secondary metabolites;map01210 2-Oxocarboxylic acid metabolism;map01…
Com_6968_pos	Benzamide	cpd:C09815	Benzamide	C7H7NO
Com_1337_pos	6-(2-Chloroallylthio)purine	cpd:C15397	6-(2-Chloroallylthio)purine	C8H7ClN4S
Com_13076_pos	Asiaticoside	cpd:C15428	Asiaticoside; Madecassol	C48H78O19
Com_13704_pos	Digitoxin	cpd:C06955	Digitoxin	C41H64O13
Com_15947_pos	Nedocromil	cpd:C07255	Nedocromil	C19H17NO7
Com_6956_pos	Disenecionyl cis-khellactone	cpd:C09261	Disenecionyl cis-khellactone	C24H26O7
Com_3927_pos	Histamine	cpd:C00388	Histamine; 1H-Imidazole-4-ethanamine; 2-(4-Imidazolyl)ethylamine	C5H9N3	map00340 Histidine metabolism;map01100 Metabolic pathways;map01110 Biosynthesis of secondary metabolites
Com_17545_pos	Acetanilide	cpd:C07565	Acetanilide; N-Phenylacetamide; N-Acetylarylamine	C8H9NO
Com_13768_pos	Myristoleic acid	cpd:C08322	Myristoleic acid; (9Z)-Tetradecenoic acid; 9-Tetradecenoic acid; (Z)-Tetradec-9-enoic acid	C14H26O2
Com_2524_pos	Eugenol	cpd:C10453	Eugenol	C10H12O2	map00940 Phenylpropanoid biosynthesis
Com_1894_pos	N-Acetyl-D-quinovosamine	cpd:C15481	N-Acetyl-D-quinovosamine; 2-Acetamido-2,6-dideoxy-D-glucose	C8H15NO5
Com_19113_pos	Cephaeline	cpd:C09390	Cephaeline	C28H38N2O4	map00950 Isoquinoline alkaloid biosynthesis;map01110 Biosynthesis of secondary metabolites
Com_2741_pos	Phenyl salicylate	cpd:C14163	Phenyl salicylate	C13H10O3
Com_827_pos	Succinic acid	cpd:C00042	Succinate; Succinic acid; Butanedionic acid; Ethylenesuccinic acid	C4H6O4	map00020 Citrate cycle (TCA cycle);map00190 Oxidative phosphorylation;map00250 Alanine, aspartate and glutamate metabolism;map00350 Tyrosine metabolism;map00360 Phenylalanine metabolism;map00620 Pyruvate metabolism;map00630 Glyoxylate and dicarboxylate metabolism;map00640 Propanoate metabolism;map00650 Butanoate metabolism;map00760 Nicotinate and nicotinamide metabolism;map00920 Sulfur metabolism
Com_1176_pos	Arachidonic acid	cpd:C00219	Arachidonate; Arachidonic acid; (5Z,8Z,11Z,14Z)-Icosatetraenoic acid; cis-5,8,11,14-Eicosatetraenoic acid	C20H32O2	map00590 Arachidonic acid metabolism;map00591 Linoleic acid metabolism;map01040 Biosynthesis of unsaturated fatty acids;map01100 Metabolic pathways
Com_8410_pos	strictosamide	cpd:C16724	Strictosamide	C26H30N2O8
Com_2259_pos	Thalassemine	cpd:C01961	Thalassemine; L-Thalassemine	C8H19N4O6P
Com_3_pos	D-Serine	cpd:C00740	D-Serine	C3H7NO3	map00260 Glycine, serine and threonine metabolism;map01100 Metabolic pathways;map01502 Vancomycin resistance
Com_12332_pos	4,4-Bis[4-(acetyloxy)phenyl]3-hexanone	cpd:C15145	4,4-Bis[4-(acetyloxy)phenyl]3-hexanone; 4,4-Bis(4-hydroxyphenyl)-3-hexanone diacetate	C22H24O5
Com_9865_pos	(10S)-Juvenile hormone III diol phosphate	cpd:C16507	(10S)-Juvenile hormone III diol phosphate	C16H29O7P
Com_2102_pos	Sophoranone	cpd:C08719	Sophoranone	C30H36O4
Com_15394_pos	Calpeptin	cpd:C11256	Calpeptin; N-Cbz-leu-nleu-al	C20H30N2O4
Com_834_pos	L-Tyrosine	cpd:C00082	L-Tyrosine; (S)-3-(p-Hydroxyphenyl)alanine; (S)-2-Amino-3-(p-hydroxyphenyl)propionic acid; Tyrosine	C9H11NO3	map00130 Ubiquinone and other terpenoid-quinone biosynthesis;map00261 Monobactam biosynthesis;map00350 Tyrosine metabolism;map00360 Phenylalanine metabolism;map00400 Phenylalanine, tyrosine and tryptophan biosynthesis;map00460 Cyanoamino acid metabolism;map00730 Thiamine metabolism;map00940 Phenylpropanoid biosynthesis;map00950 Isoquinoline alkaloid biosynthesis;map00965 Betalain biosynthesis;map…
Com_9050_pos	Chaparrinone	cpd:C08757	Chaparrinone	C20H26O7
Com_10198_pos	Oleoylethanolamide	cpd:C20792	Oleoylethanolamide; OEA	C20H39NO2
Com_6221_pos	lauric acid	cpd:C02679	Dodecanoic acid; Dodecanoate; Dodecylcarboxylate; Lauric acid	C12H24O2	map00061 Fatty acid biosynthesis;map01100 Metabolic pathways
Com_11567_pos	Septentriodine	cpd:C08668	Septentriodine; Cashmiradelphine	C37H52N2O11
Com_19170_pos	Ethinylestradiol	cpd:C07534	Ethynyl estradiol; 17alpha-Ethinyl estradiol; Ethinyl estradiol; Ethinylestradiol	C20H24O2
Com_794_pos	Ibuprofen	cpd:C01588	Ibuprofen	C13H18O2
Com_2980_pos	Vomicine	cpd:C09255	Vomicine	C22H24N2O4
Com_710_pos	Pipecolic acid	cpd:C00408	L-Pipecolate; Pipecolinic acid; Pipecolic acid; 2-Piperidinecarboxylic acid; (S)-Piperidine-2-carboxylic acid	C6H11NO2	map00310 Lysine degradation;map00960 Tropane, piperidine and pyridine alkaloid biosynthesis;map01100 Metabolic pathways;map01110 Biosynthesis of secondary metabolites
Com_12642_pos	Leukotriene E4	cpd:C05952	Leukotriene E4; LTE4; (7E,9E,11Z,14Z)-(5S,6R)-6-(Cystein-S-yl)-5-hydroxyeicosa-7,9,11,14-tetraenoate; (7E,9E,11Z,14Z)-(5S,6R)-6-(Cystein-S-yl)-5-hydroxyicosa-7,9,11,14-tetraenoate	C23H37NO5S	map00590 Arachidonic acid metabolism;map01100 Metabolic pathways
Com_16118_pos	Chrysanthemic Acid	cpd:C09842	Chrysanthemic acid	C10H16O2
Com_20139_pos	psi-Rhodomyrtoxin	cpd:C08951	Pseudorhodomyrtoxin; psi-Rhodomyrtoxin	C24H28O7
Com_2236_pos	THTC	cpd:C11074	THTC; 2-n-Tetrahydrothiophenecarboxylic acid	C5H8O2S
Com_8256_pos	5,10-Methylenetetrahydromethanopterin	cpd:C04377	5,10-Methylenetetrahydromethanopterin; N5,N10-Methylenetetrahydromethanopterin	C31H45N6O16P	map01100 Metabolic pathways;map01200 Carbon metabolism
Com_11754_pos	Cucurbitacin A	cpd:C08793	Cucurbitacin A	C32H46O9
Com_10813_pos	Lithocholic acid	cpd:C03990	Lithocholic acid; Lithocholate; 3alpha-Hydroxy-5beta-cholanate; 3alpha-Hydroxy-5beta-cholanic acid	C24H40O3
Com_15247_pos	Citicoline	cpd:C00307	CDP-choline; Cytidine 5'-diphosphocholine; Citicoline	C14H26N4O11P2	map00564 Glycerophospholipid metabolism;map01100 Metabolic pathways
Com_19727_pos	saccharopine	cpd:C00449	N6-(L-1,3-Dicarboxypropyl)-L-lysine; Saccharopine; L-Saccharopine; N-[(S)-5-Amino-5-carboxypentyl]-L-glutamic acid	C11H20N2O6	map00300 Lysine biosynthesis;map00310 Lysine degradation;map01100 Metabolic pathways;map01110 Biosynthesis of secondary metabolites;map01230 Biosynthesis of amino acids
Com_3654_pos	Astilbin	cpd:C17449	Astilbin	C21H22O11
Com_17048_pos	Chaparrin	cpd:C08756	Chaparrin	C20H28O7
Com_12130_pos	Rhaponticin	cpd:C10288	Rhaponticin; Rhapontin	C21H24O9
Com_9041_pos	Khellin	cpd:C09010	Khellin	C14H12O5
Com_16624_pos	N-Desmethyltamoxifen	cpd:C16546	N-Desmethyltamoxifen	C25H27NO
Com_7016_pos	Tuliposide B	cpd:C08570	Tuliposide B	C11H18O9
Com_20373_pos	Ptaquiloside	cpd:C19515	Ptaquiloside; Braxin C	C20H30O8
Com_6314_pos	Delavirdine	cpd:C06941	Delavirdine	C22H28N6O3S
Com_8084_pos	Proacacipetalin	cpd:C08338	Proacacipetalin; 3-Butenenitrile, 2-(beta-D-glucopyranosyloxy)-3-methyl-, (S)-	C11H17NO6
Com_12215_pos	Sarcostin	cpd:C17770	Sarcostin	C21H34O6
Com_18032_pos	dihydrozeatin riboside	cpd:C16447	Dihydrozeatin riboside	C15H23N5O5	map00908 Zeatin biosynthesis;map01110 Biosynthesis of secondary metabolites
Com_14137_pos	Dihomo-gamma-linolenic acid	cpd:C03242	(8Z,11Z,14Z)-Icosatrienoic acid; Dihomo-gamma-linolenic acid; (Z,Z,Z)-8,11,14-Eicosatrienoic acid; (Z,Z,Z)-8,11,14-Icosatrienoic acid; (Z,Z,Z)-8,11,14-Eicosatrienoate; (Z,Z,Z)-8,11,14-Icosatrienoate; 8,11,14-Eicosatrienoate; 8,11,14-Icosatrienoate	C20H34O2	map00591 Linoleic acid metabolism;map01040 Biosynthesis of unsaturated fatty acids;map01100 Metabolic pathways
Com_3179_pos	Decylubiquinone	cpd:C15494	Decylubiquinone; 6-Decylubiquinone; 2,3-Dimethoxy-5-methyl-6-decyl-1,4-benzoquinone	C19H30O4
Com_17039_pos	bruceantinol	cpd:C08750	Bruceantinol	C30H38O13
Com_14258_pos	Girgensonine	cpd:C10148	Girgensonine	C13H16N2O
Com_18484_pos	Fluorene	cpd:C07715	Fluorene; Diphenylenemethane; 2,2'-Methylenebiphenyl	C13H10	map01100 Metabolic pathways
Com_10677_pos	myristic acid	cpd:C06424	Tetradecanoic acid; Tetradecanoate; Myristic acid	C14H28O2	map00061 Fatty acid biosynthesis;map01100 Metabolic pathways
Com_15191_pos	Bis(glutathionyl)spermine	cpd:C16563	Bis(glutathionyl)spermine; N1,N12-Bis(glutathionyl)spermine	C30H56N10O10S2	map00480 Glutathione metabolism
Com_19581_pos	ELLIPTICINE	cpd:C09154	Ellipticine	C17H14N2
Com_9563_pos	Desogestrel	cpd:C07629	Desogestrel	C22H30O
Com_16287_pos	savinin	cpd:C10880	Savinin	C20H16O6
Com_5988_pos	Bufotalin	cpd:C16923	Bufotalin; 3beta,14,16beta-Trihydroxy-5beta-bufa-20,22-dienolide 16-acetate	C26H36O6
Com_17177_pos	Megalomicin B	cpd:C11986	Megalomicin B; 4'-Acetylmegalomycin A	C46H82N2O16
Com_18683_pos	Butabarbital	cpd:C07827	Butabarbital	C10H16N2O3
Com_6922_pos	Militarinone A	cpd:C12333	Militarinone A	C26H37NO6
Com_14687_pos	Actinonin	cpd:C12056	Actinonin	C19H35N3O5
Com_2465_pos	Difenpiramide	cpd:C17720	Difenpiramide	C19H16N2O
Com_1349_pos	(20S)-Protopanaxadiol	cpd:C20715	Protopanaxadiol; Dammar-24-ene-3beta,12beta,20-triol; (20S)-Protopanaxadiol	C30H52O3
Com_18765_pos	Visnagin	cpd:C09049	Visnagin	C13H10O4
Com_14963_pos	Canthaxanthin	cpd:C08583	Canthaxanthin	C40H52O2	map00906 Carotenoid biosynthesis
Com_10349_pos	Tricaprilin	cpd:C13044	Tricaprilin; Trioctanoylglycerol	C27H50O6
Com_3159_pos	Furcatin	cpd:C10458	Furcatin	C20H28O10
Com_8044_pos	3-Oxalomalic acid	cpd:C01990	3-Oxalomalate; 3-Oxalomalic acid	C6H6O8	map00630 Glyoxylate and dicarboxylate metabolism
Com_981_pos	Medroxyprogesterone	cpd:C07119	Medroxyprogesterone	C22H32O3
Com_430_pos	Kaempferol	cpd:C05903	Kaempferol; 3,4',5,7-Tetrahydroxyflavone; 3,5,7-Trihydroxy-2-(4-hydroxyphenyl)-4H-1-benzopyran-4-one; 5,7,4'-Trihydroxyflavonol; C.I. 75640; Indigo yellow; Kaempherol; Kempferol; Nimbecetin; Pelargidenolon; Populnetin; Rhamnolutein; Rhamnolutin; Robigenin; Swartziol; Trifolitin	C15H10O6	map00941 Flavonoid biosynthesis;map00944 Flavone and flavonol biosynthesis;map01100 Metabolic pathways;map01110 Biosynthesis of secondary metabolites
Com_12271_pos	Yiamoloside B	cpd:C08990	Yiamoloside B	C43H68O15
Com_16_pos	Camptothecin	cpd:C01897	Camptothecin	C20H16N2O4	map01110 Biosynthesis of secondary metabolites
Com_9228_pos	DAMGO	cpd:C11318	DAMGO; (D-Ala(2)-mephe(4)-gly-ol(5))enkephalin; Tyr-D-Ala-Gly-MePhe-Gly-ol	C26H35N5O6
Com_16642_pos	Indicaxanthin	cpd:C08549	Indicaxanthin	C14H16N2O6
Com_12994_pos	Portulacaxanthin I	cpd:C08564	Portulacaxanthin I	C14H16N2O7
Com_368_pos	Serotonin	cpd:C00780	Serotonin; 3-(2-Aminoethyl)-1H-indol-5-ol; 5-Hydroxytryptamine; Enteramine	C10H12N2O	map00380 Tryptophan metabolism;map01100 Metabolic pathways
Com_14214_pos	5'-S-Methyl-5'-thioinosine	cpd:C19787	5'-S-Methyl-5'-thioinosine; 5'-Deoxy-5'-methylthioinosine; S-Methyl-5'-thioinosine	C11H14N4O4S	map00270 Cysteine and methionine metabolism;map01100 Metabolic pathways
Com_14111_pos	Kanokoside C	cpd:C17430	Kanokoside C	C27H42O17
Com_15278_pos	Menadiol	cpd:C07126	Menadiol	C11H10O2
Com_9391_pos	Bayogenin 3-O-cellobioside	cpd:C08932	Bayogenin 3-O-cellobioside	C42H68O15
Com_17768_pos	Myriocin	cpd:C19914	Myriocin; Thermozymocidin; ISP-1	C21H39NO6
Com_18317_pos	Osthol	cpd:C09280	Osthol	C15H16O3
Com_10858_pos	PYRIDOXAMINE	cpd:C00534	Pyridoxamine; PM	C8H12N2O2	map00750 Vitamin B6 metabolism;map01100 Metabolic pathways
Com_5972_pos	Cuauhtemone	cpd:C09645	Cuauhtemone	C15H24O3
Com_490_pos	4-Hydroxy-6-methyl-2-pyrone	cpd:C02752	Triacetate lactone; 4-Hydroxy-6-methyl-2-pyrone	C6H6O3
Com_8642_pos	Poncirin	cpd:C09830	Poncirin; Isosakuranetin 7-O-neohesperidoside	C28H34O14
Com_12399_pos	Valeroidine	cpd:C10869	Valeroidine	C13H23NO3
Com_11345_pos	Benzidine	cpd:C16444	Benzidine	C12H12N2
Com_16372_pos	Monobenzone	cpd:C14244	4-(Benzyloxyl)phenol; Monobenzone; 4-(Phenylmethoxy)phenol	C13H12O2
Com_7966_pos	mugineic acid	cpd:C15500	Mugineic acid	C12H20N2O8
Com_8855_pos	caulerpin	cpd:C17097	Caulerpin	C24H18N2O4
Com_4762_pos	Octane-1,8-diol	cpd:C14218	Octane-1,8-diol; 1,8-Octanediol	C8H18O2
Com_9413_pos	1-Nitro-7-hydroxy-8-glutathionyl-7,8-dihydronaphthalene	cpd:C14803	1-Nitro-7-hydroxy-8-glutathionyl-7,8-dihydronaphthalene	C20H24N4O9S
Com_17648_pos	Norethindrone	cpd:C05028	Norethindrone; 19-Norethisterone; 19-Nor-17alpha-ethynyl-17beta-hydroxy-4-androsten-3-one	C20H26O2
Com_110_pos	Creatinine	cpd:C00791	Creatinine; 1-Methylglycocyamidine	C4H7N3O	map00330 Arginine and proline metabolism;map01100 Metabolic pathways
Com_3564_pos	Syringic acid	cpd:C10833	Syringic acid; Syringate; 4-Hydroxy-3,5-dimethoxybenzoate; Gallic acid 3,5-dimethyl ether	C9H10O5
Com_4618_pos	E-4031	cpd:C13776	E-4031	C21H27N3O3S
Com_6077_pos	FENAMIC ACID	cpd:C13697	Fenamic acid; Diphenylamine-2-carboxylic acid; DPC	C13H11NO2
Com_19255_pos	elymoclavine	cpd:C06068	Elymoclavine; Dihydrolysergol	C16H18N2O
Com_16174_pos	Aciclovir	cpd:C06810	Aciclovir; Acyclovir	C8H11N5O3
Com_17820_pos	2-Furoic acid	cpd:C01546	2-Furoate; 2-Furoic acid; 2-Furancarboxylic acid; Pyromucic acid	C5H4O3
Com_4960_pos	2-Aminoadenosine	cpd:C00939	2-Aminoadenosine	C10H14N6O4
Com_3626_pos	(+)-Gallocatechin	cpd:C12127	(+)-Gallocatechin; Gallocatechol	C15H14O7	map00941 Flavonoid biosynthesis;map01110 Biosynthesis of secondary metabolites
Com_2997_pos	Glaucarubin	cpd:C08760	Glaucarubin	C25H36O10
Com_8298_pos	cyclopeptine	cpd:C20579	Cyclopeptine; (3S)-3-Benzyl-4-methyl-3,4-dihydro-1H-1,4-benzodiazepine-2,5-dione	C17H16N2O2
Com_16773_pos	8-Azaadenosine	cpd:C11265	8-Azaadenosine	C9H12N6O4
Com_5331_pos	2-Methoxy-5-nitrophenol	cpd:C17385	2-Methoxy-5-nitrophenol; 5-Nitroguaiacol	C7H7NO4
Com_5267_pos	Deoxyvasicinone	cpd:C10659	Deoxyvasicinone; 2,3-Trimethylene-4-quinazolone	C11H10N2O
Com_12384_pos	Osthenol-7-O-beta-D-gentiobioside	cpd:C17476	Osthenol-7-O-beta-D-gentiobioside	C26H34O13
Com_5943_pos	Ophiopogonin B	cpd:C17038	Ophiopogonin B	C39H62O12
Com_1129_pos	Salicylic acid	cpd:C00805	Salicylate; o-Hydroxybenzoic acid; Salicylic acid	C7H6O3	map00360 Phenylalanine metabolism;map01100 Metabolic pathways;map01110 Biosynthesis of secondary metabolites;map04075 Plant hormone signal transduction
Com_652_pos	Mitraphylline	cpd:C09227	Mitraphylline	C21H24N2O4
Com_534_pos	Chaulmoogric Acid	cpd:C08282	Chaulmoogric acid	C18H32O2
Com_12085_pos	Vernadigin	cpd:C08884	Vernadigin; Strophadogenin 3-O-beta-D-diginoside	C30H44O10
Com_4625_pos	brusatol	cpd:C08754	Brusatol	C26H32O11
Com_13712_pos	Fusicoccin H	cpd:C09093	Fusicoccin H	C26H42O8
Com_1356_pos	N-Acetyl-ala-ala-ala-methylester	cpd:C11329	N-Acetyl-ala-ala-ala-methylester; NAc-AAA-ME	C12H21N3O5
Com_15865_pos	Decarbamoylsaxitoxin	cpd:C20021	Decarbamoylsaxitoxin	C9H16N6O3
Com_9640_pos	trimethobenzamide	cpd:C07178	Trimethobenzamide	C21H28N2O5
Com_4399_pos	17beta-(Acetylthio)estra-1,3,5(10)-trien-3-ol acetate	cpd:C14955	17beta-(Acetylthio)estra-1,3,5(10)-trien-3-ol acetate	C22H28O3S
Com_18871_pos	Sucrose	cpd:C00089	Sucrose; Cane sugar; Saccharose; 1-alpha-D-Glucopyranosyl-2-beta-D-fructofuranoside	C12H22O11	map00052 Galactose metabolism;map00500 Starch and sucrose metabolism;map01100 Metabolic pathways;map02010 ABC transporters
Com_5978_pos	Promegestone	cpd:C14208	Promegestone	C22H30O2
Com_10121_pos	lamtidine	cpd:C11804	Lamtidine	C18H28N6O
Com_15236_pos	Limonin	cpd:C03514	Limonin; Evodin	C26H30O8
Com_7144_pos	Bromobenzene	cpd:C11036	Bromobenzene	C6H5Br
Com_8920_pos	spectinomycin	cpd:C02078	Spectinomycin	C14H24N2O7
Com_20000_pos	Leukotriene D4	cpd:C05951	Leukotriene D4; LTD4	C25H40N2O6S	map00590 Arachidonic acid metabolism;map01100 Metabolic pathways
Com_362_pos	Hexose	cpd:C00738	D-Hexose; Hexose	C6H12O6
Com_9512_pos	GW0742	cpd:C15625	GW 0742	C21H17F4NO3S2
Com_9233_pos	Citrinin	cpd:C16765	Citrinin	C13H14O5

## Sheet: Negative Mode
Metabolite KEGG annotation result
ID	Name	Kegg_ID	Kegg_name	Formula	Kegg_map
Com_1772_neg	Mevalonic acid	cpd:C00418	(R)-Mevalonate; Mevalonic acid; 3,5-Dihydroxy-3-methylvaleric acid	C6H12O4	map00900 Terpenoid backbone biosynthesis;map01100 Metabolic pathways;map01110 Biosynthesis of secondary metabolites
Com_9914_neg	Velloquercetin	cpd:C10194	Velloquercetin	C20H16O7
Com_5967_neg	Megalomicin C2	cpd:C11988	Megalomicin C2	C49H86N2O17
Com_5677_neg	Schisantherin A	cpd:C10881	Schisantherin A; Gomisin C	C30H32O9
Com_11177_neg	PM-Toxin A	cpd:C08553	PM-Toxin A; (4R,12R,20R,28R)-4,12,20,28-Tetrahydroxy-2,10,18,26-tritriacontanetetrone	C33H60O8
Com_669_neg	Paraldehyde	cpd:C07834	Paraldehyde	C6H12O3
Com_7296_neg	Reduced Glutathione	cpd:C00051	Glutathione; 5-L-Glutamyl-L-cysteinylglycine; N-(N-gamma-L-Glutamyl-L-cysteinyl)glycine; gamma-L-Glutamyl-L-cysteinyl-glycine; GSH; Reduced glutathione	C10H17N3O6S	map00270 Cysteine and methionine metabolism;map00480 Glutathione metabolism;map01100 Metabolic pathways;map02010 ABC transporters
Com_6613_neg	(3S,2'S)-4-Ketomyxol 2'-alpha-L-fucoside	cpd:C15942	(3S,2'S)-4-Ketomyxol 2'-alpha-L-fucoside	C46H64O8	map00906 Carotenoid biosynthesis
Com_11699_neg	Imidazolelactate	cpd:C05568	Imidazole lactate; Imidazole lactic acid; 2-Hydroxy-3-(1H-imidazol-5-yl)-propanoic acid	C6H8N2O3	map00340 Histidine metabolism
Com_10439_neg	epsilon-Caprolactone	cpd:C01880	epsilon-Caprolactone; 6-Hexanolide; 1-Oxa-2-oxocycloheptane; 2-Oxepanone; Hexano-6-lactone	C6H10O2
Com_7382_neg	Epitiostanol	cpd:C12694	Epitiostanol	C19H30OS
Com_5225_neg	licoricidin	cpd:C16986	Licoricidin	C26H32O5
Com_1239_neg	Idanpramine	cpd:C17728	Idanpramine	C24H29N3O4
Com_6185_neg	cholic acid	cpd:C00695	Cholic acid; Cholate; 3alpha,7alpha,12alpha-Trihydroxy-5beta-cholanate; 3alpha,7alpha,12alpha-Trihydroxy-5beta-cholanic acid	C24H40O5	map01100 Metabolic pathways
Com_4401_neg	Tetraneurin A	cpd:C09559	Tetraneurin A	C17H22O6
Com_6484_neg	2,4-Diamino-6-nitrotoluene	cpd:C16396	2,4-Diamino-6-nitrotoluene	C7H9N3O2
Com_2568_neg	N-Acetylornithine	cpd:C00437	N-Acetylornithine; N2-Acetyl-L-ornithine	C7H14N2O3	map00220 Arginine biosynthesis;map01100 Metabolic pathways;map01110 Biosynthesis of secondary metabolites;map01210 2-Oxocarboxylic acid metabolism;map01230 Biosynthesis of amino acids
Com_6073_neg	(+)-Abscisic acid	cpd:C06082	Abscisate; Abscisic acid; (+)-Abscisic acid; ABA	C15H20O4	map00906 Carotenoid biosynthesis;map01100 Metabolic pathways;map01110 Biosynthesis of secondary metabolites;map04075 Plant hormone signal transduction
Com_6877_neg	Deoxyloganic acid tetraacetate	cpd:C11647	Deoxyloganic acid tetraacetate	C24H32O13
Com_1960_neg	rhein	cpd:C10401	Rhein	C15H8O6
Com_6018_neg	Azlocillin	cpd:C06839	Azlocillin	C20H23N5O6S
Com_1373_neg	Temocaprilat	cpd:C11373	Temocaprilat; RS 5139	C21H24N2O5S2
Com_2324_neg	Diginatin	cpd:C08861	Diginatin; Diginatigenin 3-O-tridigitoxoside	C41H64O15
Com_7750_neg	Candimine	cpd:C08520	Candimine	C18H19NO6
Com_4330_neg	Gartanin	cpd:C10063	Gartanin; 1,3,5,8-Tetrahydroxy-2,4-diprenylxanthone	C23H24O6
Com_4551_neg	Phoslactomycin B	cpd:C15710	Phoslactomycin B	C25H40NO8P
Com_798_neg	Phaseic acid	cpd:C09707	Phaseic acid	C15H20O5	map00906 Carotenoid biosynthesis
Com_1855_neg	Gracillin	cpd:C08901	Gracillin	C45H72O17
Com_5306_neg	Lumichrome	cpd:C01727	Lumichrome; 7,8-Dimethylalloxazine	C12H10N4O2	map00740 Riboflavin metabolism
Com_7688_neg	Deltorphin B	cpd:C18095	Deltorphin B; Deltorphin II	C38H54N8O10
Com_1182_neg	Hexanoic acid	cpd:C01585	Hexanoic acid; Hexanoate; Hexylic acid; n-Caproic acid	C6H12O2
Com_10361_neg	Nigericin	cpd:C11609	Nigericin	C40H68O11
Com_3009_neg	2,2-Dimethyl-8-prenylchromene 6-carboxylic acid	cpd:C09003	2,2-Dimethyl-8-prenylchromene 6-carboxylic acid	C17H20O3
Com_1862_neg	N-tert-Butyloxycarbonyl-deacetyl-leupeptin	cpd:C11604	N-tert-Butyloxycarbonyl-deacetyl-leupeptin; N-t-Boc-deacetyl-leupeptin	C23H44N6O5
Com_7086_neg	Butoctamide semisuccinate	cpd:C12946	Butoctamide hydrogen succinate; Butoctamide semisuccinate	C16H29NO5
Com_5690_neg	4-Aminobenzoic acid	cpd:C00568	4-Aminobenzoate; ABEE; 4-Aminobenzoic acid; p-Aminobenzoate	C7H7NO2	map00790 Folate biosynthesis;map01100 Metabolic pathways
Com_4024_neg	Epanolol	cpd:C11773	Epanolol	C20H23N3O4
Com_7104_neg	Cerivastatin	cpd:C07966	Cerivastatin	C26H34FNO5
Com_1331_neg	Ascorbic acid	cpd:C00072	Ascorbate; Ascorbic acid; L-Ascorbate; L-Ascorbic acid; Vitamin C	C6H8O6	map00053 Ascorbate and aldarate metabolism;map00480 Glutathione metabolism;map01100 Metabolic pathways;map01110 Biosynthesis of secondary metabolites
Com_6063_neg	Toonacilin	cpd:C08785	Toonacilin	C31H38O9
Com_4269_neg	Cardanolide	cpd:C19658	Cardanolide	C23H36O2
Com_8520_neg	Leinamycin	cpd:C15677	Leinamycin	C22H26N2O6S3
Com_4489_neg	3-Phosphonooxypyruvic acid	cpd:C03232	3-Phosphonooxypyruvate; 3-Phosphonooxypyruvic acid; 3-Phosphohydroxypyruvate; 3-Phosphohydroxypyruvic acid; 3-Phosphooxypyruvate	C3H5O7P	map00260 Glycine, serine and threonine metabolism;map01100 Metabolic pathways;map01200 Carbon metabolism;map01230 Biosynthesis of amino acids
Com_3420_neg	grandidentatin	cpd:C10463	Grandidentatin	C21H28O9
Com_12071_neg	Hellebrigenin 3-acetate	cpd:C08867	Hellebrigenin 3-acetate	C26H34O7
Com_12243_neg	Exserohilone	cpd:C10593	Exserohilone	C20H22N2O6S2
Com_11088_neg	PD123177	cpd:C15552	PD 123177	C29H28N4O3
Com_1612_neg	Geissospermine	cpd:C09200	Geissospermine	C40H48N4O3
Com_13442_neg	isoxazolin-5-one	cpd:C20891	Isoxazolin-5-one; 5-Hydroxyisoxazole	C3H3NO2
Com_1990_neg	Uridine	cpd:C00299	Uridine	C9H12N2O6	map00240 Pyrimidine metabolism;map01100 Metabolic pathways
Com_1530_neg	2-Isopropylmaleate	cpd:C02631	2-Isopropylmaleate; beta-Isopropylmaleate	C7H10O4	map00290 Valine, leucine and isoleucine biosynthesis;map01110 Biosynthesis of secondary metabolites;map01210 2-Oxocarboxylic acid metabolism
Com_246_neg	2-Oxobutyric acid	cpd:C00109	2-Oxobutanoate; 2-Ketobutyric acid; 2-Oxobutyric acid; 2-Oxobutyrate; 2-Oxobutanoic acid; alpha-Ketobutyric acid; alpha-Ketobutyrate	C4H6O3	map00260 Glycine, serine and threonine metabolism;map00270 Cysteine and methionine metabolism;map00290 Valine, leucine and isoleucine biosynthesis;map00640 Propanoate metabolism;map00660 C5-Branched dibasic acid metabolism;map01100 Metabolic pathways;map01110 Biosynthesis of secondary metabolites;map01210 2-Oxocarboxylic acid metabolism;map01230 Biosynthesis of amino acids
Com_3226_neg	clavulanic acid	cpd:C06662	Clavulanic acid; Clavulanate	C8H9NO5
Com_228_neg	Butopyronoxyl	cpd:C19142	Butopyronoxyl	C12H18O4
Com_5516_neg	Arbutin	cpd:C06186	Arbutin; Ursin; Uvasol; Hydroquinone-O-beta-D-glucopyranoside	C12H16O7	map00010 Glycolysis / Gluconeogenesis
Com_12602_neg	Celecoxib	cpd:C07589	Celecoxib	C17H14F3N3O2S
Com_1537_neg	afzelin	cpd:C16911	Afzelin; Kaempferin; Kaempferol 3-O-alpha-L-rhamnoside	C21H20O10	map00944 Flavone and flavonol biosynthesis
Com_869_neg	trehalose 6-phosphate	cpd:C00689	alpha,alpha'-Trehalose 6-phosphate; Trehalose 6-phosphate	C12H23O14P	map00500 Starch and sucrose metabolism;map01100 Metabolic pathways
Com_9246_neg	Paramethadione	cpd:C07411	Paramethadione	C7H11NO3
Com_2247_neg	Fortimicin AO	cpd:C17972	Fortimicin AO	C13H27N3O8
Com_6527_neg	2-Amino-9,10-epoxy-8-oxodecanoic acid	cpd:C12027	2-Amino-9,10-epoxy-8-oxodecanoic acid	C10H17NO4
Com_13237_neg	OA-6129 B2	cpd:C17374	OA-6129 B2	C20H31N3O8S	map00332 Carbapenem biosynthesis
Com_1432_neg	15beta-Hydroxy-7alpha-mercapto-pregn-4-ene-3,20-dione 7-acetate	cpd:C14922	15beta-Hydroxy-7alpha-mercapto-pregn-4-ene-3,20-dione 7-acetate	C23H32O4S
Com_6266_neg	etacelasil	cpd:C19131	Etacelasil; Alsol	C11H25ClO6Si
Com_12304_neg	Xylitol	cpd:C00379	Xylitol	C5H12O5	map00040 Pentose and glucuronate interconversions;map01100 Metabolic pathways;map02010 ABC transporters
Com_4987_neg	2alpha-(Hydroxymethyl)-5alpha-androstane-3beta,17beta-diol	cpd:C14970	2alpha-(Hydroxymethyl)-5alpha-androstane-3beta,17beta-diol	C20H34O3
Com_1447_neg	Imidazoleacetic acid	cpd:C02835	Imidazole-4-acetate; Imidazoleacetic acid; 4-Imidazoleacetate	C5H6N2O2	map00340 Histidine metabolism
Com_1428_neg	frangulanine	cpd:C10003	Frangulanine	C28H44N4O4
Com_699_neg	Traumatic Acid	cpd:C16308	Traumatic acid; (2E)-Dodecenedioic acid; Dodec-2-enedioic acid	C12H20O4	map00592 alpha-Linolenic acid metabolism;map01110 Biosynthesis of secondary metabolites
Com_2357_neg	Heptopyranosides	cpd:C02413	Heptopyranosides	-
Com_5200_neg	prohydrojasmon	cpd:C18538	Prohydrojasmon	C15H26O3
Com_5210_neg	Metyrapone	cpd:C07205	Metyrapone	C14H14N2O
Com_2683_neg	Serpentine	cpd:C09241	Serpentine; Serpentine (alkaloid)	C21H20N2O3	map00901 Indole alkaloid biosynthesis;map01110 Biosynthesis of secondary metabolites
Com_4356_neg	Oil Orange SS	cpd:C19287	Oil Orange SS	C17H14N2O
Com_13482_neg	Malondialdehyde	cpd:C19440	Malonaldehyde; Malondialdehyde	C3H4O2
Com_9604_neg	tetrahydrocortisol	cpd:C05472	Urocortisol; Tetrahydrocortisol; 5beta-Pregnane-3alpha,11beta,17alpha,21-tetrol-20-one	C21H34O5
Com_615_neg	4'-Methoxyflavanone	cpd:C19895	4'-Methoxyflavanone	C16H14O3
Com_6036_neg	Labriformidin	cpd:C08870	Labriformidin	C29H36O11
Com_4893_neg	Garcinol	cpd:C09929	Garcinol	C38H50O6
Com_6115_neg	Swertianolin	cpd:C10093	Swertianolin; Bellidifolin-8-O-glucoside	C20H20O11
Com_10693_neg	puerarin xyloside	cpd:C17057	Puerarin xyloside	C26H28O13
Com_1541_neg	Gentiopicrin	cpd:C09782	Gentiopicrin; Gentiopicroside	C16H20O9	map01110 Biosynthesis of secondary metabolites
Com_7000_neg	Astringin	cpd:C10245	Astringin	C20H22O9
Com_9974_neg	Bicyclomycin	cpd:C11259	Bicozamycin; Bicyclomycin	C12H18N2O7
Com_12423_neg	formylmethionyl-leucyl-phenylalanine methyl ester	cpd:C11221	Formylmethionyl-leucyl-phenylalanine methyl ester; FMLP OMe	C22H33N3O5S
Com_12557_neg	glaucarubinone	cpd:C08763	Glaucarubinone	C25H34O10
Com_1576_neg	valtrate	cpd:C09801	Valtratum; Valtrate	C22H30O8
Com_32_neg	Pregnenolone sulfate	cpd:C18044	3beta-Hydroxypregn-5-en-20-one sulfate; Pregnenolone sulfate	C21H32O5S
Com_9235_neg	4,4-Difluoropregn-5-ene-3,20-dione	cpd:C15152	4,4-Difluoropregn-5-ene-3,20-dione	C21H28F2O2
Com_6330_neg	Cinnamaldehyde	cpd:C00903	Cinnamaldehyde	C9H8O	map00940 Phenylpropanoid biosynthesis;map01100 Metabolic pathways;map01110 Biosynthesis of secondary metabolites
Com_1444_neg	Xanthine	cpd:C00385	Xanthine	C5H4N4O2	map00230 Purine metabolism;map00232 Caffeine metabolism;map01100 Metabolic pathways;map01110 Biosynthesis of secondary metabolites
Com_5490_neg	Gallocatechin-(4alpha->8)-epigallocatechin	cpd:C10227	Gallocatechin-(4alpha->8)-epigallocatechin	C30H26O14
Com_6654_neg	Carmine	cpd:C11254	Carmine; Carminic acid	C22H20O13
Com_4023_neg	Ethosuximide	cpd:C07505	Ethosuximide	C7H11NO2
Com_2441_neg	Astragaloside IV	cpd:C17799	Astragaloside IV	C41H68O14
Com_381_neg	L-Histidine	cpd:C00135	L-Histidine; (S)-alpha-Amino-1H-imidazole-4-propionic acid	C6H9N3O2	map00340 Histidine metabolism;map00410 beta-Alanine metabolism;map00970 Aminoacyl-tRNA biosynthesis;map01100 Metabolic pathways;map01110 Biosynthesis of secondary metabolites;map01230 Biosynthesis of amino acids;map02010 ABC transporters
Com_4407_neg	Perillic acid	cpd:C11924	Perillic acid	C10H14O2
Com_13411_neg	3-Methylbutanoic acid	cpd:C08262	3-Methylbutanoic acid; Isovaleric acid; Isovalerate	C5H10O2	map01110 Biosynthesis of secondary metabolites
Com_61_neg	Citric acid	cpd:C00158	Citrate; Citric acid; 2-Hydroxy-1,2,3-propanetricarboxylic acid; 2-Hydroxytricarballylic acid	C6H8O7	map00020 Citrate cycle (TCA cycle);map00250 Alanine, aspartate and glutamate metabolism;map00630 Glyoxylate and dicarboxylate metabolism;map01100 Metabolic pathways;map01110 Biosynthesis of secondary metabolites;map01200 Carbon metabolism;map01210 2-Oxocarboxylic acid metabolism;map01230 Biosynthesis of amino acids
Com_7271_neg	Lupulone	cpd:C10706	Lupulone	C26H38O4
Com_11703_neg	ALTERPERYLENOL	cpd:C10295	Alteichin; Alterperylenol	C20H14O6
Com_9026_neg	Leukotriene B4	cpd:C02165	Leukotriene B4; (6Z,8E,10E,14Z)-(5S,12R)-5,12-Dihydroxyeicosa-6,8,10,14-tetraenoate; (6Z,8E,10E,14Z)-(5S,12R)-5,12-Dihydroxyicosa-6,8,10,14-tetraenoate; LTB4	C20H32O4	map00590 Arachidonic acid metabolism;map01100 Metabolic pathways
Com_1840_neg	shanzhiside	cpd:C17066	Shanzhiside	C16H24O11
Com_4812_neg	cinnamodial	cpd:C09638	Cinnamodial	C17H24O5
Com_9907_neg	O-Acetylcypholophine	cpd:C10564	O-Acetylcypholophine	C20H28N2O4
Com_3918_neg	Guanosine monophosphate	cpd:C00144	GMP; Guanosine 5'-phosphate; Guanosine monophosphate; Guanosine 5'-monophosphate; Guanylic acid	C10H14N5O8P	map00230 Purine metabolism;map01100 Metabolic pathways
Com_5803_neg	Neomycin B	cpd:C01737	Neomycin B; Fradiomycin B; Framycetin	C23H46N6O13
Com_1745_neg	N-Nitrosoproline	cpd:C19485	N-Nitrosoproline; 1-Nitroso-L-proline	C5H8N2O3
Com_5115_neg	Soyasaponin III	cpd:C19865	Soyasaponin III	C42H68O14
Com_11739_neg	acetophenazine	cpd:C06807	Acetophenazine	C23H29N3O2S
Com_2245_neg	Aphidicolin	cpd:C06088	Aphidicolin	C20H34O4	map00904 Diterpenoid biosynthesis;map01110 Biosynthesis of secondary metabolites
Com_573_neg	(+/-)-6-Acetonyldihydrochelerythrine	cpd:C12200	(+/-)-6-Acetonyldihydrochelerythrine; 6-Acetonyl-5,6-dihydrochelerythrine	C24H23NO5
Com_4853_neg	Nandrolone	cpd:C07254	Nandrolone	C18H26O2
Com_1789_neg	Chryso-obtusin glucoside	cpd:C10313	Chryso-obtusin glucoside	C25H28O12
Com_790_neg	4-Methylcatechol	cpd:C06730	4-Methylcatechol; 3,4-Dihydroxytoluene; 1,2-Dihydroxy-4-methylbenzene; 4-Methyl-1,2-benzenediol	C7H8O2	map01100 Metabolic pathways
Com_1449_neg	Isonocardicin C	cpd:C17352	Isonocardicin C	C23H26N4O8	map00261 Monobactam biosynthesis
Com_2592_neg	Homaline	cpd:C10599	Homaline	C30H42N4O2
Com_5084_neg	Rehmaionoside C	cpd:C17452	Rehmaionoside C	C19H32O8
Com_6738_neg	1-Hydroxyhexane-1,2,6-tricarboxylate	cpd:C16600	(-)-threo-Iso(homo)3-citrate; (-)-threo-1-Hydroxy-1,2,6-hexanetricarboxylic acid; 1-Hydroxyhexane-1,2,6-tricarboxylate; threo-(Homo)3-isocitrate	C9H14O7	map01210 2-Oxocarboxylic acid metabolism
Com_6457_neg	Methylophiopogonone A	cpd:C17473	Methylophiopogonone A	C19H16O6
Com_3489_neg	usambarensine	cpd:C09249	Usambarensine	C29H28N4
Com_3536_neg	quinine	cpd:C06526	Quinine; (-)-Quinine	C20H24N2O2
Com_7708_neg	Calcitriol	cpd:C01673	Calcitriol; 1alpha,25-Dihydroxyvitamin D3; (1S,3R,5Z,7E)-9,10-Seco-5,7,10(19)-cholestatriene-1,3,25-triol	C27H44O3	map00100 Steroid biosynthesis;map01100 Metabolic pathways
Com_10912_neg	4-(3,5-Diphenylcyclohexyl)phenol	cpd:C14276	4-(3,5-Diphenylcyclohexyl)phenol	C24H24O
Com_552_neg	4-Hydroxybenzaldehyde	cpd:C00633	4-Hydroxybenzaldehyde; p-Hydroxybenzaldehyde	C7H6O2	map01100 Metabolic pathways
Com_2643_neg	Mitoxantrone	cpd:C11195	Mitoxantrone	C22H28N4O6
Com_7880_neg	Hydroxymethylbilane	cpd:C01024	Hydroxymethylbilane	C40H46N4O17	map00860 Porphyrin and chlorophyll metabolism;map01100 Metabolic pathways;map01110 Biosynthesis of secondary metabolites
Com_2906_neg	Verruculogen	cpd:C20045	Verruculogen; TR 1; TR 1 toxin	C27H33N3O7
Com_890_neg	Luteolin	cpd:C01514	Luteolin; 3',4',5,7-Tetrahydroxyflavone; 5,7,3',4'-Tetrahydroxyflavone	C15H10O6	map00941 Flavonoid biosynthesis;map00944 Flavone and flavonol biosynthesis;map01100 Metabolic pathways;map01110 Biosynthesis of secondary metabolites
Com_10714_neg	Dehydroepiandrosterone sulfate	cpd:C04555	Dehydroepiandrosterone sulfate; 3beta-Hydroxyandrost-5-en-17-one 3-sulfate; DHEA sulfate	C19H28O5S
Com_9875_neg	LASIOCARPINE	cpd:C10341	Lasiocarpine; 7-Angelyl-9-lasiocarpylheliotridine	C21H33NO7
Com_7935_neg	Codonocarpine	cpd:C10582	Codonocarpine	C26H31N3O5
Com_11258_neg	nitrilotriacetic acid	cpd:C14695	Nitrilotriacetic acid; Triglycollamic acid; Nitrilotriacetate	C6H9NO6
Com_7818_neg	Zizybeoside II	cpd:C17565	Zizybeoside II	C25H38O16
Com_9344_neg	cystine	cpd:C01420	Cystine; Dicysteine; alpha-Diamino-beta-dithiolactic acid	C6H12N2O4S2
Com_2139_neg	fluazifop	cpd:C18527	Fluazifop	C15H12F3NO4
Com_9494_neg	protoaphin aglucone	cpd:C02879	Protoaphin aglucone; Protoaphin aglycone	C30H28O11
Com_431_neg	DEHYDROASCORBIC ACID	cpd:C05422	Dehydroascorbate; Dehydroascorbic acid; L-Dehydroascorbate; L-Dehydroascorbic acid	C6H6O6	map00053 Ascorbate and aldarate metabolism;map00480 Glutathione metabolism;map01100 Metabolic pathways
Com_6499_neg	Saikosaponin A	cpd:C08975	Saikosaponin A	C42H68O13
Com_13191_neg	Guvacine	cpd:C10149	Guvacine	C6H9NO2
Com_2961_neg	6-Acetylpicropolin	cpd:C09055	6-Acetylpicropolin	C24H28O9
Com_7512_neg	Typhasterol	cpd:C15793	Typhasterol	C28H48O4	map00905 Brassinosteroid biosynthesis;map01100 Metabolic pathways;map01110 Biosynthesis of secondary metabolites
Com_4612_neg	Isoniazid alpha-ketoglutaric acid	cpd:C16625	Isoniazid alpha-ketoglutaric acid	C11H11N3O5
Com_4463_neg	Mupirocin	cpd:C11758	Mupirocin	C26H44O9
Com_1685_neg	angustine	cpd:C09032	Angustine	C20H15N3O
Com_13391_neg	Biacetyl	cpd:C00741	Diacetyl; Biacetyl; Dimethylglyoxal; 2,3-Butanedione	C4H6O2	map00650 Butanoate metabolism
Com_5901_neg	2-Naphthalenesulfonic acid	cpd:C16202	2-Naphthalenesulfonic acid; Naphthalene-2-sulfonate	C10H8O3S
Com_1742_neg	Orotic acid	cpd:C00295	Orotate; Orotic acid; Uracil-6-carboxylic acid	C5H4N2O4	map00240 Pyrimidine metabolism;map01100 Metabolic pathways
Com_2181_neg	2-Quinolinecarboxylic acid	cpd:C06325	2-Quinolinecarboxylic acid; Quinaldinic acid; Quinaldic acid; 2-Quinolinecarboxylate; Quinaldate	C10H7NO2
Com_987_neg	Ethyl acetate	cpd:C00849	Ethyl acetate	C4H8O2
Com_11969_neg	1-Acetoxypinoresinol	cpd:C10544	1-Acetoxypinoresinol	C22H24O8
Com_4798_neg	Chaksine	cpd:C09940	Chaksine	C22H38N6O4
Com_10067_neg	Myxochromide S1	cpd:C15714	Myxochromide S1	C38H54N6O8
Com_7345_neg	12(S)-HHT	cpd:C20388	12(S)-HHT; (12S,5Z,8E,10E)-12-Hydroxy-5,8,10-heptadecatrienoic acid	C17H28O3
Com_2598_neg	Magnoline	cpd:C06515	Magnoline	C36H40N2O6
Com_11904_neg	Glyoxylic acid	cpd:C00048	Glyoxylate; Glyoxalate; Glyoxylic acid	C2H2O3	map00230 Purine metabolism;map00232 Caffeine metabolism;map00260 Glycine, serine and threonine metabolism;map00330 Arginine and proline metabolism;map00630 Glyoxylate and dicarboxylate metabolism;map00660 C5-Branched dibasic acid metabolism;map01100 Metabolic pathways;map01110 Biosynthesis of secondary metabolites;map01200 Carbon metabolism
Com_5982_neg	100-1	cpd:C12405	100-1	C31H34O10
Com_5167_neg	Ergosterol	cpd:C01694	Ergosterol; Provitamin D2	C28H44O	map00100 Steroid biosynthesis;map01100 Metabolic pathways
Com_9900_neg	SK&F 91581	cpd:C11799	SK&F 91581	C8H14N4S
Com_13169_neg	Estrone glucuronide	cpd:C11133	Estrone glucuronide; Estrone 3-glucuronide; Estrone beta-D-glucuronide	C24H30O8
Com_10620_neg	5-Formyluracil	cpd:C17206	Uracil 5-carbaldehyde; 5-Formyluracil	C5H4N2O3
Com_416_neg	Sweroside	cpd:C17071	Sweroside	C16H22O9
Com_2677_neg	Thalicoside A	cpd:C08985	Thalicoside A	C42H70O14
Com_462_neg	Caffeic acid 3-glucoside	cpd:C10431	Caffeic acid 3-glucoside	C15H18O9
Com_13109_neg	Anisessine	cpd:C10637	Anisessine	C20H19N3O3
Com_6704_neg	Chlorhexidine	cpd:C06902	Chlorhexidine	C22H30Cl2N10
Com_4264_neg	Tripdiolide	cpd:C09202	Tripdiolide; Triptodiolide	C20H24O7
Com_213_neg	13(S)-HPODE	cpd:C04717	(9Z,11E)-(13S)-13-Hydroperoxyoctadeca-9,11-dienoic acid; (9Z,11E)-(13S)-13-Hydroperoxyoctadeca-9,11-dienoate; 13(S)-HPODE; 13S-Hydroperoxy-9Z,11E-octadecadienoic acid	C18H32O4	map00591 Linoleic acid metabolism;map01100 Metabolic pathways
Com_7143_neg	doxercalciferol	cpd:C08211	Doxercalciferol; 1alpha-Hydroxyergocalciferol	C28H44O2
Com_4290_neg	ARECOLINE	cpd:C10129	Arecoline	C8H13NO2
Com_3832_neg	ascidiacyclamide	cpd:C15738	Ascidiacyclamide	C36H52N8O6S2
Com_10716_neg	N1,N5,N10-Tricaffeoyl spermidine	cpd:C18070	N1,N5,N10-Tricaffeoyl spermidine	C34H37N3O9	map00940 Phenylpropanoid biosynthesis
Com_603_neg	Leu-Gly-Pro	cpd:C01833	Leu-Gly-Pro	C13H23N3O4
Com_514_neg	Caffeic acid	cpd:C01481	Caffeate; Caffeic acid; 3,4-Dihydroxycinnamic acid	C9H8O4
Com_8627_neg	Gossypin	cpd:C10051	Gossypin; Gossypetin 8-O-glucoside	C21H20O13
Com_2409_neg	Loperamide	cpd:C07080	Loperamide	C29H33ClN2O2
Com_2614_neg	Resorcinol	cpd:C01751	Resorcinol; Resorcin; 1,3-Benzenediol; 1,3-Dihydroxybenzene; m-Hydroquinone	C6H6O2
Com_1624_neg	10-Hydroxydecanoic acid	cpd:C02774	10-Hydroxydecanoic acid; 10-Hydroxydecanoate	C10H20O3
Com_8773_neg	9-Fluoro-17-methyl-11-oxotestosterone	cpd:C14621	9-Fluoro-17-methyl-11-oxotestosterone; 9alpha-Fluoro-17beta-hydroxy-17alpha-methylandrost-4-ene-3,11-dione	C20H27FO3
Com_2098_neg	Chlorozotocin	cpd:C19170	Chlorozotocin	C9H16ClN3O7
Com_8053_neg	Mangiferin	cpd:C10077	Mangiferin; Chinomin	C19H18O11
Com_659_neg	9-Oxononanoic acid	cpd:C16322	9-Oxononanoic acid	C9H16O3	map00592 alpha-Linolenic acid metabolism;map01110 Biosynthesis of secondary metabolites
Com_6159_neg	gitogenin	cpd:C08899	Gitogenin	C27H44O4
Com_9253_neg	Lankamycin	cpd:C15679	Lankamycin	C42H72O16
Com_12930_neg	N-Nitrosoguvacoline	cpd:C19482	N-Nitrosoguvacoline	C7H10N2O3
Com_1161_neg	Rutin	cpd:C05625	Rutin; 3-[[6-O-(6-Deoxy-alpha-L-mannopyranosyl)-beta-D-glucopyranosyl]oxy]-2-(3,4-dihydroxyphenyl)-5,7-dihydroxy-4H-1-benzopyran-4-one; Quercetin 3-rutinoside; Rutoside; Phytomelin	C27H30O16	map00944 Flavone and flavonol biosynthesis;map01100 Metabolic pathways;map01110 Biosynthesis of secondary metabolites
Com_2941_neg	Shikimic Acid	cpd:C00493	Shikimate; Shikimic acid; 3,4,5-Trihydroxy-1-cyclohexenecarboxylic acid	C7H10O5	map00400 Phenylalanine, tyrosine and tryptophan biosynthesis;map01100 Metabolic pathways;map01110 Biosynthesis of secondary metabolites;map01230 Biosynthesis of amino acids
Com_11014_neg	rimonabant	cpd:C14319	SR 141716; Rimonabant	C22H21Cl3N4O
Com_7383_neg	Rosmarinine	cpd:C10380	Rosmarinine; Senecionan-11,16-dione, 1,2-dihydro-2,12-dihydroxy-, (1alpha,2alpha)-	C18H27NO6
Com_7885_neg	Agavoside A	cpd:C08885	Agavoside A	C33H52O9
Com_3243_neg	1,4-Bis(2-ethylhexyl) sulfosuccinate	cpd:C07874	1,4-Bis(2-ethylhexyl) sulfosuccinate; Docusate hydrogen	C20H38O7S
Com_397_neg	Eriocitrin	cpd:C09732	Eriocitrin; Eriodictyol 7-O-rutinoside	C27H32O15
Com_8970_neg	Dalpanin	cpd:C10416	Dalpanin	C26H30O12
Com_418_neg	Pantothenic acid	cpd:C00864	Pantothenate; Pantothenic acid; (R)-Pantothenate	C9H17NO5	map00410 beta-Alanine metabolism;map00770 Pantothenate and CoA biosynthesis;map01100 Metabolic pathways;map01110 Biosynthesis of secondary metabolites
Com_336_neg	Isovaleraldehyde	cpd:C07329	3-Methylbutanal; Isovaleraldehyde	C5H10O
Com_6339_neg	S9947	cpd:C13771	S9947; 2'-(Benzyloxycarbonylaminomethyl)biphenyl-2-carboxylic acid 2-(2-pyridyl)ethylamide	C29H27N3O3
Com_4285_neg	Acetosyringone	cpd:C10664	Acetosyringone	C10H12O4
Com_1091_neg	Picrasin G	cpd:C17054	Picrasin G	C21H28O7
Com_3837_neg	butenachlor	cpd:C19045	Butenachlor	C17H24ClNO2
Com_13224_neg	sergeolide	cpd:C08782	Sergeolide	C25H28O11
Com_11668_neg	Oxytetracycline	cpd:C06624	Oxytetracycline; Oxytetracycline anhydrous	C22H24N2O9
Com_5024_neg	Oxalosuccinic acid	cpd:C05379	Oxalosuccinate; Oxalosuccinic acid	C6H6O7	map00020 Citrate cycle (TCA cycle);map01100 Metabolic pathways;map01110 Biosynthesis of secondary metabolites;map01210 2-Oxocarboxylic acid metabolism
Com_882_neg	Acremoauxin A	cpd:C08468	Acremoauxin A; 2-(3-Indolyl)propanoylmannitol	C16H21NO6
Com_2834_neg	taxifolin	cpd:C01617	Taxifolin; Dihydroquercetin; (+)-Dihydroquercetin; (+)-Taxifolin; trans-Dihydroquercetin	C15H12O7	map00941 Flavonoid biosynthesis;map01100 Metabolic pathways;map01110 Biosynthesis of secondary metabolites
Com_2838_neg	Gambiriin C	cpd:C10228	Gambiriin C; Epiafzelechin-(4beta->8)-catechin	C30H26O11
Com_371_neg	Quinoline-3-carboxamides	cpd:C11694	Quinoline-3-carboxamides	C21H14FN3O2
Com_7786_neg	Paromamine	cpd:C01743	Paromamine; Neomycin D	C12H25N3O7
Com_3457_neg	Kynurenic acid	cpd:C01717	4-Hydroxy-2-quinolinecarboxylic acid; Kynurenic acid; Kynurenate	C10H7NO3	map00380 Tryptophan metabolism;map01100 Metabolic pathways
Com_6175_neg	Cinobufagin	cpd:C16931	Cinobufagin	C26H34O6
Com_3662_neg	Desipramine	cpd:C06943	Desipramine	C18H22N2
Com_4729_neg	Medicarpin 3-O-glucoside-6'-malonate	cpd:C16224	Medicarpin 3-O-glucoside-6'-malonate	C25H26O12	map00943 Isoflavonoid biosynthesis
Com_1950_neg	Pumiloside	cpd:C16723	Pumiloside	C26H28N2O9
Com_12456_neg	EDDA	cpd:C21397	Ethylenediamine-N,N'-diacetic acid; Ethylenediaminediacetate; EDDA	C6H12N2O4
Com_716_neg	Citraconic acid	cpd:C02226	2-Methylmaleate; Citraconate; Citraconic acid; Methylmaleic acid	C5H6O4	map00290 Valine, leucine and isoleucine biosynthesis;map00660 C5-Branched dibasic acid metabolism;map01100 Metabolic pathways;map01210 2-Oxocarboxylic acid metabolism
Com_1583_neg	Piperaduncin B	cpd:C09829	Piperaduncin B	C29H30O8
Com_9158_neg	dehypoxanthine futalosine	cpd:C17010	Dehypoxanthine futalosine	C14H16O7	map00130 Ubiquinone and other terpenoid-quinone biosynthesis;map01110 Biosynthesis of secondary metabolites
Com_1027_neg	13-KODE	cpd:C14765	13-OxoODE; 13-KODE; (9Z,11E)-13-Oxooctadeca-9,11-dienoic acid	C18H30O3	map00591 Linoleic acid metabolism
Com_4933_neg	Sesamex	cpd:C19146	Sesamex	C15H22O6
Com_7824_neg	Sulfinpyrazone	cpd:C07317	Sulfinpyrazone; Sulfoxyphenylpyrazolidine	C23H20N2O3S
Com_12441_neg	Tyrosol	cpd:C06044	4-Hydroxyphenylethanol; Tyrosol	C8H10O2	map00350 Tyrosine metabolism
Com_9953_neg	Remikiren	cpd:C07465	Remikiren; Ro 42-5892	C33H50N4O6S
Com_1278_neg	Crotonic acid	cpd:C01771	2-Butenoate; 2-Butenoic acid; Crotonic acid; 3-Methylacrylic acid	C4H6O2
Com_543_neg	WIN I(S)	cpd:C06497	WIN I(S); WIN 52084 (S); 5-(7-(4-(4-Methyl-4,5-dihydrooxazol-2-yl)phenoxy)heptyl)-3-methylisoxazole	C21H28N2O3
Com_5465_neg	7-Epiloganin tetraacetate	cpd:C11662	7-Epiloganin tetraacetate	C25H34O14
Com_4581_neg	Harpagoside	cpd:C09783	Harpagoside	C24H30O11
Com_7035_neg	Anisatin	cpd:C09294	Anisatin	C15H20O8
Com_3236_neg	dehydroeburicoic acid	cpd:C16950	Dehydroeburicoic acid; Dehydrotrametenolic acid	C31H48O3
Com_8351_neg	Istamycin B3	cpd:C17993	Istamycin B3	C18H36N6O5
Com_676_neg	protoasukamycin	cpd:C21145	Protoasukamycin	C31H34N2O5
Com_4715_neg	Kanokoside D	cpd:C17431	Kanokoside D	C27H44O16
Com_3168_neg	Pelargonidin	cpd:C05904	Pelargonidin; 3,5,7-Trihydroxy-2-(4-hydroxyphenyl)benzopyrylium chloride; 3,4',5,7-Tetrahydroxyflavylium chloride; Pelargonidin chloride; Pelargonidol chloride	C15H11O5	map00941 Flavonoid biosynthesis;map00942 Anthocyanin biosynthesis;map01100 Metabolic pathways;map01110 Biosynthesis of secondary metabolites
Com_1656_neg	10,16-Dihydroxyhexadecanoic acid	cpd:C08285	10,16-Dihydroxyhexadecanoic acid; Hexadecanoic acid, 10,16-dihydroxy-	C16H32O4	map00073 Cutin, suberine and wax biosynthesis
Com_324_neg	L-Aspartic acid	cpd:C00049	L-Aspartate; L-Aspartic acid; 2-Aminosuccinic acid; L-Asp	C4H7NO4	map00220 Arginine biosynthesis;map00250 Alanine, aspartate and glutamate metabolism;map00260 Glycine, serine and threonine metabolism;map00261 Monobactam biosynthesis;map00270 Cysteine and methionine metabolism;map00300 Lysine biosynthesis;map00340 Histidine metabolism;map00410 beta-Alanine metabolism;map00460 Cyanoamino acid metabolism;map00710 Carbon fixation in photosynthetic organisms;map0076…
Com_11495_neg	CHLORIC ACID	cpd:C01485	Chloric acid; Chlorate	HClO3
Com_2317_neg	2-Isopropylmalic acid	cpd:C02504	alpha-Isopropylmalate; (2S)-2-Isopropylmalate; (2S)-2-Hydroxy-2-isopropylsuccinic acid; 2-Isopropylmalic acid; 3-Carboxy-3-hydroxy-4-methylpentanoate; 3-Carboxy-3-hydroxyisocaproate	C7H12O5	map00290 Valine, leucine and isoleucine biosynthesis;map00620 Pyruvate metabolism;map01100 Metabolic pathways;map01110 Biosynthesis of secondary metabolites;map01210 2-Oxocarboxylic acid metabolism;map01230 Biosynthesis of amino acids
Com_2133_neg	Penicillin F	cpd:C17402	Penicillin F; 2-Pentenylpenicillin	C14H20N2O4S
Com_1199_neg	Oligomycin A	cpd:C11311	Oligomycin A	C45H74O11
Com_6610_neg	Difluprednate	cpd:C12695	Difluprednate	C27H34F2O7
Com_9844_neg	Ononin	cpd:C10509	Ononin; Formononetin 7-O-glucoside	C22H22O9	map00943 Isoflavonoid biosynthesis
Com_4112_neg	Pandamine	cpd:C10012	Pandamine	C31H44N4O5
Com_1150_neg	Testosterone glucuronide	cpd:C11134	Testosterone glucuronide; Testosterone 17beta-(beta-D-glucuronide)	C25H36O8
Com_4659_neg	4-Pyridoxic acid	cpd:C00847	4-Pyridoxate; 4-Pyridoxic acid	C8H9NO4	map00750 Vitamin B6 metabolism;map01100 Metabolic pathways
Com_992_neg	Methyl Jasmonate	cpd:C11512	Methyl jasmonate; (-)-Methyl jasmonate	C13H20O3	map00592 alpha-Linolenic acid metabolism;map01110 Biosynthesis of secondary metabolites
Com_6975_neg	NPC	cpd:C16543	NPC	C28H30N4O6
Com_3331_neg	Fagaronine	cpd:C09438	Fagaronine	C21H20NO4
Com_883_neg	alpha-Ketoglutaric acid	cpd:C00026	2-Oxoglutarate; Oxoglutaric acid; 2-Ketoglutaric acid; alpha-Ketoglutaric acid	C5H6O5	map00020 Citrate cycle (TCA cycle);map00040 Pentose and glucuronate interconversions;map00053 Ascorbate and aldarate metabolism;map00220 Arginine biosynthesis;map00250 Alanine, aspartate and glutamate metabolism;map00300 Lysine biosynthesis;map00340 Histidine metabolism;map00430 Taurine and hypotaurine metabolism;map00630 Glyoxylate and dicarboxylate metabolism;map00650 Butanoate metabolism;map00…
Com_4147_neg	Rhodojaponin IV	cpd:C09180	Rhodojaponin IV	C24H38O8
Com_3509_neg	Agnuside	cpd:C09765	Agnuside	C22H26O11
Com_322_neg	Adenine	cpd:C00147	Adenine; 6-Aminopurine	C5H5N5	map00230 Purine metabolism;map00908 Zeatin biosynthesis;map01100 Metabolic pathways
Com_11398_neg	Hellebrin	cpd:C08868	Hellebrin; Hellebrigenin 3-O-glucosylrhamnoside	C36H52O15
Com_5452_neg	Allicin	cpd:C07600	Allicin; 2-Propene-1-sulfinothioic acid S-2-propenyl ester	C6H10OS2
Com_444_neg	Neohesperidose	cpd:C08244	2-O-alpha-L-Rhamnopyranosyl-D-glucopyranose; Neohesperidose	C12H22O10
Com_4793_neg	N-Acetyl-L-glutamic acid	cpd:C00624	N-Acetyl-L-glutamate; N-Acetyl-L-glutamic acid	C7H11NO5	map00220 Arginine biosynthesis;map01100 Metabolic pathways;map01110 Biosynthesis of secondary metabolites;map01210 2-Oxocarboxylic acid metabolism;map01230 Biosynthesis of amino acids
Com_5325_neg	Trimethylolpropane triacrylate	cpd:C14537	Trimethylolpropane triacrylate; 2-Ethyl-2-(hydroxymethyl)-1,3-propanediol triacrylate; TMPTA	C15H20O6
Com_3371_neg	Salidroside	cpd:C06046	Salidroside; p-Hydroxyphenethyl alcohol 1-O-beta-D-glucoside; Tyrosol glucoside	C14H20O7	map00350 Tyrosine metabolism
Com_702_neg	Methylmalonic acid	cpd:C02170	Methylmalonate; Methylmalonic acid	C4H6O4	map00240 Pyrimidine metabolism;map00280 Valine, leucine and isoleucine degradation;map00640 Propanoate metabolism
Com_2762_neg	Buclizine	cpd:C07777	Buclizine	C28H33ClN2
Com_2635_neg	Cyclohexanone	cpd:C00414	Cyclohexanone	C6H10O
Com_3376_neg	5-O-Methylvisamminol	cpd:C09016	5-O-Methylvisamminol	C16H18O5
Com_1800_neg	glyceraldehyde 3-phosphate	cpd:C00661	Glyceraldehyde 3-phosphate	C3H7O6P
Com_1678_neg	Phenol	cpd:C00146	Phenol; Benzenol; Hydroxybenzene; Phenic acid; Phenylic acid	C6H6O	map00350 Tyrosine metabolism
Com_13075_neg	4-Fluoromuconolactone	cpd:C16476	4-Fluoromuconolactone	C6H5FO4	map01100 Metabolic pathways
Com_3875_neg	Patrinoside	cpd:C11640	Patrinoside	C21H34O11
Com_8697_neg	phenacemide	cpd:C07428	Phenacemide	C9H10N2O2
Com_12093_neg	noradrenaline	cpd:C00547	L-Noradrenaline; Noradrenaline; Norepinephrine; Arterenol; 4-[(1R)-2-Amino-1-hydroxyethyl]-1,2-benzenediol	C8H11NO3	map00350 Tyrosine metabolism;map01100 Metabolic pathways
Com_13414_neg	Propionic acid	cpd:C00163	Propanoate; Propionate; Propanoic acid; Propionic acid	C3H6O2	map00640 Propanoate metabolism;map00760 Nicotinate and nicotinamide metabolism;map01100 Metabolic pathways
Com_9696_neg	Spicatin	cpd:C09551	Spicatin	C27H32O10
Com_3124_neg	Isochamaejasmin	cpd:C09758	Isochamaejasmin; 3,3''-Binaringenin	C30H22O10
Com_1748_neg	trifluralin	cpd:C14343	Trifluralin; 2,6-Dinitro-N,N-dipropyl-4-trifluoromethylaniline	C13H16F3N3O4
Com_6803_neg	Diethyl phthalate	cpd:C14175	Diethyl phthalate; Diethyl 1,2-benzenedicarboxylate	C12H14O4
Com_3065_neg	Tetraphenylphosphonium	cpd:C11152	Tetraphenylphosphonium	C24H20P
Com_3421_neg	N-Nitrosodiethylamine	cpd:C14422	N-Nitrosodiethylamine; NDEA; Diethylnitrosamine	C4H10N2O
Com_1678_neg	Phenol	cpd:C15584	Phenol	C6H6O
Com_13121_neg	Aniline	cpd:C00292	Aniline; Phenylamine; Benzenamine; Arylamine	C6H7N
Com_1528_neg	N-Acetylneuraminic acid	cpd:C00270	N-Acetylneuraminate; N-Acetylneuraminic acid; 5-Acetamido-3,5-dideoxy-D-glycero-D-galacto-2-nonulosonic acid; Neu5Ac	C11H19NO9	map00520 Amino sugar and nucleotide sugar metabolism;map01100 Metabolic pathways
Com_1383_neg	Kojic Acid	cpd:C14516	Kojic acid; 5-Hydroxy-2-(hydroxymethyl)-4-pyrone	C6H6O4
Com_3015_neg	Sakuranin	cpd:C17391	Sakuranin; NSC 407308	C22H24O10
Com_9684_neg	Curcumin	cpd:C10443	Curcumin; Kacha haldi	C21H20O6	map00945 Stilbenoid, diarylheptanoid and gingerol biosynthesis;map01110 Biosynthesis of secondary metabolites
Com_5047_neg	tectoridin	cpd:C10533	Tectoridin; Shekanin	C22H22O11
Com_2620_neg	Vernodalol	cpd:C09577	Vernodalol	C20H24O8
Com_11946_neg	Picrasin C	cpd:C08776	Picrasin C; Nigakilactone J; Quassin	C23H34O7
Com_2018_neg	Esculin	cpd:C09264	Esculin; Esculoside	C15H16O9
Com_587_neg	4-Hydroxycoumarin	cpd:C20414	4-Hydroxycoumarin	C9H6O3
Com_11594_neg	Juvenile hormone III	cpd:C09694	Juvenile hormone III	C16H26O3
Com_3737_neg	Cepharanthine	cpd:C09391	Cepharanthine	C37H38N2O6
Com_12269_neg	1,4-Dihydroxy-2-naphthoic acid	cpd:C03657	1,4-Dihydroxy-2-naphthoate; 1,4-Dihydroxy-2-naphthoic acid	C11H8O4	map00130 Ubiquinone and other terpenoid-quinone biosynthesis;map01100 Metabolic pathways;map01110 Biosynthesis of secondary metabolites
Com_3988_neg	Griseofulvin	cpd:C06686	Griseofulvin	C17H17ClO6
Com_2945_neg	Kukoamine A	cpd:C17615	Kukoamine A	C28H42N4O6
Com_3599_neg	5,5'-Dehydrodivanillate	cpd:C18347	5,5'-Dehydrodivanillate	C16H14O8
Com_3246_neg	DIHYDROSAMIDIN	cpd:C09260	Dihydrosamidin	C21H24O7
Com_244_neg	Heptanal	cpd:C14390	Heptanal; n-Heptaldehyde	C7H14O
Com_8335_neg	1-Hydroxypyrene	cpd:C14519	1-Hydroxypyrene	C16H10O
Com_5400_neg	tiapamil	cpd:C13765	Tiapamil	C26H37NO8S2
Com_3035_neg	Mallotochromene	cpd:C09013	Mallotochromene	C24H26O8
Com_10631_neg	Fenoldopam	cpd:C07693	Fenoldopam	C16H16ClNO3
Com_2686_neg	TRIAMCINOLONE DIACETATE	cpd:C08184	Triamcinolone diacetate	C25H31FO8
Com_6113_neg	Methyl nigakinone	cpd:C16996	Methyl nigakinone	C16H12N2O3
Com_8358_neg	Dracorubin	cpd:C09726	Dracorubin	C32H24O5
Com_2926_neg	Nonactin	cpd:C11186	Nonactin	C40H64O12
Com_401_neg	Glutaric acid	cpd:C00489	Glutarate; Glutaric acid; Pentanedioic acid; 1,3-Propanedicarboxylic acid	C5H8O4	map00071 Fatty acid degradation;map00310 Lysine degradation
Com_11882_neg	kurarinol	cpd:C17444	Kurarinol	C26H32O7
Com_10203_neg	Lobelanine	cpd:C10157	Lobelanine	C22H25NO2	map00960 Tropane, piperidine and pyridine alkaloid biosynthesis;map01110 Biosynthesis of secondary metabolites
Com_6752_neg	Inokosterone	cpd:C08819	Inokosterone	C27H44O7
Com_12_neg	Sulfuric acid	cpd:C00059	Sulfate; Sulfuric acid	H2SO4	map00230 Purine metabolism;map00261 Monobactam biosynthesis;map00270 Cysteine and methionine metabolism;map00920 Sulfur metabolism;map01100 Metabolic pathways;map02010 ABC transporters
Com_4810_neg	Botrydial	cpd:C09622	Botrydial	C17H26O5
Com_13279_neg	Pradimicinone I	cpd:C06777	Pradimicinone I	C28H23NO11
Com_9159_neg	FAD	cpd:C00016	FAD; Flavin adenine dinucleotide	C27H33N9O15P2	map00740 Riboflavin metabolism;map01100 Metabolic pathways;map01110 Biosynthesis of secondary metabolites
Com_175_neg	Ceceline	cpd:C09130	Ceceline	C19H16N2O2
Com_3969_neg	2',3'-Cyclic UMP	cpd:C02355	2',3'-Cyclic UMP	C9H11N2O8P	map00240 Pyrimidine metabolism
Com_310_neg	Fumaric acid	cpd:C00122	Fumarate; Fumaric acid; trans-Butenedioic acid	C4H4O4	map00020 Citrate cycle (TCA cycle);map00190 Oxidative phosphorylation;map00220 Arginine biosynthesis;map00250 Alanine, aspartate and glutamate metabolism;map00350 Tyrosine metabolism;map00360 Phenylalanine metabolism;map00620 Pyruvate metabolism;map00650 Butanoate metabolism;map00760 Nicotinate and nicotinamide metabolism;map01100 Metabolic pathways
Com_2330_neg	D-Ribulose 5-phosphate	cpd:C00199	D-Ribulose 5-phosphate	C5H11O8P	map00030 Pentose phosphate pathway;map00040 Pentose and glucuronate interconversions;map00710 Carbon fixation in photosynthetic organisms;map00740 Riboflavin metabolism;map00750 Vitamin B6 metabolism;map01100 Metabolic pathways;map01110 Biosynthesis of secondary metabolites;map01200 Carbon metabolism;map01230 Biosynthesis of amino acids
Com_1232_neg	Podorhizol beta-D-glucoside	cpd:C10876	Podorhizol beta-D-glucoside	C28H34O13
Com_13079_neg	4-(L-Alanin-3-yl)-2-hydroxy-cis,cis-muconate 6-semialdehyde	cpd:C04796	4-(L-Alanin-3-yl)-2-hydroxy-cis,cis-muconate 6-semialdehyde	C9H11NO6	map00350 Tyrosine metabolism
Com_8995_neg	Erythronolide B	cpd:C06635	Erythronolide B	C21H38O7
Com_3880_neg	Heptanoic acid	cpd:C17714	Heptanoic acid	C7H14O2
Com_6713_neg	Amarogentin	cpd:C09767	Amarogentin	C29H30O13
Com_5697_neg	Phellamurin	cpd:C09808	Phellamurin; 8-Prenyldihydrokaempferol 7-glucoside	C26H30O11
Com_8673_neg	Meclizine	cpd:C07116	Meclizine; Meclozine	C25H27ClN2
Com_6039_neg	GABUNAMINE	cpd:C09193	Gabunamine	C42H50N4O5
Com_671_neg	Cinchonan-9-one	cpd:C16726	Cinchoninone; Cinchonan-9-one	C19H20N2O
Com_5910_neg	Ajmalicine	cpd:C09024	Ajmalicine; Raubasine	C21H24N2O3	map00901 Indole alkaloid biosynthesis;map01100 Metabolic pathways;map01110 Biosynthesis of secondary metabolites
Com_5468_neg	Indole-3-acetic acid	cpd:C00954	Indole-3-acetate; Indole-3-acetic acid; (Indol-3-yl)acetate; Indoleacetate; Indoleacetic acid; IAA	C10H9NO2	map00380 Tryptophan metabolism;map01100 Metabolic pathways;map04075 Plant hormone signal transduction
Com_13334_neg	RO19-4603	cpd:C13716	Ro 19-4603; RO19-4603	C15H17N3O3S
Com_3127_neg	Gomisin H	cpd:C17820	Gomisin H	C23H30O7
Com_7036_neg	Melengestrol acetate	cpd:C14642	Melengestrol acetate; 17-Hydroxy-6-methyl-16-methylenepregna-4,6-diene-3,20-dione acetate; 17alpha-Acetoxy-6-methyl-16-methylenepregna-4,6-diene-3,20-dione	C25H32O4
Com_4168_neg	Nilutamide	cpd:C08164	Nilutamide	C12H10F3N3O4
Com_6463_neg	1,3-Propane sultone	cpd:C19296	1,3-Propane sultone	C3H6O3S
Com_3731_neg	Mycalamide A	cpd:C17008	Mycalamide A	C24H41NO10
Com_4845_neg	Homovanillic acid	cpd:C05582	Homovanillate; Homovanillic acid; 3-Methoxy-4-hydroxyphenylacetate	C9H10O4	map00350 Tyrosine metabolism;map01100 Metabolic pathways
Com_11259_neg	Norathyriol	cpd:C10086	Norathyriol; 1,3,6,7-Tetrahydroxyxanthone	C13H8O6
Com_574_neg	Sebacic acid	cpd:C08277	Sebacic acid; Decanedioic acid	C10H18O4
Com_6242_neg	Copalliferol B	cpd:C10252	Copalliferol B	C42H32O9
Com_12542_neg	Diffutin	cpd:C09636	Diffutin	C23H28O10
Com_2830_neg	Octamethyltrisiloxane	cpd:C07261	Octamethyltrisiloxane	C8H24O2Si3
Com_948_neg	ADONITOL	cpd:C00474	Ribitol; Adonitol	C5H12O5	map00040 Pentose and glucuronate interconversions;map00740 Riboflavin metabolism;map01100 Metabolic pathways
Com_4561_neg	Decanoic acid	cpd:C01571	Decanoic acid; Decanoate; Decylic acid; n-Capric acid	C10H20O2	map00061 Fatty acid biosynthesis;map01100 Metabolic pathways
Com_2917_neg	Nanchangmycin	cpd:C12047	Nanchangmycin	C47H78O14. Na
Com_1845_neg	Acetoxolone	cpd:C17734	Acetoxolone; Acetylglycyrrhetinic acid	C32H48O5
Com_4320_neg	Diisodecyl phthalate	cpd:C14578	Diisodecyl phthalate	C28H46O4
Com_3106_neg	Harmine	cpd:C06538	Harmine	C13H12N2O
Com_9664_neg	Lamioside	cpd:C11645	Lamioside	C18H28O11
Com_188_neg	4-Oxoproline	cpd:C01877	4-Oxoproline; 4-Oxo-L-proline	C5H7NO3	map00330 Arginine and proline metabolism
Com_8661_neg	cryptophycin 1	cpd:C16877	Cryptophycin 1; Cryptophycin	C35H43ClN2O8
Com_1206_neg	Lusitanicoside	cpd:C10474	Lusitanicoside	C21H30O10
Com_6701_neg	pyropheophorbide a	cpd:C18064	Pyropheophorbide a	C33H34N4O3	map00860 Porphyrin and chlorophyll metabolism;map01110 Biosynthesis of secondary metabolites
Com_5374_neg	Rhizocticin D	cpd:C17961	Rhizocticin D	C17H33N6O7P	map00440 Phosphonate and phosphinate metabolism
Com_6774_neg	Soyasaponin I	cpd:C08983	Soyasaponin I	C48H78O18
Com_1020_neg	Quillaic Acid	cpd:C08972	Quillaic acid	C30H46O5
Com_6765_neg	Eleganin	cpd:C09401	Eleganin	C22H26O9
Com_1169_neg	Auriculoside	cpd:C09478	Auriculoside; 7,3',5'-Trihydroxy-4'-methoxyflavan 3'-glucoside	C22H26O10
Com_4832_neg	Quercetin 3-O-sophoroside	cpd:C12667	Quercetin 3-O-beta-D-glucosyl-(1->2)-beta-D-glucoside; Baimaside; Quercetin 3-beta-D-sophoroside; Quercetin 3-O-sophoroside; QUOSP	C27H30O17	map00944 Flavone and flavonol biosynthesis
Com_2419_neg	Azelaic acid	cpd:C08261	Azelaic acid; Nonanedioic acid; 1,7-Heptanedicarboxylic acid	C9H16O4
Com_4096_neg	Ceftazidime	cpd:C06889	Ceftazidime	C22H22N6O7S2
Com_5801_neg	nebramycin 5'	cpd:C18001	Nebramycin 5'; Nebramycin factor 5'; 6''-O-Carbamoyltobramycin	C19H38N6O10
Com_10822_neg	Olanzapine	cpd:C07322	Olanzapine	C17H20N4S
Com_2811_neg	Cyanotriphenylborate	cpd:C13721	Cyanotriphenylborate	C19H15BN. Na
Com_10325_neg	Rehmaionoside A	cpd:C17450	Rehmaionoside A	C19H34O8
Com_7046_neg	Naratriptan	cpd:C07792	Naratriptan	C17H25N3O2S
Com_2042_neg	Monocerin	cpd:C09953	Monocerin	C16H20O6
Com_3522_neg	Coronatine	cpd:C16790	Coronatine	C18H25NO4
Com_9258_neg	Actinorhodin	cpd:C06691	Actinorhodin; Actinorhodine	C32H26O14
Com_1811_neg	D-myo-Inositol 1,4-bisphosphate	cpd:C01220	1D-myo-Inositol 1,4-bisphosphate; D-myo-Inositol 1,4-bisphosphate; myo-Inositol 1,4-bisphosphate; Inositol 1,4-bisphosphate	C6H14O12P2	map00562 Inositol phosphate metabolism;map01100 Metabolic pathways;map04070 Phosphatidylinositol signaling system
Com_8166_neg	Plantagoside	cpd:C17531	Plantagoside	C21H22O12
Com_11719_neg	tenivastatin	cpd:C21581	Simvastatin acid; Tenivastatin	C25H40O6
Com_8267_neg	Thiamine Disulfide	cpd:C18377	Thiamine disulfide	C24H34N8O4S2
Com_5166_neg	Deoxybrevianamide E	cpd:C20636	Deoxybrevianamide E	C21H25N3O2
Com_1800_neg	glyceraldehyde 3-phosphate	cpd:C00118	D-Glyceraldehyde 3-phosphate; (2R)-2-Hydroxy-3-(phosphonooxy)-propanal; Glyceraldehyde 3-phosphate	C3H7O6P	map00010 Glycolysis / Gluconeogenesis;map00030 Pentose phosphate pathway;map00051 Fructose and mannose metabolism;map00052 Galactose metabolism;map00562 Inositol phosphate metabolism;map00710 Carbon fixation in photosynthetic organisms;map00730 Thiamine metabolism;map00750 Vitamin B6 metabolism;map00900 Terpenoid backbone biosynthesis;map01100 Metabolic pathways
Com_1477_neg	Psilocybin	cpd:C07576	Psilocybin; Psilocybine	C12H17N2O4P
Com_5459_neg	HEPTACHLOR	cpd:C14185	Heptachlor; Heptachlorane	C10H5Cl7
Com_12601_neg	Pseudobaptigenin	cpd:C10522	Pseudobaptigenin	C16H10O5	map00943 Isoflavonoid biosynthesis;map01110 Biosynthesis of secondary metabolites
Com_11_neg	Ricinoleic Acid	cpd:C08365	Ricinoleic acid; (9Z)-(12R)-Hydroxyoctadecenoic acid; 12-Hydroxy-9-octadecenoic acid; 12-Hydroxy-cis-9-octadecenoic acid	C18H34O3
Com_8414_neg	Asperuloside	cpd:C09769	Asperuloside	C18H22O11	map00902 Monoterpenoid biosynthesis;map01110 Biosynthesis of secondary metabolites
Com_12554_neg	5-Nitro-o-toluidine	cpd:C16398	2-Amino-4-nitrotoluene; 5-Nitro-o-toluidine	C7H8N2O2
Com_9808_neg	4-Chlorobenzoic acid	cpd:C02370	4-Chlorobenzoate; 4-Chlorobenzoic acid	C7H5ClO2	map01100 Metabolic pathways
Com_4955_neg	Loganin pentaacetate	cpd:C11663	Loganin pentaacetate	C27H36O15
Com_365_neg	3-Hydroxybenzoic acid	cpd:C00587	3-Hydroxybenzoate; 3-Hydroxybenzoic acid; m-Hydroxybenzoic acid	C7H6O3	map00400 Phenylalanine, tyrosine and tryptophan biosynthesis
Com_5358_neg	Estradiol valerate	cpd:C12859	Estradiol valerate	C23H32O3
Com_39_neg	Pyruvic acid	cpd:C00022	Pyruvate; Pyruvic acid; 2-Oxopropanoate; 2-Oxopropanoic acid; Pyroracemic acid	C3H4O3	map00010 Glycolysis / Gluconeogenesis;map00020 Citrate cycle (TCA cycle);map00030 Pentose phosphate pathway;map00040 Pentose and glucuronate interconversions;map00053 Ascorbate and aldarate metabolism;map00250 Alanine, aspartate and glutamate metabolism;map00260 Glycine, serine and threonine metabolism;map00261 Monobactam biosynthesis;map00270 Cysteine and methionine metabolism;map00290 Valine, l…
Com_1093_neg	D-Thevetose	cpd:C16287	D-Thevetose	C7H14O5
Com_8002_neg	Decursin	cpd:C09258	Decursin	C19H20O5
Com_5986_neg	17beta-Hydroxy-7alpha-mercaptoandrost-4-en-3-one 7-propionate	cpd:C14973	17beta-Hydroxy-7alpha-mercaptoandrost-4-en-3-one 7-propionate; S-(17beta-Hydroxy-3-oxoandrost-4-en-7alpha-yl)propanethioate	C22H32O3S
Com_6472_neg	L-gamma-Glutamyl-L-cysteinylglycinamide	cpd:C19689	Glutathione amide; L-gamma-Glutamyl-L-cysteinylglycinamide	C10H18N4O5S
Com_13043_neg	Nicorandil	cpd:C13280	Nicorandil	C8H9N3O4
Com_13340_neg	Glycolic acid	cpd:C00160	Glycolate; Glycolic acid; Hydroxyacetic acid	C2H4O3	map00630 Glyoxylate and dicarboxylate metabolism;map01100 Metabolic pathways;map01110 Biosynthesis of secondary metabolites;map01200 Carbon metabolism
Com_4657_neg	SANGUINARINE	cpd:C06162	Sanguinarine	C20H14NO4	map00950 Isoquinoline alkaloid biosynthesis
Com_2844_neg	Alangimarine	cpd:C09329	Alangimarine	C19H16N2O3
Com_75_neg	Linoleic acid	cpd:C01595	Linoleate; Linoleic acid; (9Z,12Z)-Octadecadienoic acid; 9-cis,12-cis-Octadecadienoate; 9-cis,12-cis-Octadecadienoic acid	C18H32O2	map00591 Linoleic acid metabolism;map01040 Biosynthesis of unsaturated fatty acids;map01100 Metabolic pathways
Com_361_neg	3-O-Feruloylquinic acid	cpd:C02572	5-O-Feruloylquinic acid; O-Feruloylquinate; 3-O-Feruloylquinic acid	C17H20O9
Com_10097_neg	Xanthommatin	cpd:C01969	Xanthommatin	C20H13N3O8
Com_2993_neg	Crocetin	cpd:C08588	Crocetin; 8,8'-Diapocarotene-8,8'-dioic acid	C20H24O4
Com_5445_neg	Methyl acetyl ricinoleate	cpd:C12280	Methyl acetyl ricinoleate	C21H38O4
Com_824_neg	1alpha,5alpha-Dimercaptoandrostane-3alpha,17beta-diol	cpd:C14960	1alpha,5alpha-Dimercaptoandrostane-3alpha,17beta-diol	C19H32O2S2
Com_10190_neg	Raltitrexed	cpd:C11372	ICI D1694; ZD1694; Tomudex; Raltitrexed	C21H22N4O6S
Com_10561_neg	Ustiloxin	cpd:C08442	Ustiloxin; Ustiloxin A	C28H43N5O12S
Com_5017_neg	Dibenzo-18-crown-6	cpd:C14289	Dibenzo-18-crown-6	C20H24O6
Com_1850_neg	geniposide	cpd:C09781	Geniposide	C17H24O10
Com_962_neg	Succinic anhydride	cpd:C19524	Succinic anhydride; Dihydro-2,5-furandione	C4H4O3
Com_7561_neg	Zinnolide	cpd:C09983	Zinnolide	C15H18O5
Com_1869_neg	fenfluramine	cpd:C06996	Fenfluramine	C12H16F3N
Com_822_neg	Mesaconic acid	cpd:C01732	Mesaconate; 2-Methylfumarate; Mesaconic acid; Methylfumaric acid; (E)-2-Methyl-2-butenedioic acid	C5H6O4	map00630 Glyoxylate and dicarboxylate metabolism;map00660 C5-Branched dibasic acid metabolism;map01100 Metabolic pathways;map01200 Carbon metabolism
Com_2049_neg	Rifampicin	cpd:C06688	Rifampicin; Rifampin	C43H58N4O12
Com_5955_neg	N5-Dinitrophenyl-L-ornithine methyl ester	cpd:C04541	N5-Dinitrophenyl-L-ornithine methyl ester	C18H20N4O6
Com_5599_neg	Phthalocyanine	cpd:C14077	Phthalocyanine; 29H,31H-Phthalocyanine; Pigment blue 16	C32H18N8
Com_412_neg	Acrylic acid	cpd:C00511	Acrylic acid; Propenoate; Acrylate; 2-Propenoic acid; Vinylformic acid	C3H4O2
Com_8719_neg	Leucyl-leucyl-norleucine	cpd:C11328	Leucyl-leucyl-norleucine	C18H35N3O4
Com_12273_neg	austrobailignan 1	cpd:C10546	Austrobailignan 1	C21H18O7
Com_5186_neg	N-Acetyldemethylphosphinothricin tripeptide	cpd:C17950	N-Acetyldemethylphosphinothricin tripeptide	C12H22N3O7P	map00440 Phosphonate and phosphinate metabolism
Com_780_neg	curcumin diglucoside	cpd:C17750	Curcumin diglucoside	C33H40O16	map00945 Stilbenoid, diarylheptanoid and gingerol biosynthesis
Com_5435_neg	Indican	cpd:C08481	Indican; Indican, plant	C14H17NO6
Com_11255_neg	Vanillyl alcohol	cpd:C06317	Vanillyl alcohol; 4-Hydroxy-3-methoxy-benzenemethanol; 4-Hydroxy-3-methoxybenzyl alcohol; 4-Hydroxy-3-methoxybenzenemethanol	C8H10O3
Com_514_neg	Caffeic acid	cpd:C01197	Caffeate; Caffeic acid; 3,4-Dihydroxy-trans-cinnamate; trans-Caffeate; (2E)-3-(3,4-Dihydroxyphenyl)prop-2-enoate	C9H8O4	map00940 Phenylpropanoid biosynthesis;map01100 Metabolic pathways;map01110 Biosynthesis of secondary metabolites
Com_6173_neg	Deoxyloganin tetraacetate	cpd:C11646	Deoxyloganin tetraacetate	C25H34O13
Com_1497_neg	Paeonolide	cpd:C10715	Paeonolide	C20H28O12
Com_5013_neg	Mannopine	cpd:C16692	Mannopine	C11H22N2O8	map02010 ABC transporters
Com_5214_neg	5-Methylcytosine	cpd:C02376	5-Methylcytosine	C5H7N3O	map00240 Pyrimidine metabolism
Com_3335_neg	Tetraneurin E	cpd:C09560	Tetraneurin E; Ambrosanolide	C17H24O6
Com_1599_neg	Procarbazine	cpd:C07402	Procarbazine	C12H19N3O
Com_1012_neg	Ungeremine	cpd:C12189	Ungeremine	C16H12NO3
