# Supplementary material for: Integrative Analysis of Elicitor-Induced Camptothecin Biosynthesis in Camptotheca acuminata Plantlets Through a Combined Omics Approach
Source: Front Plant Sci. 2022 Mar 24;13:851077. doi: 10.3389/fpls.2022.851077 (PMC8987726; doi:10.3389/fpls.2022.851077)
Supplement: Supplementary file 4 [file Table_3.xlsx]

## Sheet: POS
Discriminating metabolite annotation result
ID	Name	Formula	Molecular weight	Retention time	ChemSpider_Results	mzCloud_Results	mzVault_Results	pos_AgNO3_M1	pos_AgNO3_M2	pos_AgNO3_M3	pos_AgNO3_M4	pos_AgNO3_M5	pos_AgNO3_M6	pos_CK_M1	pos_CK_M2	pos_CK_M3	pos_CK_M4	pos_CK_M5	pos_CK_M6	pos_MeJa_M1	pos_MeJa_M2	pos_MeJa_M3	pos_MeJa_M4	pos_MeJa_M5	pos_MeJa_M6	pos_PEG_M1	pos_PEG_M2	pos_PEG_M3	pos_PEG_M4	pos_PEG_M5	pos_PEG_M6
Com_4032_pos	MFCD00210535	C47 H80 O18	932.532	14.939	Full match	No results	No results	1.20724e+07	4.82015e+06	5.53462e+06	5.34684e+06	1.18419e+07	6.13662e+06	2.87805e+06	5.66284e+06	5.50378e+06	4.16055e+06	3.45743e+06	6.91561e+06	4.32485e+07	2.31191e+07	2.52519e+07	2.31575e+07	1.60188e+07	1.39147e+07	2.52912e+07	6.84995e+07	3.60442e+07	4.52782e+07	2.50525e+07	2.52181e+07
Com_3779_pos	Pittoside A	C41 H68 O13	768.463	14.813	Full match	No results	No results	2.29136e+07	1.06951e+07	1.05043e+07	2.11232e+07	8.75265e+06	1.04843e+07	4.07944e+06	1.28536e+07	1.20599e+07	5.44871e+06	2.04783e+07	1.21876e+07	3.5137e+07	2.80743e+07	4.1528e+07	3.04738e+07	2.99649e+07	2.56896e+07	3.42937e+07	7.64915e+07	4.673e+07	5.20824e+07	1.8559e+07	4.11246e+07
Com_11801_pos	1,3-Dimethyl-5-(4-phenyl-2-butanyl)benzene	C18 H22	238.172	12.573	Full match	No results	No results	8.21084e+06	5.56848e+06	5.01011e+06	7.15329e+06	3.6954e+06	3.94237e+06	3.29689e+06	6.46775e+06	6.368e+06	1.9143e+06	5.05883e+06	4.12005e+06	4.26431e+06	3.717e+06	4.94033e+06	3.80065e+06	5.13073e+06	5.39175e+06	14652.9	15424.8	13245.2	12713.8	17776	14168.6
Com_2261_pos	Officinalisnin I	C45 H76 O19	920.495	14.509	Full match	No results	No results	4.57556e+07	2.54422e+07	3.07417e+07	2.80915e+07	2.71637e+07	1.26021e+07	4.02045e+06	1.64488e+07	1.81045e+07	1.1661e+07	3.9837e+07	2.93988e+07	4.20773e+07	4.4526e+07	3.52137e+07	2.21573e+07	4.41889e+07	4.11141e+07	8.05736e+07	1.71924e+08	1.28825e+08	9.99088e+07	6.85502e+07	1.2723e+08
Com_14438_pos	Ecdysone	C27 H44 O6	464.313	12.601	Full match	No results	No results	806767	1.73068e+06	2.23622e+06	3.88267e+06	1.32358e+06	3.02931e+06	1.16402e+06	2.70216e+06	3.01363e+06	2.15949e+06	2.17883e+06	2.60544e+06	1.35188e+06	764227	2.34003e+06	769674	1.06711e+06	1.47516e+06	14205.8	15227.4	12845.2	12319.1	17555.3	14868.9
Com_9437_pos	Bruceoside A	C32 H42 O16	682.245	10.76	Full match	No results	No results	3.00222e+06	2.28624e+06	1.7399e+06	2.01275e+06	3.75195e+06	1.68873e+06	1.26246e+06	1.7763e+06	1.74272e+06	2.51936e+06	1.15773e+06	1.53746e+06	3.94789e+06	8.98078e+06	5.40109e+06	3.93218e+06	7.19958e+06	6.83097e+06	8.90481e+06	7.67155e+06	1.24554e+07	1.03967e+07	3.14164e+06	7.18882e+06
Com_5765_pos	Astrasieversianin XVI	C47 H78 O18	930.516	14.645	Full match	No results	No results	8.49001e+06	3.92149e+06	4.64219e+06	5.424e+06	3.8982e+06	4.7287e+06	1.28692e+06	3.05031e+06	3.12749e+06	2.14935e+06	6.43232e+06	5.6241e+06	9.89464e+06	9.147e+06	1.26745e+07	1.08426e+07	9.33997e+06	1.40869e+06	1.50887e+07	3.8047e+07	2.02656e+07	2.04882e+07	7.95526e+06	1.83072e+07
Com_10338_pos	Carnosifloside VI	C48 H80 O18	944.532	14.921	Full match	No results	No results	6.90254e+06	1.46918e+06	2.93663e+06	2.20464e+06	4.29587e+06	2.43948e+06	924161	1.25863e+06	2.44507e+06	1.13175e+06	2.49422e+06	3.59973e+06	4.38076e+06	2.9521e+06	2.72779e+06	4.43632e+06	3.57368e+06	4.92009e+06	1.02481e+07	1.12169e+07	8.12798e+06	9.44697e+06	1.25982e+07	1.25384e+07
Com_8989_pos	ethylestrenol	C20 H32 O	288.245	12.603	Full match	No results	No results	1.50426e+07	1.50236e+07	4.95896e+06	7.56597e+06	5.58438e+06	1.13882e+07	1.96964e+06	1.56809e+07	1.57151e+07	915600	2.42393e+06	1.18481e+07	4.88288e+06	1.93404e+06	7.07615e+06	3.11484e+06	1.60193e+06	3.92995e+06	19976.8	21201.8	18057.5	18071.4	24249.3	21684.4
Com_834_pos	L-Tyrosine	C9 H11 N O3	181.074	1.83	Full match	Full match	Full match	3.84636e+08	7.35886e+08	3.86106e+08	6.17993e+08	1.17329e+08	4.5731e+08	4.3853e+08	5.6298e+08	4.94068e+07	3.04363e+08	2.2895e+08	3.97295e+07	3.56182e+08	2.53101e+07	8.86593e+07	8.89111e+07	3.55001e+07	2.39063e+06	1.31323e+08	3.67353e+07	7.00637e+07	1.5736e+07	1.4637e+07	5.14336e+07
Com_7712_pos	12-deoxyphorbol 20-acetate 13-(2-methylbutanoate)	C27 H38 O7	474.262	10.829	Full match	No results	No results	6.51029e+06	3.6505e+06	3.55452e+06	6.92798e+06	3.95789e+06	5.33159e+06	1.15434e+06	2.97838e+06	5.11125e+06	2.22299e+06	5.84597e+06	6.0499e+06	9.5373e+06	6.10703e+06	1.56504e+07	8.24294e+06	5.79551e+06	7.74789e+06	8.47155e+06	2.21811e+07	1.25499e+07	1.45823e+07	5.6106e+06	7.4187e+06
Com_5090_pos	Megestrol	C22 H30 O3	342.22	12.723	Full match	No results	No results	2.01559e+07	2.26453e+07	1.69452e+07	2.97882e+07	1.94691e+07	1.88084e+07	2.64713e+07	2.99452e+07	3.63293e+07	1.97122e+07	2.24844e+07	1.98508e+07	2.1901e+07	1.08667e+07	3.4365e+07	1.89687e+07	2.37915e+07	2.41272e+07	39427.1	41434.3	34260.2	35174.6	50103.7	40066.8
Com_9675_pos	2alpha-Fluorotestosterone	C19 H27 F O2	306.198	12.729	Full match	No results	No results	8.10671e+06	7.77109e+06	4.11056e+06	1.1127e+07	7.58771e+06	9.02329e+06	1.14872e+07	1.37868e+07	1.25709e+07	8.44019e+06	9.21522e+06	7.58052e+06	7.15071e+06	6.95368e+06	8.21993e+06	7.37394e+06	9.00102e+06	8.94931e+06	13175.4	13646.6	11105.5	11490.7	15458.9	13389.1
Com_2560_pos	Deoxyshikonin	C16 H16 O4	272.105	11.08	Full match	No results	No results	1.71263e+07	1.49633e+07	1.36174e+07	2.53367e+07	4.12727e+07	2.08733e+07	1.67702e+07	2.95051e+07	4.22382e+07	3.16509e+07	3.58476e+07	1.84954e+07	9.57247e+07	4.33026e+07	5.15113e+07	2.81241e+07	5.05205e+07	6.52521e+07	4.42342e+07	3.66348e+07	7.49209e+07	7.88413e+07	4.21363e+07	4.76775e+07
Com_12472_pos	pC-HSL	C13 H13 N O4	247.084	7.764	Full match	No results	No results	2.48049e+06	2.29277e+06	2.93491e+06	1.97624e+06	1.62317e+06	2.15365e+06	1.17793e+06	1.45839e+06	1.39445e+06	1.15226e+06	1.4239e+06	2.435e+06	1.95761e+06	1.73573e+06	1.87643e+06	3.27559e+06	1.65948e+06	2.15531e+06	3.56475e+06	7.40691e+06	4.10669e+06	3.4691e+06	4.10746e+06	4.64173e+06
Com_9903_pos	avitriptan	C22 H30 N6 O3 S	458.212	12.686	Full match	No results	No results	1.63512e+06	1.39345e+07	7.02262e+06	9.2025e+06	9.43352e+06	7.39485e+06	1.15986e+07	1.31241e+07	8.89205e+06	7.89811e+06	9.66264e+06	1.61843e+06	5.00943e+06	5.70886e+06	6.35203e+06	6.9195e+06	6.12995e+06	8.17879e+06	31263.6	32590.4	27506.6	28266.2	38185.3	30878.7
Com_7146_pos	Deferiprone	C7 H9 N O2	139.063	7.774	Full match	No results	No results	6.47019e+06	9.54367e+06	5.88521e+06	7.72466e+06	5.92806e+06	6.56001e+06	4.1468e+06	4.55522e+06	4.98506e+06	3.84847e+06	5.71085e+06	6.83026e+06	5.79715e+06	4.04505e+06	6.21815e+06	1.06376e+07	3.80092e+06	7.03279e+06	9.76762e+06	2.56137e+07	1.50906e+07	1.35434e+07	1.66757e+07	1.59595e+07
Com_4153_pos	2-Hydroxyphenylalanine	C9 H11 N O3	181.074	7.772	Not the top hit	Full match	No results	1.91881e+07	2.26849e+07	1.97727e+07	1.62952e+07	1.40934e+07	1.67398e+07	7.06247e+06	1.11133e+07	1.04543e+07	6.08414e+06	1.47701e+07	1.68659e+07	1.49257e+07	7.1804e+06	1.77496e+07	2.20784e+07	9.65411e+06	1.42135e+07	2.62087e+07	6.5447e+07	4.10761e+07	2.98991e+07	4.13291e+07	4.00805e+07
Com_4108_pos	Kebuzone	C19 H18 N2 O3	322.132	10.682	Full match	No results	No results	7.85822e+06	3.96328e+07	1.49552e+07	3.43713e+07	6.10494e+07	5.3386e+07	1.89372e+07	2.9957e+07	2.61798e+07	1.28786e+07	1.75745e+07	4.45258e+07	2.09229e+07	2.99125e+07	2.73507e+07	9.28718e+06	1.00847e+07	1.87583e+07	2.09288e+07	1.60364e+07	9.79713e+06	5.96973e+06	4.41817e+06	1.02991e+07
Com_10457_pos	Dioscin	C45 H72 O16	868.479	14.28	Full match	No results	No results	2.77375e+06	2.59695e+06	1.36431e+06	1.4475e+06	2.29536e+06	2.67836e+06	945181	1.60395e+06	2.66511e+06	680914	1.97968e+06	2.00345e+06	1.16944e+06	1.53553e+06	734276	1.03082e+06	2.51381e+06	1.33365e+06	1.16383e+07	9.8993e+06	3.77462e+06	6.60854e+06	4.26348e+06	1.20131e+07
Com_3404_pos	3-hydroxyflavanone	C15 H12 O3	240.079	11.063	Full match	No results	No results	1.47768e+07	1.00939e+07	1.03791e+07	2.04103e+07	3.0213e+07	1.34526e+07	1.20245e+07	1.72949e+07	2.43395e+07	2.17321e+07	2.17604e+07	1.26225e+07	6.17555e+07	2.98918e+07	3.03758e+07	2.03491e+07	3.45144e+07	4.81177e+07	2.78679e+07	2.49116e+07	3.52852e+07	5.21675e+07	2.74428e+07	3.32242e+07
Com_1661_pos	L-(+)-Citrulline	C6 H13 N3 O3	175.096	1.313	Full match	Full match	Full match	8.24468e+07	1.07485e+08	5.18419e+07	2.70022e+07	5.01805e+07	3.99442e+07	7.93878e+07	1.42671e+08	5.54498e+07	7.75736e+07	3.79112e+07	1.36914e+08	1.76746e+07	1.67823e+08	7.2398e+07	4.29877e+07	2.92853e+07	5.04418e+07	2.80702e+08	2.12964e+08	2.07344e+08	1.09247e+08	1.29117e+08	2.6435e+08
Com_4152_pos	4,4-Didodecyl-4H-thieno[3',2':4,5]cyclopenta[1,2-b]thiophene	C33 H54 S2	514.366	13.822	Full match	No results	No results	1.97347e+06	1.89653e+07	2.75728e+07	5.62811e+07	2.14083e+07	3.93868e+07	2.68467e+07	5.58115e+07	3.21685e+07	8.00058e+06	1.71268e+06	2.64755e+06	1.09285e+07	2.10823e+06	2.59626e+07	7.12923e+06	1.0891e+07	6.04419e+06	1.11666e+06	3.07963e+06	2.37945e+06	2.26935e+06	1.06255e+06	2.43643e+06
Com_2164_pos	Allyl 1-methyl-2-oxocyclohexanecarboxylate	C11 H16 O3	196.11	9.111	Full match	No results	No results	8.20461e+07	5.61115e+07	4.90314e+07	3.82073e+07	4.63946e+07	2.20431e+07	1.76077e+07	4.99521e+07	3.53908e+07	1.81163e+07	7.75445e+07	9.32991e+07	7.05927e+07	2.9031e+07	4.24956e+07	1.29652e+08	5.52875e+07	5.59347e+07	9.65712e+07	1.85475e+08	1.29993e+08	6.17039e+07	7.98335e+07	1.07048e+08
Com_10555_pos	cyclandelate	C17 H24 O3	276.172	13.401	Full match	No results	No results	6.19445e+06	5.2579e+06	3.07487e+06	1.72873e+06	3.54819e+06	2.2701e+06	3.94569e+06	4.10108e+06	4.67585e+06	3.46444e+06	7.28472e+06	4.35024e+06	6.49831e+06	5.23433e+06	3.30207e+06	8.45499e+06	4.00855e+06	5.9036e+06	8.89557e+06	3.0116e+06	7.21653e+06	1.02302e+07	9.69606e+06	6.63857e+06
Com_4495_pos	alpha-Acetyldigitoxin	C43 H66 O14	806.443	13.349	Full match	No results	No results	1.30979e+07	2.67608e+07	2.90689e+07	4.92883e+07	2.04446e+07	4.55319e+07	2.31269e+07	2.97644e+07	4.15561e+07	9.41289e+06	4.10475e+07	2.64253e+07	2.09431e+07	1.00542e+07	3.53725e+07	1.9455e+07	1.9111e+07	1.73801e+07	2.85895e+07	1.34794e+07	1.59566e+07	8.56853e+06	5.22227e+06	8.9663e+06
Com_3641_pos	Allyxycarb	C16 H22 N2 O2	274.168	7.768	Full match	No results	No results	4.76506e+07	1.34089e+07	1.91338e+07	1.15636e+07	3.87181e+06	1.69174e+06	3.96528e+06	4.55283e+06	9.21783e+06	1.45569e+07	1.83166e+07	9.04493e+06	5.77412e+06	1.67214e+07	1.26561e+07	2.34611e+07	1.34903e+07	3.69455e+07	8.05832e+07	2.71348e+07	3.12532e+07	4.15848e+07	5.08001e+07	4.0096e+07
Com_6225_pos	Medinoterb acetate	C13 H16 N2 O6	296.101	1.418	Full match	No results	No results	4.52827e+06	1.25074e+07	8.62185e+06	9.28745e+06	3.0186e+07	1.82063e+07	9.89044e+06	1.25937e+07	1.90616e+07	1.04461e+07	8.27835e+06	7.24363e+06	1.01399e+07	5.6458e+06	8.72243e+06	5.68542e+06	4.91067e+06	7.55157e+06	6.12907e+06	4.91377e+06	6.42612e+06	4.92434e+06	4.31137e+06	6.05617e+06
Com_4819_pos	6 beta hydroxy testosterone	C19 H28 O3	304.204	12.612	Full match	No results	No results	2.53074e+07	2.85497e+06	7.74516e+06	4.3743e+07	1.29851e+06	3.00476e+07	4.02412e+06	3.29201e+06	3.24418e+06	3.14696e+06	1.23763e+07	1.68077e+06	3.87128e+06	8.70941e+06	6.24708e+06	1.79278e+06	6.24535e+06	1.16959e+07	10332.4	12907.7	295455	9508.57	12654.1	11002.9
Com_3107_pos	4-Phenylcyclohexanone	C12 H14 O	174.105	11.066	Full match	No results	No results	1.11021e+07	1.64697e+07	1.11182e+07	2.3054e+07	8.17532e+06	9.65105e+06	8.70664e+06	9.38634e+06	2.94735e+07	8.94551e+06	1.73587e+07	1.8269e+07	6.0612e+06	1.34577e+07	1.54482e+07	1.06179e+07	2.26516e+07	2.7644e+07	8.83336e+07	1.40763e+07	8.77461e+07	5.6402e+07	2.45443e+07	2.09332e+07

## Sheet: NEG
Discriminating metabolite annotation result
ID	Name	Formula	Molecular weight	Retention time	ChemSpider_Results	mzCloud_Results	mzVault_Results	neg_AgNO3_M1	neg_AgNO3_M2	neg_AgNO3_M3	neg_AgNO3_M4	neg_AgNO3_M5	neg_AgNO3_M6	neg_CK_M1	neg_CK_M2	neg_CK_M3	neg_CK_M4	neg_CK_M5	neg_CK_M6	neg_MeJa_M1	neg_MeJa_M2	neg_MeJa_M3	neg_MeJa_M4	neg_MeJa_M5	neg_MeJa_M6	neg_PEG_M1	neg_PEG_M2	neg_PEG_M3	neg_PEG_M4	neg_PEG_M5	neg_PEG_M6
Com_7161_neg	Gaultherin	C19 H26 O12	446.141	7.945	Full match	No results	No results	1.21724e+06	382465	995424	2.82346e+06	2.26429e+06	1.50486e+06	1.29236e+06	1.48463e+06	2.72896e+06	2.89502e+06	3.77096e+06	1.74691e+06	5.06698e+06	3.23542e+06	5.18451e+06	3.1864e+06	3.66583e+06	5.32791e+06	2.72913e+06	3.23835e+06	3.889e+06	5.95566e+06	3.11851e+06	3.41491e+06
Com_7249_neg	3-(Benzyloxy)-4-(trimethylsilyl)-2-pyridinyl dimethylsulfamate	C17 H24 N2 O4 S Si	380.121	7.071	Full match	No results	No results	3.39988e+06	3.18129e+06	2.42765e+06	2.45499e+06	1.02557e+06	1.04251e+06	757755	2.00468e+06	1.62848e+06	1.65609e+06	3.57131e+06	1.91072e+06	1.30382e+06	1.32414e+06	3.03572e+06	2.24789e+06	2.05277e+06	3.99842e+06	8.94704e+06	4.02419e+06	4.52883e+06	7.20433e+06	9.23484e+06	5.37222e+06
Com_2042_neg	Monocerin	C16 H20 O6	308.125	9.568	Full match	No results	No results	1.43214e+07	6.96908e+06	9.20727e+06	1.85186e+07	2.27842e+07	9.21486e+06	5.55489e+06	2.51977e+07	3.09618e+07	2.52052e+07	2.74554e+07	8.23843e+06	2.4758e+07	1.93165e+07	2.30367e+07	2.72496e+07	2.57833e+07	3.66972e+07	2.70858e+07	2.3575e+07	4.40581e+07	1.05351e+08	5.26855e+07	3.82414e+07
Com_3439_neg	Camicinal	C25 H33 F N4 O	424.262	14.414	Full match	No results	No results	6.63122e+06	3.31792e+06	4.90807e+06	8.21002e+06	5.428e+06	3.44049e+06	2.94796e+06	5.2186e+06	1.0055e+07	3.54798e+06	1.0274e+07	2.95709e+06	2.83099e+06	3.2936e+06	1.57453e+06	1.44804e+06	6.20559e+06	8.25545e+06	2.6343e+07	1.43556e+07	2.19447e+07	2.4409e+07	1.63783e+07	4.11179e+07
Com_7345_neg	12(S)-HHT	C17 H28 O3	280.203	12.561	Full match	No results	No results	5.4883e+06	4.82445e+06	4.90229e+06	2.96414e+06	3.14304e+06	2.99721e+06	4.23533e+06	6.41913e+06	4.88691e+06	3.23687e+06	9.01211e+06	4.80115e+06	3.14981e+06	2.11997e+06	3.22227e+06	3.19732e+06	4.62069e+06	2.46944e+06	2.83636e+06	2.29688e+06	1.9286e+06	1.42602e+06	1.90138e+06	2.44046e+06
Com_3746_neg	ZMP	C9 H15 N4 O8 P	338.063	6.563	Full match	No results	No results	2.59858e+06	1.8046e+07	7.34753e+06	1.54513e+07	2.42336e+07	2.56563e+07	1.34503e+07	1.34285e+07	1.84969e+07	1.2456e+07	1.7733e+07	2.04327e+07	1.1765e+07	5.17519e+06	2.18279e+07	6.17465e+06	7.37296e+06	8.5617e+06	6.14701e+06	6.03558e+06	4.08943e+06	6.2395e+06	2.37149e+06	3.73007e+06
Com_2945_neg	Kukoamine A	C28 H42 N4 O6	530.309	12.947	Full match	No results	No results	1.14461e+07	5.94455e+07	1.85898e+07	3.03485e+07	1.2496e+07	3.59489e+07	2.2765e+07	2.18274e+07	2.41454e+07	8.47598e+06	1.55571e+07	2.00508e+07	7.55638e+06	4.23594e+06	1.27725e+07	9.61047e+06	9.17745e+06	7.94912e+06	2.55783e+07	1.08616e+07	6.74679e+06	4.97993e+06	3.74151e+06	5.66647e+06
Com_5423_neg	(2E)-3-(3-Thienyl)-2-buten-1-yl 4-(dimethylamino)benzoate	C17 H19 N O2 S	301.115	1.386	Full match	No results	No results	9.93162e+06	6.88185e+06	5.69864e+06	7.01601e+06	4.86329e+06	5.81345e+06	6.47339e+06	7.30229e+06	9.1948e+06	8.53707e+06	9.14245e+06	6.41567e+06	3.24617e+06	8.05032e+06	6.75461e+06	8.82012e+06	9.33664e+06	9.99722e+06	8.83189e+06	8.35399e+06	1.40199e+07	1.20172e+07	1.74779e+07	8.04616e+06
Com_5070_neg	1-O-[3-(Hexopyranuronosyloxy)-28-oxoolean-12-en-28-yl]hexopyranose	C42 H65 O14	793.437	14.338	Full match	No results	No results	5.66724e+06	2.06152e+06	1.94927e+06	2.58526e+06	4.97966e+06	1.82341e+06	3.08689e+06	1.65689e+06	9.27779e+06	3.83809e+06	8.45784e+06	4.19598e+06	3.3542e+06	2.84175e+06	4.22628e+06	6.08007e+06	4.0881e+06	6.4972e+06	6.81382e+06	4.51273e+06	1.04635e+07	2.20005e+07	7.2292e+06	9.4766e+06
Com_471_neg	10-Hydroxycamptothecin	C20 H16 N2 O5	364.105	9.984	Full match	No results	Full match	2.02514e+08	9.88426e+07	1.56331e+08	1.817e+08	3.51519e+07	3.35932e+07	1.26609e+08	5.48952e+07	5.47277e+07	4.66286e+07	2.24641e+08	5.35891e+07	1.09092e+08	2.04794e+08	5.83783e+08	1.54473e+08	8.00937e+07	1.51403e+08	1.90927e+08	3.47619e+08	2.84175e+08	2.92045e+08	4.08653e+08	3.10831e+08
Com_1677_neg	DL-2,6-Diaminopimelic acid	C7 H14 N2 O4	190.095	1.384	Full match	No results	No results	2.57006e+07	1.40719e+07	9.84759e+06	7.48392e+06	1.0634e+07	8.46008e+06	1.66807e+07	1.05233e+07	1.10182e+07	2.90185e+07	1.13082e+08	1.68429e+07	7.52766e+06	1.39326e+07	6.40699e+06	2.38218e+07	1.11831e+07	1.929e+07	2.94105e+07	6.50701e+07	3.0623e+07	1.4301e+08	1.30164e+08	1.03848e+08
Com_7175_neg	Propicillin	C18 H22 N2 O5 S	378.124	7.067	Full match	No results	No results	6.1553e+06	4.0188e+06	2.6461e+06	3.32655e+06	2.27654e+06	2.99416e+06	3.23527e+06	2.27188e+06	2.1664e+06	1.6442e+06	5.48619e+06	2.7064e+06	2.90672e+06	2.1495e+06	5.59325e+06	2.10238e+06	2.82962e+06	6.60535e+06	9.17921e+06	4.50559e+06	5.34583e+06	8.23266e+06	1.07743e+07	4.40163e+06
Com_5357_neg	Sec-O-glucosylhamaudol	C21 H26 O10	438.152	9.29	Full match	No results	No results	1.09108e+07	3.29029e+06	1.16335e+06	1.44127e+06	2.15437e+06	1.40582e+06	707851	1.13192e+06	1.1722e+06	1.89086e+06	7.79594e+06	3.9852e+06	4.38512e+06	4.44444e+06	1.30586e+06	7.74459e+06	617202	3.44e+06	1.0712e+07	7.51832e+06	7.59149e+06	1.9838e+07	7.17086e+06	7.05471e+06
Com_2698_neg	3-[3-(4-Fluorophenyl)propyl]-1,1,1,3,5,5,5-heptamethyltrisiloxane	C16 H31 F O2 Si3	358.162	8.725	Full match	No results	No results	1.16737e+07	2.58875e+07	3.11193e+07	2.20758e+07	1.25556e+07	1.76571e+07	1.251e+07	1.63465e+07	1.84002e+07	1.6742e+07	1.76602e+07	1.66221e+07	1.3956e+07	1.21713e+07	2.13295e+07	4.35303e+07	9.83846e+06	1.68367e+07	2.92273e+07	4.04284e+07	3.62051e+07	4.15692e+07	4.57176e+07	4.66713e+07
Com_2714_neg	skimmin	C15 H16 O8	324.084	7.9	No results	No results	Full match	2.52518e+06	5.68166e+07	9.32285e+06	2.30073e+07	4.75341e+07	4.43691e+07	1.84291e+07	2.61507e+07	4.37903e+07	3.43446e+07	1.66388e+07	4.92582e+07	2.62331e+07	5.66286e+06	3.20829e+07	1.01081e+07	6.89527e+06	2.11569e+07	4.71707e+06	8.1975e+06	4.21422e+06	2.69706e+07	952306	6.0462e+06
Com_2864_neg	Aloenin	C19 H22 O10	410.12	7.316	Full match	No results	No results	8.98594e+06	8.97777e+06	5.78302e+06	2.443e+07	1.57449e+07	8.65668e+06	2.5547e+06	3.93776e+06	1.22399e+07	1.19168e+07	2.42384e+07	3.44165e+06	8.52194e+06	1.36665e+07	1.28062e+07	1.17123e+07	2.18947e+07	3.35865e+07	2.58948e+07	1.77001e+07	4.39365e+07	4.53258e+07	1.8312e+07	1.53342e+07
Com_610_neg	1-oleoylglycerone 3-phosphate	C21 H39 O7 P	434.243	14.097	Full match	No results	No results	1.45086e+08	2.53961e+08	1.7293e+08	1.61923e+08	7.33716e+07	1.12981e+08	3.87328e+08	2.37823e+08	2.55569e+08	3.53132e+08	1.63218e+08	9.00808e+07	2.18539e+08	3.30193e+08	1.35311e+08	3.32082e+08	1.11198e+08	2.72926e+08	3.797e+08	1.28105e+08	5.01436e+08	3.63615e+08	4.25713e+08	2.46571e+08
Com_3509_neg	Agnuside	C22 H26 O11	466.147	7.582	Full match	No results	No results	5.54984e+06	177994	2.36073e+06	8.35777e+06	4.36305e+06	7.07262e+06	2.67076e+06	4.31613e+06	1.93923e+07	4.18939e+06	5.31211e+06	4.49299e+06	8.46994e+06	6.00502e+06	6.3645e+06	6.99343e+06	8.26106e+06	1.36628e+07	1.70513e+07	7.81696e+06	1.00222e+07	4.26481e+07	7.5203e+06	1.38527e+07
Com_1249_neg	Dutasteride	C27 H30 F6 N2 O2	528.22	10.13	Full match	No results	No results	1.14345e+07	2.30343e+08	2.67974e+07	1.13269e+08	1.1314e+07	1.52539e+08	1.8297e+08	1.49582e+07	6.01638e+07	1.33253e+07	9.38965e+07	9.99256e+07	4.17415e+07	5.26125e+07	2.50271e+07	1.359e+07	1.65124e+07	3.13838e+07	1.72548e+07	1.24579e+07	1.01847e+07	7.53965e+06	7.87895e+06	1.12272e+07
Com_1629_neg	LZ5776539	C36 H62 O8	622.444	14.352	Full match	No results	No results	3.11257e+07	5.36224e+07	2.50293e+07	6.64846e+07	5.74439e+07	4.83093e+07	6.76987e+07	1.40924e+08	9.19741e+07	6.10597e+07	1.0465e+08	4.19149e+07	2.41363e+07	2.89967e+07	7.17984e+07	3.50651e+07	2.27342e+07	4.0714e+07	3.0551e+07	1.40276e+07	2.3145e+07	2.04608e+07	2.17253e+07	1.20011e+07
Com_138_neg	Gonan-3-ol	C17 H28 O	248.213	12.944	Full match	No results	No results	2.90603e+09	2.15052e+09	1.40869e+09	1.36166e+09	2086073662	1.44899e+09	2.10821e+09	3.08085e+09	2.53129e+09	1.66047e+09	3.32971e+09	1.74248e+09	1.27286e+09	8.72198e+08	1.34392e+09	1.73181e+09	2.32148e+09	1.35229e+09	1.92024e+09	1.13596e+09	1.47054e+09	8.48102e+08	1.08597e+09	1.32876e+09
Com_3674_neg	Fasiglifam	C29 H32 O7 S	524.188	7.809	Full match	No results	No results	4.67525e+06	1.5313e+07	3.32749e+06	1.65278e+07	2.34547e+07	2.64826e+07	1.7478e+07	8.21227e+06	1.61452e+07	6.50624e+06	3.34175e+07	9.53876e+06	1.65956e+07	6.34567e+06	8.84464e+06	7.00025e+06	1.11548e+07	4.38267e+06	4.35527e+06	7.26295e+06	8.61762e+06	4.88194e+06	4.06187e+06	5.49507e+06
Com_3270_neg	3,4-di-O-caffeoylquinic acid	C25 H24 O12	516.126	7.132	Partial match	No results	Full match	1.86416e+06	1.52572e+07	4.72353e+06	2.21241e+07	1.32409e+07	3.2255e+07	2.40373e+07	2.43868e+07	1.61343e+07	1.26539e+07	1.89397e+07	2.19233e+07	1.54779e+07	6.46486e+06	2.34564e+07	6.58915e+06	6.65377e+06	6.3937e+06	7.69077e+06	3.40502e+06	4.43837e+06	8.74041e+06	3.64689e+06	2.81326e+06
Com_4388_neg	(E)-4,6-dioxo-2-Octenedioate	C8 H6 O6	198.018	1.396	Invalid mass	No results	No results	2.17684e+07	1.80892e+07	1.21151e+07	2.17217e+07	2.20033e+07	1.05654e+07	1.88787e+07	1.75842e+07	2.09271e+07	2.10216e+07	1.97235e+07	1.61396e+07	1.07117e+07	8.45412e+06	1.07074e+07	1.24063e+07	1.23592e+07	7.84379e+06	8.06898e+06	1.36353e+07	1.71341e+07	1.2006e+07	2.46117e+07	5.17977e+06
Com_769_neg	1,1,1,3,5,5,5-Heptamethyl-3-[4-(trimethylsilyl)butyl]trisiloxane	C14 H38 O2 Si4	350.194	11.036	Full match	No results	No results	1.55611e+08	1.61804e+08	9.38307e+07	2.39242e+08	3.31819e+08	1.36826e+08	1.77378e+08	3.08251e+08	3.60038e+08	2.9454e+08	4.70187e+08	3.36448e+08	2.2487e+08	9.67548e+07	1.32636e+08	1.45669e+08	1.3615e+08	1.38954e+08	1.34857e+08	7.96e+07	9.67912e+07	1.30921e+08	8.66681e+07	1.09775e+08
Com_2074_neg	Gluconic acid	C6 H12 O7	196.058	6.093	Full match	Full match	No results	8.96103e+06	1.05191e+08	1.69078e+07	4.19503e+07	6.08261e+07	4.56804e+07	6.70026e+07	7.16843e+07	1.01506e+08	6.67852e+07	3.08881e+07	7.06978e+07	3.91711e+07	8.13782e+06	5.81908e+07	1.96566e+07	1.71823e+07	3.70138e+07	3.09935e+07	2.02829e+07	7.30123e+06	2.94318e+07	3.4562e+06	2.58862e+07
Com_5033_neg	Methyl alpha-aspartylphenylalaninate	C14 H18 N2 O5	294.121	1.402	Full match	No results	No results	6.67479e+06	4.84021e+06	1.5306e+06	2.95666e+06	1.61259e+07	1.49578e+07	8.93031e+06	1.12906e+07	1.50345e+07	4.29345e+06	2.86186e+06	5.66668e+06	8.64365e+06	3.70654e+06	5.59511e+06	9.17365e+06	2.36039e+06	1.82421e+06	3.1271e+06	1.33588e+06	2.34891e+06	2.66642e+06	2.79307e+06	1.94236e+06
Com_3842_neg	LY9537200	C42 H72 O14	800.491	14.774	Full match	No results	No results	2.82276e+06	1.9836e+06	912346	3.29474e+06	1.3425e+06	1.76503e+06	2.95616e+06	2.70009e+06	9.32808e+06	994895	5.07072e+06	2.42401e+06	2.44808e+06	5.53159e+06	1.86443e+06	2.99537e+06	1.89609e+06	362226	1.22996e+07	2.69532e+06	4.11211e+06	3.66999e+07	5.12466e+06	1.85673e+07
Com_6156_neg	Dimethyl (2Z)-2-(phenylsulfanyl)-2-butenedioate	C12 H12 O4 S	252.045	7.914	Full match	No results	No results	597380	1.82692e+06	2.37235e+06	1.22242e+07	3.08679e+06	8.77946e+06	7.85861e+06	8.43367e+06	3.43223e+06	5.95186e+06	5.61214e+06	2.32573e+06	3.6437e+06	1.34477e+06	8.04361e+06	1.17351e+06	4.2787e+06	2.08904e+06	865242	930028	1.26014e+06	1.39773e+06	1.16761e+06	709274
Com_5741_neg	2,2-Dibutyl-3-(4-methoxyphenyl)-4-methyl-2H-chromen-7-yl acetate	C27 H34 O4	422.244	12.945	Full match	No results	No results	1.31305e+07	9.51935e+06	2.30445e+06	8.04847e+06	1.11769e+07	5.88129e+06	1.42467e+07	1.4931e+07	1.317e+07	8.78702e+06	1.61079e+07	1.02205e+07	5.88424e+06	4.29422e+06	5.92621e+06	8.75971e+06	8.69819e+06	7.19551e+06	7.39933e+06	5.22726e+06	7.00732e+06	4.22646e+06	4.88751e+06	5.28237e+06
