# Supplementary material for: Integrative Analysis of Elicitor-Induced Camptothecin Biosynthesis in Camptotheca acuminata Plantlets Through a Combined Omics Approach
Source: Front Plant Sci. 2022 Mar 24;13:851077. doi: 10.3389/fpls.2022.851077 (PMC8987726; doi:10.3389/fpls.2022.851077)
Supplement: Supplementary file 5 [file Table_4.xls]

Gene annotation results
gene_id	gene_name	gene_chr	gene_start	gene_end	gene_strand	gene_length	gene_biotype	gene_description	tf_family
Cac_g034344	-	scaffold_0738_len_3356_v2.4	336	2877	-	381	-	-	-
Cac_g034538	-	scaffold_1280_len_1210_v2.4	551	1019	+	369	-	-	-
Cac_g034415	-	scaffold_0882_len_2378_v2.4	1000	1404	-	405	-	-	-
Cac_g033646	-	scaffold_0350_len_147404_v2.4	40507	65884	-	1059	-	PF13855:Leucine rich repeat	-
Cac_g033644	-	scaffold_0350_len_147404_v2.4	13461	14750	+	1290	-	PF03140:Plant protein of unknown function	-
Cac_g033645	-	scaffold_0350_len_147404_v2.4	26871	28423	+	1553	-	PF03634:TCP family transcription factor	TCP
Cac_g033648	-	scaffold_0350_len_147404_v2.4	108027	113940	-	1356	-	PF03140:Plant protein of unknown function	-
Cac_g033649	-	scaffold_0350_len_147404_v2.4	118441	119723	+	1074	-	PF14111:Domain of unknown function (DUF4283)	-
Cac_g033647	-	scaffold_0350_len_147404_v2.4	72519	85465	+	891	-	-	-
Cac_g033643	-	scaffold_0350_len_147404_v2.4	6249	7529	+	1281	-	PF03140:Plant protein of unknown function	-
Cac_g033650	-	scaffold_0350_len_147404_v2.4	126623	127906	-	1284	-	PF03140:Plant protein of unknown function	-
Cac_g027725	-	scaffold_0155_len_884788_v2.4	31278	32548	-	822	-	-	-
Cac_g027731	-	scaffold_0155_len_884788_v2.4	204279	204756	+	381	-	-	-
Cac_g027737	-	scaffold_0155_len_884788_v2.4	376648	379235	-	1431	-	PF00580:UvrD/REP helicase N-terminal domain	UvrD-helicase
Cac_g027743	-	scaffold_0155_len_884788_v2.4	822733	840999	-	1454	-	-	-
Cac_g027744	-	scaffold_0155_len_884788_v2.4	847575	849686	-	429	-	PF00857:Isochorismatase family	Isochorismatase
Cac_g027739	-	scaffold_0155_len_884788_v2.4	530069	530530	-	462	-	PF07983:X8 domain	-
Cac_g027738	-	scaffold_0155_len_884788_v2.4	423935	428993	-	666	-	-	-
Cac_g027726	-	scaffold_0155_len_884788_v2.4	72854	73207	+	354	-	-	-
Cac_g027728	-	scaffold_0155_len_884788_v2.4	115090	116150	+	699	-	PF14392:Zinc knuckle	-
Cac_g027741	-	scaffold_0155_len_884788_v2.4	668368	671093	+	2726	-	PF13041:PPR repeat family|PF01535:PPR repeat	PPR
Cac_g027736	-	scaffold_0155_len_884788_v2.4	372434	375977	-	606	-	-	-
Cac_g027727	-	scaffold_0155_len_884788_v2.4	73605	81181	-	1074	-	PF09419:Mitochondrial PGP phosphatase	-
Cac_g027735	-	scaffold_0155_len_884788_v2.4	346475	348131	+	1578	-	-	-
Cac_g027742	-	scaffold_0155_len_884788_v2.4	712269	729134	+	2682	-	PF00012:Hsp70 protein	HSP70
Cac_g027730	-	scaffold_0155_len_884788_v2.4	143431	144342	+	789	-	-	-
Cac_g034340	-	scaffold_0733_len_3448_v2.4	896	1816	-	921	-	PF01471:Putative peptidoglycan binding domain|PF00413:Matrixin	PG_binding_1
Cac_g031669	-	scaffold_0236_len_453503_v2.4	166065	218741	+	1131	-	PF03446:NAD binding domain of 6-phosphogluconate dehydrogenase|PF14833:NAD-binding of NADP-dependent 3-hydroxyisobutyrate dehydrogenase	NAD_binding_2
Cac_g031672	-	scaffold_0236_len_453503_v2.4	421060	428975	+	1213	-	PF04116:Fatty acid hydroxylase superfamily	-
Cac_g031668	-	scaffold_0236_len_453503_v2.4	80589	102081	+	2826	-	-	-
Cac_g031671	-	scaffold_0236_len_453503_v2.4	284044	286054	+	600	-	PF04116:Fatty acid hydroxylase superfamily	-
Cac_g031670	-	scaffold_0236_len_453503_v2.4	234002	234391	+	390	-	PF02362:B3 DNA binding domain	B3
Cac_g005396	-	scaffold_0011_len_4309308_v2.4	2125800	2132749	+	1245	-	-	-
Cac_g005481	-	scaffold_0011_len_4309308_v2.4	2910138	2915521	-	3749	-	PF01554:MatE	MatE
Cac_g005385	-	scaffold_0011_len_4309308_v2.4	1991947	2001491	-	2874	-	PF00067:Cytochrome P450	p450
Cac_g005315	-	scaffold_0011_len_4309308_v2.4	1292795	1298437	-	781	-	PF12819:Carbohydrate-binding protein of the ER	-
Cac_g005311	-	scaffold_0011_len_4309308_v2.4	1271276	1273471	+	1659	-	PF04833:COBRA-like protein	-
Cac_g005414	-	scaffold_0011_len_4309308_v2.4	2316868	2320559	+	1972	-	PF02358:Trehalose-phosphatase	-
Cac_g005199	-	scaffold_0011_len_4309308_v2.4	364726	373768	-	315	-	-	-
Cac_g005584	-	scaffold_0011_len_4309308_v2.4	3908976	3911419	+	804	-	-	-
Cac_g005340	-	scaffold_0011_len_4309308_v2.4	1522647	1530344	+	5918	-	-	-
Cac_g005390	-	scaffold_0011_len_4309308_v2.4	2051481	2069672	-	1785	-	PF14144:Seed dormancy control|PF00170:bZIP transcription factor	bZIP_1
Cac_g005194	-	scaffold_0011_len_4309308_v2.4	339173	342635	+	1002	-	PF14380:Wall-associated receptor kinase C-terminal|PF13947:Wall-associated receptor kinase galacturonan-binding	-
Cac_g005269	-	scaffold_0011_len_4309308_v2.4	877368	886598	+	1787	-	PF00566:Rab-GTPase-TBC domain	TBC
Cac_g005293	-	scaffold_0011_len_4309308_v2.4	1081233	1088839	+	2031	-	PF07714:Protein tyrosine kinase	Pkinase_Tyr
Cac_g005355	-	scaffold_0011_len_4309308_v2.4	1718500	1728674	+	1008	-	PF03151:Triose-phosphate Transporter family	-
Cac_g005167	-	scaffold_0011_len_4309308_v2.4	143343	144661	-	1319	-	-	-
Cac_g005401	-	scaffold_0011_len_4309308_v2.4	2196278	2207168	+	2563	-	PF14541:Xylanase inhibitor C-terminal|PF14543:Xylanase inhibitor N-terminal	-
Cac_g005173	-	scaffold_0011_len_4309308_v2.4	201184	202539	-	1356	-	PF01873:Domain found in IF2B/IF5|PF02020:eIF4-gamma/eIF5/eIF2-epsilon	-
Cac_g005267	-	scaffold_0011_len_4309308_v2.4	871617	874626	-	420	-	-	-
Cac_g005421	-	scaffold_0011_len_4309308_v2.4	2391457	2424317	+	4017	-	PF00005:ABC transporter|PF06472:ABC transporter transmembrane region 2	ABC_tran
Cac_g005441	-	scaffold_0011_len_4309308_v2.4	2603681	2604331	-	651	-	PF00067:Cytochrome P450	p450
Cac_g005341	-	scaffold_0011_len_4309308_v2.4	1533802	1553261	+	1584	-	PF15519:linker between RRM2 and RRM3 domains in RBM39 protein|PF00076:RNA recognition motif. (a.k.a. RRM, RBD, or RNP domain)	RRM_1
Cac_g005527	-	scaffold_0011_len_4309308_v2.4	3371249	3373236	-	441	-	-	-
Cac_g005156	-	scaffold_0011_len_4309308_v2.4	24461	24779	-	246	-	-	-
Cac_g005437	-	scaffold_0011_len_4309308_v2.4	2576763	2579312	-	870	-	PF00230:Major intrinsic protein	-
Cac_g005548	-	scaffold_0011_len_4309308_v2.4	3534051	3536954	-	1654	-	-	-
Cac_g005511	-	scaffold_0011_len_4309308_v2.4	3161706	3169992	+	1827	-	-	-
Cac_g005237	-	scaffold_0011_len_4309308_v2.4	631215	635531	-	1035	-	-	-
Cac_g005472	-	scaffold_0011_len_4309308_v2.4	2828624	2839854	+	5712	-	PF04408:Helicase associated domain (HA2)|PF01485:IBR domain, a half RING-finger domain|PF13401:AAA domain|PF00271:Helicase conserved C-terminal domain|PF07717:Oligonucleotide/oligosaccharide-binding (OB)-fold	Helicase_C
Cac_g005566	-	scaffold_0011_len_4309308_v2.4	3740323	3741784	+	1210	-	PF00249:Myb-like DNA-binding domain	Myb_DNA-binding
Cac_g005489	-	scaffold_0011_len_4309308_v2.4	2981386	2994296	+	3438	-	-	-
Cac_g005591	-	scaffold_0011_len_4309308_v2.4	3931266	3942515	+	2980	-	PF00696:Amino acid kinase family|PF00583:Acetyltransferase (GNAT) family	Acetyltransf_1
Cac_g005326	-	scaffold_0011_len_4309308_v2.4	1371952	1372310	+	2190	-	PF03031:NLI interacting factor-like phosphatase	NIF
Cac_g005436	-	scaffold_0011_len_4309308_v2.4	2570473	2571982	+	1171	-	PF00249:Myb-like DNA-binding domain	Myb_DNA-binding
Cac_g005241	-	scaffold_0011_len_4309308_v2.4	660325	663454	-	792	-	-	-
Cac_g005299	-	scaffold_0011_len_4309308_v2.4	1152382	1154029	-	1059	-	PF01190:Pollen proteins Ole e I like	-
Cac_g005248	-	scaffold_0011_len_4309308_v2.4	745651	749803	-	876	-	PF03188:Eukaryotic cytochrome b561	Cytochrom_B561
Cac_g005621	-	scaffold_0011_len_4309308_v2.4	4246109	4256877	-	3227	-	PF04564:U-box domain|PF00514:Armadillo/beta-catenin-like repeat	U-box
Cac_g005587	-	scaffold_0011_len_4309308_v2.4	3912476	3914173	-	1698	-	PF05637:galactosyl transferase GMA12/MNN10 family	-
Cac_g005477	-	scaffold_0011_len_4309308_v2.4	2864231	2873156	+	1890	-	PF00150:Cellulase (glycosyl hydrolase family 5)	-
Cac_g005400	-	scaffold_0011_len_4309308_v2.4	2180342	2193944	+	7132	-	PF00168:C2 domain	C2
Cac_g005546	-	scaffold_0011_len_4309308_v2.4	3514702	3515253	-	552	-	-	-
Cac_g005519	-	scaffold_0011_len_4309308_v2.4	3314769	3315597	+	357	-	-	-
Cac_g005408	-	scaffold_0011_len_4309308_v2.4	2256801	2257283	-	483	-	PF00226:DnaJ domain	DnaJ
Cac_g005350	-	scaffold_0011_len_4309308_v2.4	1647602	1667175	+	1950	-	PF02732:ERCC4 domain	-
Cac_g005362	-	scaffold_0011_len_4309308_v2.4	1785522	1788792	-	2012	-	-	-
Cac_g005343	-	scaffold_0011_len_4309308_v2.4	1556776	1562454	+	2394	-	PF00317:Ribonucleotide reductase, all-alpha domain|PF02867:Ribonucleotide reductase, barrel domain|PF03477:ATP cone domain	Ribonuc_red_lgC
Cac_g005369	-	scaffold_0011_len_4309308_v2.4	1835369	1854772	-	1110	-	PF02824:TGS domain|PF16897:C-terminal region of MMR_HSR1 domain|PF01926:50S ribosome-binding GTPase	-
Cac_g005221	-	scaffold_0011_len_4309308_v2.4	499102	501348	+	1281	-	PF01565:FAD binding domain|PF02873:UDP-N-acetylenolpyruvoylglucosamine reductase, C-terminal domain	FAD_binding_4
Cac_g005440	-	scaffold_0011_len_4309308_v2.4	2601745	2603561	-	774	-	PF00067:Cytochrome P450	p450
Cac_g005580	-	scaffold_0011_len_4309308_v2.4	3881171	3881513	+	243	-	-	-
Cac_g005290	-	scaffold_0011_len_4309308_v2.4	1061904	1066867	-	1134	-	PF12146:Serine aminopeptidase, S33	-
Cac_g005296	-	scaffold_0011_len_4309308_v2.4	1108788	1112820	+	1049	-	PF01479:S4 domain|PF00163:Ribosomal protein S4/S9 N-terminal domain	S4
Cac_g005404	-	scaffold_0011_len_4309308_v2.4	2223683	2224366	-	684	-	PF07731:Multicopper oxidase	-
Cac_g005225	-	scaffold_0011_len_4309308_v2.4	514538	514858	+	321	-	-	-
Cac_g005304	-	scaffold_0011_len_4309308_v2.4	1219262	1219597	-	336	-	-	-
Cac_g005213	-	scaffold_0011_len_4309308_v2.4	446259	447750	-	1492	-	-	-
Cac_g005545	-	scaffold_0011_len_4309308_v2.4	3504541	3512065	-	618	-	-	-
Cac_g005522	-	scaffold_0011_len_4309308_v2.4	3337915	3344041	+	1134	-	PF01566:Natural resistance-associated macrophage protein	-
Cac_g005560	-	scaffold_0011_len_4309308_v2.4	3671406	3673286	+	1881	-	PF00266:Aminotransferase class-V	Aminotran_5
Cac_g005287	-	scaffold_0011_len_4309308_v2.4	1022259	1025808	+	366	-	PF10046:Biogenesis of lysosome-related organelles complex-1 subunit 2	-
Cac_g005236	-	scaffold_0011_len_4309308_v2.4	627424	628098	-	312	-	PF05512:AWPM-19-like family	-
Cac_g005264	-	scaffold_0011_len_4309308_v2.4	847335	848692	-	1176	-	PF06880:Protein of unknown function (DUF1262)	-
Cac_g005530	-	scaffold_0011_len_4309308_v2.4	3396910	3399450	-	1561	-	PF08240:Alcohol dehydrogenase GroES-like domain|PF00107:Zinc-binding dehydrogenase	ADH_N
Cac_g005535	-	scaffold_0011_len_4309308_v2.4	3434564	3436958	+	1792	-	PF00107:Zinc-binding dehydrogenase|PF08240:Alcohol dehydrogenase GroES-like domain	ADH_N
Cac_g005618	-	scaffold_0011_len_4309308_v2.4	4216295	4217056	+	633	-	-	-
Cac_g005272	-	scaffold_0011_len_4309308_v2.4	902091	902363	-	273	-	-	-
Cac_g005337	-	scaffold_0011_len_4309308_v2.4	1466769	1478925	-	4379	-	-	-
Cac_g005391	-	scaffold_0011_len_4309308_v2.4	2077854	2086387	+	996	-	PF03514:GRAS domain family	GRAS
Cac_g005319	-	scaffold_0011_len_4309308_v2.4	1318464	1319194	-	731	-	PF05498:Rapid ALkalinization Factor (RALF)	-
Cac_g005469	-	scaffold_0011_len_4309308_v2.4	2813224	2813712	-	489	-	-	-
Cac_g005446	-	scaffold_0011_len_4309308_v2.4	2650649	2652973	+	2325	-	PF13041:PPR repeat family	-
Cac_g005195	-	scaffold_0011_len_4309308_v2.4	342928	345052	+	2125	-	PF13947:Wall-associated receptor kinase galacturonan-binding|PF14380:Wall-associated receptor kinase C-terminal	-
Cac_g005579	-	scaffold_0011_len_4309308_v2.4	3863096	3867035	-	2452	-	PF08880:QLQ|PF08879:WRC	-
Cac_g005409	-	scaffold_0011_len_4309308_v2.4	2269399	2271017	-	892	-	PF04570:zinc-finger of the FCS-type, C2-C2	-
Cac_g005365	-	scaffold_0011_len_4309308_v2.4	1801437	1805294	+	718	-	PF03106:WRKY DNA -binding domain	WRKY
Cac_g005479	-	scaffold_0011_len_4309308_v2.4	2899765	2900475	-	711	-	PF04759:Protein of unknown function, DUF617	-
Cac_g005379	-	scaffold_0011_len_4309308_v2.4	1921963	1933755	-	1875	-	PF08263:Leucine rich repeat N-terminal domain|PF00069:Protein kinase domain	Pkinase
Cac_g005583	-	scaffold_0011_len_4309308_v2.4	3904903	3906078	+	1176	-	-	-
Cac_g005329	-	scaffold_0011_len_4309308_v2.4	1409795	1411758	-	1964	-	PF10406:Transcription factor TFIID complex subunit 8 C-term|PF07524:Bromodomain associated	-
Cac_g005232	-	scaffold_0011_len_4309308_v2.4	586230	604569	-	2139	-	PF00667:FAD binding domain|PF00258:Flavodoxin|PF00175:Oxidoreductase NAD-binding domain	NAD_binding_1
Cac_g005274	-	scaffold_0011_len_4309308_v2.4	905222	905494	-	273	-	-	-
Cac_g005412	-	scaffold_0011_len_4309308_v2.4	2292930	2294480	+	1551	-	PF00847:AP2 domain	AP2
Cac_g005464	-	scaffold_0011_len_4309308_v2.4	2759575	2760982	-	1060	-	PF00125:Core histone H2A/H2B/H3/H4	Histone
Cac_g005289	-	scaffold_0011_len_4309308_v2.4	1027702	1061718	-	3225	-	PF00940:DNA-dependent RNA polymerase|PF14700:DNA-directed RNA polymerase N-terminal	-
Cac_g005184	-	scaffold_0011_len_4309308_v2.4	283227	287772	+	1782	-	PF01554:MatE	MatE
Cac_g005515	-	scaffold_0011_len_4309308_v2.4	3291810	3292097	+	288	-	-	-
Cac_g005169	-	scaffold_0011_len_4309308_v2.4	165920	174277	-	1672	-	PF02911:Formyl transferase, C-terminal domain|PF00551:Formyl transferase	-
Cac_g005428	-	scaffold_0011_len_4309308_v2.4	2472151	2477324	+	1642	-	PF04142:Nucleotide-sugar transporter	-
Cac_g005555	-	scaffold_0011_len_4309308_v2.4	3627517	3629736	+	2676	-	PF10607:CTLH/CRA C-terminal to LisH motif domain|PF13445:RING-type zinc-finger	-
Cac_g005565	-	scaffold_0011_len_4309308_v2.4	3727032	3735907	+	3662	-	-	-
Cac_g005533	-	scaffold_0011_len_4309308_v2.4	3419177	3426799	-	1083	-	PF08240:Alcohol dehydrogenase GroES-like domain|PF00107:Zinc-binding dehydrogenase	ADH_N
Cac_g005447	-	scaffold_0011_len_4309308_v2.4	2654025	2654372	+	348	-	PF06552:Plant specific mitochondrial import receptor subunit TOM20	-
Cac_g005314	-	scaffold_0011_len_4309308_v2.4	1291394	1292071	-	678	-	PF05498:Rapid ALkalinization Factor (RALF)	-
Cac_g005243	-	scaffold_0011_len_4309308_v2.4	683273	684868	-	1271	-	PF06351:Allene oxide cyclase	-
Cac_g005224	-	scaffold_0011_len_4309308_v2.4	513625	514044	+	420	-	-	-
Cac_g005245	-	scaffold_0011_len_4309308_v2.4	717250	717959	+	1128	-	PF03634:TCP family transcription factor	TCP
Cac_g005536	-	scaffold_0011_len_4309308_v2.4	3437291	3440727	+	1760	-	PF08240:Alcohol dehydrogenase GroES-like domain|PF00107:Zinc-binding dehydrogenase	ADH_N
Cac_g005188	-	scaffold_0011_len_4309308_v2.4	314054	316457	+	2021	-	PF00564:PB1 domain	-
Cac_g005323	-	scaffold_0011_len_4309308_v2.4	1357048	1359788	-	886	-	-	-
Cac_g005541	-	scaffold_0011_len_4309308_v2.4	3479475	3482904	-	1863	-	PF14686:Polysaccharide lyase family 4, domain II|PF14683:Polysaccharide lyase family 4, domain III|PF06045:Rhamnogalacturonate lyase family	-
Cac_g005233	-	scaffold_0011_len_4309308_v2.4	606228	607262	-	1035	-	PF07859:alpha/beta hydrolase fold	Abhydrolase_3
Cac_g005204	-	scaffold_0011_len_4309308_v2.4	401138	412537	-	2303	-	PF00083:Sugar (and other) transporter	Sugar_tr
Cac_g005262	-	scaffold_0011_len_4309308_v2.4	830464	836461	-	1899	-	-	-
Cac_g005452	-	scaffold_0011_len_4309308_v2.4	2671598	2679334	-	1375	-	PF13419:Haloacid dehalogenase-like hydrolase	-
Cac_g005503	-	scaffold_0011_len_4309308_v2.4	3094186	3101145	-	2623	-	PF00924:Mechanosensitive ion channel	-
Cac_g005180	-	scaffold_0011_len_4309308_v2.4	259034	261185	+	1656	-	PF03492:SAM dependent carboxyl methyltransferase	-
Cac_g005596	-	scaffold_0011_len_4309308_v2.4	3978360	3982425	-	1703	-	PF01583:Adenylylsulphate kinase	-
Cac_g005164	-	scaffold_0011_len_4309308_v2.4	130063	130515	-	453	-	-	-
Cac_g005397	-	scaffold_0011_len_4309308_v2.4	2138137	2150120	+	834	-	PF00106:short chain dehydrogenase	adh_short
Cac_g005573	-	scaffold_0011_len_4309308_v2.4	3804566	3810038	-	2120	-	PF08491:Squalene epoxidase	-
Cac_g005322	-	scaffold_0011_len_4309308_v2.4	1345926	1356121	+	2579	-	PF00005:ABC transporter|PF00664:ABC transporter transmembrane region	ABC_membrane
Cac_g005496	-	scaffold_0011_len_4309308_v2.4	3021969	3022783	-	720	-	PF00010:Helix-loop-helix DNA-binding domain	HLH
Cac_g005268	-	scaffold_0011_len_4309308_v2.4	875956	877349	-	246	-	-	-
Cac_g005624	-	scaffold_0011_len_4309308_v2.4	4275365	4277217	-	1988	-	PF03321:GH3 auxin-responsive promoter	-
Cac_g005229	-	scaffold_0011_len_4309308_v2.4	561608	570082	-	2856	-	PF03155:ALG6, ALG8 glycosyltransferase family	-
Cac_g005407	-	scaffold_0011_len_4309308_v2.4	2240782	2247683	-	2229	-	PF00916:Sulfate permease family|PF01740:STAS domain	Sulfate_transp
Cac_g005278	-	scaffold_0011_len_4309308_v2.4	935517	937047	+	1158	-	PF06203:CCT motif|PF00643:B-box zinc finger	CCT
Cac_g005490	-	scaffold_0011_len_4309308_v2.4	2998851	2999216	+	366	-	-	-
Cac_g005451	-	scaffold_0011_len_4309308_v2.4	2668320	2670220	-	1982	-	PF00201:UDP-glucoronosyl and UDP-glucosyl transferase	UDPGT
Cac_g005307	-	scaffold_0011_len_4309308_v2.4	1243352	1246558	-	1533	-	PF00067:Cytochrome P450	p450
Cac_g005155	-	scaffold_0011_len_4309308_v2.4	19070	20998	+	728	-	PF00249:Myb-like DNA-binding domain	Myb_DNA-binding
Cac_g005244	-	scaffold_0011_len_4309308_v2.4	691296	692795	+	1500	-	PF13921:Myb-like DNA-binding domain	-
Cac_g005507	-	scaffold_0011_len_4309308_v2.4	3132922	3133673	+	752	-	-	-
Cac_g005161	-	scaffold_0011_len_4309308_v2.4	62800	66752	-	2295	-	PF13041:PPR repeat family	-
Cac_g005620	-	scaffold_0011_len_4309308_v2.4	4235681	4245642	+	2196	-	PF05024:N-acetylglucosaminyl transferase component (Gpi1)	-
Cac_g005512	-	scaffold_0011_len_4309308_v2.4	3171947	3173436	-	1490	-	PF00201:UDP-glucoronosyl and UDP-glucosyl transferase	UDPGT
Cac_g005456	-	scaffold_0011_len_4309308_v2.4	2707805	2709071	-	1138	-	PF01061:ABC-2 type transporter	ABC2_membrane
Cac_g005457	-	scaffold_0011_len_4309308_v2.4	2708723	2714531	-	2124	-	PF00005:ABC transporter	ABC_tran
Cac_g005214	-	scaffold_0011_len_4309308_v2.4	452848	457831	+	702	-	PF13398:Peptidase M50B-like	-
Cac_g005534	-	scaffold_0011_len_4309308_v2.4	3429643	3431852	+	1539	-	PF00107:Zinc-binding dehydrogenase|PF08240:Alcohol dehydrogenase GroES-like domain	ADH_N
Cac_g005177	-	scaffold_0011_len_4309308_v2.4	233890	234393	-	504	-	PF14009:Domain of unknown function (DUF4228)	-
Cac_g005592	-	scaffold_0011_len_4309308_v2.4	3943412	3952576	-	1303	-	PF04800:ETC complex I subunit conserved region	-
Cac_g005363	-	scaffold_0011_len_4309308_v2.4	1790168	1790518	+	351	-	-	-
Cac_g005542	-	scaffold_0011_len_4309308_v2.4	3491191	3491750	-	560	-	-	-
Cac_g005394	-	scaffold_0011_len_4309308_v2.4	2115422	2115670	+	249	-	-	-
Cac_g005552	-	scaffold_0011_len_4309308_v2.4	3584713	3587974	-	1848	-	PF13041:PPR repeat family|PF14432:DYW family of nucleic acid deaminases	-
Cac_g005220	-	scaffold_0011_len_4309308_v2.4	489977	497996	+	768	-	-	-
Cac_g005255	-	scaffold_0011_len_4309308_v2.4	792839	794575	+	1737	-	PF03639:Glycosyl hydrolase family 81	-
Cac_g005368	-	scaffold_0011_len_4309308_v2.4	1829072	1832543	+	1644	-	-	-
Cac_g005270	-	scaffold_0011_len_4309308_v2.4	889295	892942	+	1957	-	PF01536:Adenosylmethionine decarboxylase	SAM_decarbox
Cac_g005249	-	scaffold_0011_len_4309308_v2.4	753453	763446	+	4935	-	-	-
Cac_g005333	-	scaffold_0011_len_4309308_v2.4	1447303	1450979	+	1540	-	PF16136:Putative nuclear localisation signal|PF07897:Ethylene-responsive binding factor-associated repression|PF16135:TPL-binding domain in jasmonate signalling	-
Cac_g005291	-	scaffold_0011_len_4309308_v2.4	1075317	1076142	+	629	-	-	-
Cac_g005602	-	scaffold_0011_len_4309308_v2.4	4018350	4023184	-	3349	-	PF02181:Formin Homology 2 Domain	FH2
Cac_g005526	-	scaffold_0011_len_4309308_v2.4	3371134	3382736	+	2062	-	PF05625:PAXNEB protein	-
Cac_g005572	-	scaffold_0011_len_4309308_v2.4	3799309	3801956	+	2648	-	PF13041:PPR repeat family	-
Cac_g005358	-	scaffold_0011_len_4309308_v2.4	1751319	1751612	-	294	-	-	-
Cac_g005558	-	scaffold_0011_len_4309308_v2.4	3658603	3666628	+	1269	-	-	-
Cac_g005215	-	scaffold_0011_len_4309308_v2.4	460490	466620	-	1738	-	PF10483:Elongator subunit Iki1	-
Cac_g005417	-	scaffold_0011_len_4309308_v2.4	2334162	2342654	-	1740	-	PF02630:SCO1/SenC	-
Cac_g005378	-	scaffold_0011_len_4309308_v2.4	1905548	1908392	-	1990	-	-	-
Cac_g005373	-	scaffold_0011_len_4309308_v2.4	1881514	1882141	-	207	-	-	-
Cac_g005316	-	scaffold_0011_len_4309308_v2.4	1299872	1303942	+	744	-	-	-
Cac_g005374	-	scaffold_0011_len_4309308_v2.4	1883695	1887321	+	991	-	-	-
Cac_g005433	-	scaffold_0011_len_4309308_v2.4	2517806	2530588	+	2255	-	PF00153:Mitochondrial carrier protein	Mito_carr
Cac_g005346	-	scaffold_0011_len_4309308_v2.4	1591212	1603221	-	1347	-	PF01529:DHHC palmitoyltransferase	-
Cac_g005253	-	scaffold_0011_len_4309308_v2.4	788283	788960	-	597	-	PF03639:Glycosyl hydrolase family 81	-
Cac_g005514	-	scaffold_0011_len_4309308_v2.4	3191364	3290818	-	10818	-	PF06650:SHR-binding domain of vacuolar-sorting associated protein 13|PF12624:N-terminal region of Chorein or VPS13|PF16909:Vacuolar-sorting-associated 13 protein C-terminal|PF16908:Vacuolar sorting-associated protein 13, N-terminal|PF16910:Repeating coiled region of VPS13	-
Cac_g005605	-	scaffold_0011_len_4309308_v2.4	4065804	4072943	+	1467	-	PF10343:Potential Queuosine, Q, salvage protein family	-
Cac_g005613	-	scaffold_0011_len_4309308_v2.4	4118986	4141407	-	3250	-	PF00226:DnaJ domain|PF13640:2OG-Fe(II) oxygenase superfamily	DnaJ
Cac_g005411	-	scaffold_0011_len_4309308_v2.4	2276425	2285168	-	2528	-	PF02770:Acyl-CoA dehydrogenase, middle domain|PF01756:Acyl-CoA oxidase|PF00441:Acyl-CoA dehydrogenase, C-terminal domain	-
Cac_g005192	-	scaffold_0011_len_4309308_v2.4	325806	329532	+	1044	-	PF13378:Enolase C-terminal domain-like	-
Cac_g005599	-	scaffold_0011_len_4309308_v2.4	3993581	4000188	+	4338	-	PF00689:Cation transporting ATPase, C-terminus|PF13246:Cation transport ATPase (P-type)|PF00690:Cation transporter/ATPase, N-terminus|PF12515:Ca2+-ATPase N terminal autoinhibitory domain|PF00122:E1-E2 ATPase	E1-E2_ATPase
Cac_g005218	-	scaffold_0011_len_4309308_v2.4	477622	480929	-	1306	-	PF01251:Ribosomal protein S7e	-
Cac_g005623	-	scaffold_0011_len_4309308_v2.4	4270570	4270842	-	273	-	-	-
Cac_g005398	-	scaffold_0011_len_4309308_v2.4	2159322	2160949	+	1628	-	PF00010:Helix-loop-helix DNA-binding domain|PF14215:bHLH-MYC and R2R3-MYB transcription factors N-terminal	HLH
Cac_g005405	-	scaffold_0011_len_4309308_v2.4	2224457	2225970	-	936	-	PF00394:Multicopper oxidase|PF07732:Multicopper oxidase	-
Cac_g005286	-	scaffold_0011_len_4309308_v2.4	994309	1005589	-	8579	-	PF14225:Cell morphogenesis C-terminal|PF14228:Cell morphogenesis central region|PF14222:Cell morphogenesis N-terminal	-
Cac_g005235	-	scaffold_0011_len_4309308_v2.4	618499	626271	+	2143	-	PF00118:TCP-1/cpn60 chaperonin family	-
Cac_g005429	-	scaffold_0011_len_4309308_v2.4	2478227	2483630	+	333	-	-	-
Cac_g005502	-	scaffold_0011_len_4309308_v2.4	3072727	3087710	+	1891	-	PF00996:GDP dissociation inhibitor	-
Cac_g005359	-	scaffold_0011_len_4309308_v2.4	1774814	1777283	+	919	-	PF00445:Ribonuclease T2 family	Ribonuclease_T2
Cac_g005170	-	scaffold_0011_len_4309308_v2.4	177222	177957	+	736	-	-	-
Cac_g005521	-	scaffold_0011_len_4309308_v2.4	3321120	3327300	-	1347	-	PF13292:1-deoxy-D-xylulose-5-phosphate synthase	-
Cac_g005458	-	scaffold_0011_len_4309308_v2.4	2720369	2727321	+	678	-	PF00071:Ras family	Ras
Cac_g005345	-	scaffold_0011_len_4309308_v2.4	1574248	1588345	-	1329	-	PF01399:PCI domain	-
Cac_g005500	-	scaffold_0011_len_4309308_v2.4	3045237	3054834	-	1107	-	PF01663:Type I phosphodiesterase / nucleotide pyrophosphatase	-
Cac_g005387	-	scaffold_0011_len_4309308_v2.4	2022154	2025497	+	1737	-	PF01019:Gamma-glutamyltranspeptidase	-
Cac_g005325	-	scaffold_0011_len_4309308_v2.4	1371877	1374366	-	621	-	-	-
Cac_g005305	-	scaffold_0011_len_4309308_v2.4	1232003	1236560	+	1878	-	PF02005:N2,N2-dimethylguanosine tRNA methyltransferase|PF03514:GRAS domain family	GRAS
Cac_g005611	-	scaffold_0011_len_4309308_v2.4	4108420	4111032	+	1372	-	PF05904:Plant protein of unknown function (DUF863)	-
Cac_g005250	-	scaffold_0011_len_4309308_v2.4	765243	770987	-	768	-	PF02441:Flavoprotein	Flavoprotein
Cac_g005334	-	scaffold_0011_len_4309308_v2.4	1451680	1455422	-	3940	-	PF08263:Leucine rich repeat N-terminal domain|PF13855:Leucine rich repeat|PF00069:Protein kinase domain	Pkinase
Cac_g005261	-	scaffold_0011_len_4309308_v2.4	821986	829314	+	2729	-	PF07714:Protein tyrosine kinase	Pkinase_Tyr
Cac_g005432	-	scaffold_0011_len_4309308_v2.4	2507413	2512914	-	1089	-	-	-
Cac_g005478	-	scaffold_0011_len_4309308_v2.4	2873419	2894199	-	2835	-	PF00690:Cation transporter/ATPase, N-terminus|PF00122:E1-E2 ATPase|PF00702:haloacid dehalogenase-like hydrolase|PF00689:Cation transporting ATPase, C-terminus	E1-E2_ATPase
Cac_g005342	-	scaffold_0011_len_4309308_v2.4	1554965	1555246	+	282	-	-	-
Cac_g005279	-	scaffold_0011_len_4309308_v2.4	948790	949128	+	339	-	-	-
Cac_g005300	-	scaffold_0011_len_4309308_v2.4	1158152	1175306	-	3535	-	PF14817:HAUS augmin-like complex subunit 5	-
Cac_g005450	-	scaffold_0011_len_4309308_v2.4	2662817	2666449	-	453	-	-	-
Cac_g005364	-	scaffold_0011_len_4309308_v2.4	1791730	1794218	-	519	-	PF00071:Ras family	Ras
Cac_g005494	-	scaffold_0011_len_4309308_v2.4	3013058	3013423	+	366	-	-	-
Cac_g005198	-	scaffold_0011_len_4309308_v2.4	356247	359229	-	1482	-	PF01625:Peptide methionine sulfoxide reductase	PMSR
Cac_g005601	-	scaffold_0011_len_4309308_v2.4	4014459	4017021	+	1122	-	PF00651:BTB/POZ domain|PF02135:TAZ zinc finger	zf-TAZ
Cac_g005308	-	scaffold_0011_len_4309308_v2.4	1256982	1261575	-	1420	-	-	-
Cac_g005275	-	scaffold_0011_len_4309308_v2.4	905311	911137	+	2488	-	PF17177:Pentacotripeptide-repeat region of PRORP|PF13041:PPR repeat family	-
Cac_g005157	-	scaffold_0011_len_4309308_v2.4	38443	46901	+	1784	-	PF00294:pfkB family carbohydrate kinase	PfkB
Cac_g005176	-	scaffold_0011_len_4309308_v2.4	216238	229850	-	1541	-	PF13847:Methyltransferase domain	-
Cac_g005537	-	scaffold_0011_len_4309308_v2.4	3441044	3445161	+	972	-	PF00107:Zinc-binding dehydrogenase|PF08240:Alcohol dehydrogenase GroES-like domain	ADH_zinc_N
Cac_g005282	-	scaffold_0011_len_4309308_v2.4	959813	962379	+	525	-	-	-
Cac_g005166	-	scaffold_0011_len_4309308_v2.4	137995	139009	-	657	-	PF00249:Myb-like DNA-binding domain	Myb_DNA-binding
Cac_g005476	-	scaffold_0011_len_4309308_v2.4	2854154	2854438	-	285	-	-	-
Cac_g005185	-	scaffold_0011_len_4309308_v2.4	288151	288875	-	725	-	-	-
Cac_g005586	-	scaffold_0011_len_4309308_v2.4	3911497	3911718	+	222	-	-	-
Cac_g005395	-	scaffold_0011_len_4309308_v2.4	2119517	2120186	-	670	-	PF13639:Ring finger domain	-
Cac_g005424	-	scaffold_0011_len_4309308_v2.4	2428692	2436355	+	1995	-	PF13266:Protein of unknown function (DUF4057)	-
Cac_g005187	-	scaffold_0011_len_4309308_v2.4	302417	307326	-	1305	-	PF16906:Ribosomal proteins L26 eukaryotic, L24P archaeal|PF01569:PAP2 superfamily|PF00467:KOW motif	KOW
Cac_g005181	-	scaffold_0011_len_4309308_v2.4	264632	272049	-	735	-	PF12874:Zinc-finger of C2H2 type	-
Cac_g005402	-	scaffold_0011_len_4309308_v2.4	2212826	2213388	+	453	-	PF00403:Heavy-metal-associated domain	HMA
Cac_g005435	-	scaffold_0011_len_4309308_v2.4	2554917	2559227	+	1277	-	PF00891:O-methyltransferase|PF08100:Dimerisation domain	-
Cac_g005570	-	scaffold_0011_len_4309308_v2.4	3788454	3791015	+	468	-	-	-
Cac_g005207	-	scaffold_0011_len_4309308_v2.4	431698	436908	+	2292	-	PF07714:Protein tyrosine kinase|PF01657:Salt stress response/antifungal	Pkinase_Tyr
Cac_g005482	-	scaffold_0011_len_4309308_v2.4	2910335	2911552	+	1218	-	PF07651:ANTH domain	-
Cac_g005219	-	scaffold_0011_len_4309308_v2.4	481915	489883	+	546	-	-	-
Cac_g005228	-	scaffold_0011_len_4309308_v2.4	551405	554630	-	1757	-	PF00067:Cytochrome P450	p450
Cac_g005473	-	scaffold_0011_len_4309308_v2.4	2840020	2840871	-	852	-	-	-
Cac_g005575	-	scaffold_0011_len_4309308_v2.4	3833470	3834548	-	1079	-	-	-
Cac_g005516	-	scaffold_0011_len_4309308_v2.4	3297692	3299348	-	1723	-	PF00201:UDP-glucoronosyl and UDP-glucosyl transferase	UDPGT
Cac_g005256	-	scaffold_0011_len_4309308_v2.4	794618	799043	+	1815	-	PF03639:Glycosyl hydrolase family 81	-
Cac_g005172	-	scaffold_0011_len_4309308_v2.4	194146	199208	+	1442	-	PF12428:Protein of unknown function (DUF3675)|PF12906:RING-variant domain	-
Cac_g005239	-	scaffold_0011_len_4309308_v2.4	643694	651871	+	2790	-	PF10497:Zinc-finger domain of monoamine-oxidase A repressor R1	-
Cac_g005589	-	scaffold_0011_len_4309308_v2.4	3919218	3920591	-	1374	-	PF05637:galactosyl transferase GMA12/MNN10 family	-
Cac_g005332	-	scaffold_0011_len_4309308_v2.4	1434219	1444274	+	1389	-	PF02136:Nuclear transport factor 2 (NTF2) domain|PF00076:RNA recognition motif. (a.k.a. RRM, RBD, or RNP domain)	RRM_1
Cac_g005371	-	scaffold_0011_len_4309308_v2.4	1863209	1875072	+	1640	-	PF01202:Shikimate kinase	SKI
Cac_g005227	-	scaffold_0011_len_4309308_v2.4	529619	543293	+	2064	-	PF00013:KH domain	KH_1
Cac_g005190	-	scaffold_0011_len_4309308_v2.4	318521	320526	-	1911	-	PF05701:Weak chloroplast movement under blue light	-
Cac_g005615	-	scaffold_0011_len_4309308_v2.4	4158977	4159969	+	993	-	-	-
Cac_g005383	-	scaffold_0011_len_4309308_v2.4	1971822	1983149	+	3756	-	PF13855:Leucine rich repeat|PF08263:Leucine rich repeat N-terminal domain|PF12799:Leucine Rich repeats (2 copies)|PF00069:Protein kinase domain	Pkinase
Cac_g005508	-	scaffold_0011_len_4309308_v2.4	3139385	3147108	+	3040	-	PF00860:Permease family	-
Cac_g005165	-	scaffold_0011_len_4309308_v2.4	135140	136103	+	964	-	-	-
Cac_g005484	-	scaffold_0011_len_4309308_v2.4	2944427	2945020	-	594	-	-	-
Cac_g005553	-	scaffold_0011_len_4309308_v2.4	3587619	3596417	+	1265	-	-	-
Cac_g005538	-	scaffold_0011_len_4309308_v2.4	3446420	3449406	-	1693	-	PF00107:Zinc-binding dehydrogenase|PF08240:Alcohol dehydrogenase GroES-like domain	ADH_N
Cac_g005283	-	scaffold_0011_len_4309308_v2.4	966897	967430	-	534	-	PF00170:bZIP transcription factor	bZIP_1
Cac_g005297	-	scaffold_0011_len_4309308_v2.4	1112853	1140943	-	16018	-	PF13764:E3 ubiquitin-protein ligase UBR4|PF00569:Zinc finger, ZZ type	ZZ
Cac_g005528	-	scaffold_0011_len_4309308_v2.4	3385547	3388421	-	1653	-	PF08240:Alcohol dehydrogenase GroES-like domain|PF00107:Zinc-binding dehydrogenase	ADH_N
Cac_g005246	-	scaffold_0011_len_4309308_v2.4	728147	734329	+	426	-	PF05348:Proteasome maturation factor UMP1	-
Cac_g005230	-	scaffold_0011_len_4309308_v2.4	572820	580067	+	1571	-	PF09280:XPC-binding domain|PF00240:Ubiquitin family|PF00627:UBA/TS-N domain	ubiquitin
Cac_g005491	-	scaffold_0011_len_4309308_v2.4	2999251	3001278	-	2028	-	PF00153:Mitochondrial carrier protein	Mito_carr
Cac_g005154	-	scaffold_0011_len_4309308_v2.4	333	2765	+	965	-	PF00168:C2 domain	C2
Cac_g005302	-	scaffold_0011_len_4309308_v2.4	1187912	1199207	+	1194	-	PF00415:Regulator of chromosome condensation (RCC1) repeat	-
Cac_g005197	-	scaffold_0011_len_4309308_v2.4	352850	353733	+	884	-	-	-
Cac_g005524	-	scaffold_0011_len_4309308_v2.4	3354413	3361044	+	3237	-	PF11721:Di-glucose binding within endoplasmic reticulum|PF00225:Kinesin motor domain	Kinesin
Cac_g005593	-	scaffold_0011_len_4309308_v2.4	3954934	3959585	+	858	-	PF03029:Conserved hypothetical ATP binding protein	-
Cac_g005563	-	scaffold_0011_len_4309308_v2.4	3702491	3704380	+	1349	-	PF00722:Glycosyl hydrolases family 16|PF06955:Xyloglucan endo-transglycosylase (XET) C-terminus	-
Cac_g005513	-	scaffold_0011_len_4309308_v2.4	3175415	3182029	-	294	-	-	-
Cac_g005462	-	scaffold_0011_len_4309308_v2.4	2745695	2751634	-	1272	-	PF05147:Lanthionine synthetase C-like protein	-
Cac_g005443	-	scaffold_0011_len_4309308_v2.4	2611287	2614065	-	1755	-	PF00067:Cytochrome P450	p450
Cac_g005178	-	scaffold_0011_len_4309308_v2.4	238087	252164	-	894	-	PF13857:Ankyrin repeats (many copies)|PF07714:Protein tyrosine kinase	Pkinase_Tyr
Cac_g005357	-	scaffold_0011_len_4309308_v2.4	1748379	1751030	-	303	-	PF03106:WRKY DNA -binding domain	WRKY
Cac_g005288	-	scaffold_0011_len_4309308_v2.4	1027382	1027688	+	201	-	-	-
Cac_g005162	-	scaffold_0011_len_4309308_v2.4	68904	70465	+	969	-	PF00010:Helix-loop-helix DNA-binding domain	HLH
Cac_g005271	-	scaffold_0011_len_4309308_v2.4	894470	901602	-	1462	-	PF12923:Ribosomal RNA-processing protein 7 (RRP7)	-
Cac_g005388	-	scaffold_0011_len_4309308_v2.4	2027854	2030686	+	2833	-	PF13041:PPR repeat family|PF14432:DYW family of nucleic acid deaminases	-
Cac_g005320	-	scaffold_0011_len_4309308_v2.4	1320145	1322727	-	2583	-	PF12819:Carbohydrate-binding protein of the ER|PF07714:Protein tyrosine kinase	Pkinase_Tyr
Cac_g005294	-	scaffold_0011_len_4309308_v2.4	1089000	1091382	-	2383	-	PF00454:Phosphatidylinositol 3- and 4-kinase	PI3_PI4_kinase
Cac_g005202	-	scaffold_0011_len_4309308_v2.4	390842	392840	-	1239	-	PF02485:Core-2/I-Branching enzyme	-
Cac_g005474	-	scaffold_0011_len_4309308_v2.4	2843616	2844844	+	1056	-	PF13639:Ring finger domain	-
Cac_g005254	-	scaffold_0011_len_4309308_v2.4	789288	790202	+	915	-	PF03639:Glycosyl hydrolase family 81	-
Cac_g005406	-	scaffold_0011_len_4309308_v2.4	2229149	2238885	+	3058	-	PF00155:Aminotransferase class I and II	Aminotran_1_2
Cac_g005576	-	scaffold_0011_len_4309308_v2.4	3846338	3849904	-	2179	-	PF00847:AP2 domain	AP2
Cac_g005420	-	scaffold_0011_len_4309308_v2.4	2385828	2386145	-	318	-	-	-
Cac_g005612	-	scaffold_0011_len_4309308_v2.4	4113102	4116181	-	2185	-	PF03000:NPH3 family|PF00651:BTB/POZ domain	BTB
Cac_g005328	-	scaffold_0011_len_4309308_v2.4	1397244	1397876	+	456	-	-	-
Cac_g005160	-	scaffold_0011_len_4309308_v2.4	55459	56271	-	456	-	PF00407:Pathogenesis-related protein Bet v I family	-
Cac_g005372	-	scaffold_0011_len_4309308_v2.4	1875641	1878139	-	832	-	-	-
Cac_g005616	-	scaffold_0011_len_4309308_v2.4	4161166	4162398	+	1151	-	PF12697:Alpha/beta hydrolase family	-
Cac_g005381	-	scaffold_0011_len_4309308_v2.4	1945959	1946243	+	285	-	-	-
Cac_g005497	-	scaffold_0011_len_4309308_v2.4	3028504	3036920	-	1800	-	-	-
Cac_g005559	-	scaffold_0011_len_4309308_v2.4	3667165	3670103	-	1960	-	-	-
Cac_g005568	-	scaffold_0011_len_4309308_v2.4	3764911	3767709	+	2799	-	PF13041:PPR repeat family|PF14432:DYW family of nucleic acid deaminases	-
Cac_g005582	-	scaffold_0011_len_4309308_v2.4	3895664	3896877	-	1214	-	PF05678:VQ motif	-
Cac_g005557	-	scaffold_0011_len_4309308_v2.4	3641652	3646037	+	1470	-	PF00349:Hexokinase|PF03727:Hexokinase	-
Cac_g005600	-	scaffold_0011_len_4309308_v2.4	4004241	4005612	-	945	-	PF02984:Cyclin, C-terminal domain|PF00134:Cyclin, N-terminal domain	Cyclin_C
Cac_g005501	-	scaffold_0011_len_4309308_v2.4	3062486	3070931	+	3573	-	PF01486:K-box region|PF00319:SRF-type transcription factor (DNA-binding and dimerisation domain)	SRF-TF
Cac_g005301	-	scaffold_0011_len_4309308_v2.4	1177466	1183473	+	1897	-	PF13639:Ring finger domain	-
Cac_g005222	-	scaffold_0011_len_4309308_v2.4	501351	504775	-	1060	-	PF14108:Domain of unknown function (DUF4281)	-
Cac_g005273	-	scaffold_0011_len_4309308_v2.4	902700	903989	+	1290	-	PF17177:Pentacotripeptide-repeat region of PRORP|PF13041:PPR repeat family	-
Cac_g005606	-	scaffold_0011_len_4309308_v2.4	4079164	4081044	+	1774	-	PF03195:Lateral organ boundaries (LOB) domain	-
Cac_g005431	-	scaffold_0011_len_4309308_v2.4	2500061	2505777	+	1189	-	PF00071:Ras family	Ras
Cac_g005430	-	scaffold_0011_len_4309308_v2.4	2485948	2495368	-	1878	-	PF03000:NPH3 family	-
Cac_g005309	-	scaffold_0011_len_4309308_v2.4	1264271	1265070	-	261	-	-	-
Cac_g005367	-	scaffold_0011_len_4309308_v2.4	1817578	1825862	-	2538	-	PF12848:ABC transporter|PF00005:ABC transporter	ABC_tran
Cac_g005203	-	scaffold_0011_len_4309308_v2.4	396659	400422	+	1044	-	-	-
Cac_g005183	-	scaffold_0011_len_4309308_v2.4	274415	274720	-	366	-	-	-
Cac_g005344	-	scaffold_0011_len_4309308_v2.4	1569654	1571979	+	1428	-	PF00847:AP2 domain	AP2
Cac_g005531	-	scaffold_0011_len_4309308_v2.4	3402103	3405306	-	1703	-	PF00107:Zinc-binding dehydrogenase|PF08240:Alcohol dehydrogenase GroES-like domain	ADH_N
Cac_g005285	-	scaffold_0011_len_4309308_v2.4	987440	994031	+	3112	-	PF01490:Transmembrane amino acid transporter protein	Aa_trans
Cac_g005419	-	scaffold_0011_len_4309308_v2.4	2369609	2380773	+	1884	-	-	-
Cac_g005590	-	scaffold_0011_len_4309308_v2.4	3923681	3926947	+	1324	-	PF14009:Domain of unknown function (DUF4228)	-
Cac_g005423	-	scaffold_0011_len_4309308_v2.4	2425473	2425763	-	291	-	-	-
Cac_g005217	-	scaffold_0011_len_4309308_v2.4	470346	476851	+	2058	-	PF01238:Phosphomannose isomerase type I	-
Cac_g005223	-	scaffold_0011_len_4309308_v2.4	507480	510288	+	1160	-	-	-
Cac_g005353	-	scaffold_0011_len_4309308_v2.4	1692791	1704985	-	636	-	PF15251:Domain of unknown function (DUF4588)	-
Cac_g005571	-	scaffold_0011_len_4309308_v2.4	3793984	3797732	+	762	-	PF01595:Domain of unknown function DUF21	-
Cac_g005622	-	scaffold_0011_len_4309308_v2.4	4263862	4271281	+	2116	-	PF01566:Natural resistance-associated macrophage protein	-
Cac_g005251	-	scaffold_0011_len_4309308_v2.4	774366	778010	+	1566	-	PF14416:PMR5 N terminal Domain|PF13839:GDSL/SGNH-like Acyl-Esterase family found in Pmr5 and Cas1p	-
Cac_g005393	-	scaffold_0011_len_4309308_v2.4	2100790	2109363	+	969	-	PF12906:RING-variant domain	-
Cac_g005191	-	scaffold_0011_len_4309308_v2.4	323723	325692	+	948	-	-	-
Cac_g005265	-	scaffold_0011_len_4309308_v2.4	850172	857253	-	2186	-	PF01676:Metalloenzyme superfamily|PF10143:2,3-bisphosphoglycerate-independent phosphoglycerate mutase	-
Cac_g005454	-	scaffold_0011_len_4309308_v2.4	2687521	2696328	-	1268	-	-	-
Cac_g005543	-	scaffold_0011_len_4309308_v2.4	3493470	3495979	-	1977	-	PF00069:Protein kinase domain|PF00139:Legume lectin domain	Pkinase
Cac_g005416	-	scaffold_0011_len_4309308_v2.4	2328312	2332473	-	2118	-	-	-
Cac_g005581	-	scaffold_0011_len_4309308_v2.4	3887608	3891501	+	1431	-	-	-
Cac_g005449	-	scaffold_0011_len_4309308_v2.4	2657060	2661137	+	1562	-	PF00561:alpha/beta hydrolase fold	Abhydrolase_1
Cac_g005488	-	scaffold_0011_len_4309308_v2.4	2965511	2977124	-	762	-	PF00244:14-3-3 protein	-
Cac_g005280	-	scaffold_0011_len_4309308_v2.4	953345	954624	+	357	-	-	-
Cac_g005171	-	scaffold_0011_len_4309308_v2.4	181577	183710	+	3433	-	PF03547:Membrane transport protein	-
Cac_g005461	-	scaffold_0011_len_4309308_v2.4	2741309	2744534	-	1471	-	PF00069:Protein kinase domain	Pkinase
Cac_g005208	-	scaffold_0011_len_4309308_v2.4	436965	437486	+	522	-	PF01657:Salt stress response/antifungal	-
Cac_g005487	-	scaffold_0011_len_4309308_v2.4	2959022	2960996	-	1050	-	PF02984:Cyclin, C-terminal domain|PF00134:Cyclin, N-terminal domain	Cyclin_C
Cac_g005403	-	scaffold_0011_len_4309308_v2.4	2219433	2222617	+	453	-	-	-
Cac_g005525	-	scaffold_0011_len_4309308_v2.4	3366291	3367268	-	978	-	PF02701:Dof domain, zinc finger	zf-Dof
Cac_g005493	-	scaffold_0011_len_4309308_v2.4	3008889	3009293	+	405	-	-	-
Cac_g005386	-	scaffold_0011_len_4309308_v2.4	2008224	2016346	-	1290	-	-	-
Cac_g005260	-	scaffold_0011_len_4309308_v2.4	815176	818779	+	489	-	-	-
Cac_g005317	-	scaffold_0011_len_4309308_v2.4	1305055	1305655	-	601	-	PF05498:Rapid ALkalinization Factor (RALF)	-
Cac_g005312	-	scaffold_0011_len_4309308_v2.4	1274559	1278709	-	1928	-	PF04833:COBRA-like protein	-
Cac_g005384	-	scaffold_0011_len_4309308_v2.4	1984742	1987553	+	2812	-	PF02536:mTERF	-
Cac_g005547	-	scaffold_0011_len_4309308_v2.4	3524568	3533452	+	3119	-	PF07173:Glycine-rich domain-containing protein-like	-
Cac_g005338	-	scaffold_0011_len_4309308_v2.4	1481112	1495085	+	1104	-	PF12697:Alpha/beta hydrolase family	-
Cac_g005399	-	scaffold_0011_len_4309308_v2.4	2168079	2174139	-	2955	-	PF02037:SAP domain|PF16294:RNSP1-SAP18 binding (RSB) motif	SAP
Cac_g005331	-	scaffold_0011_len_4309308_v2.4	1430993	1431370	-	378	-	-	-
Cac_g005509	-	scaffold_0011_len_4309308_v2.4	3150028	3154803	-	2654	-	PF07714:Protein tyrosine kinase|PF04564:U-box domain	Pkinase_Tyr
Cac_g005598	-	scaffold_0011_len_4309308_v2.4	3988994	3992601	-	414	-	PF01459:Eukaryotic porin	-
Cac_g005517	-	scaffold_0011_len_4309308_v2.4	3302397	3304056	-	1660	-	PF00201:UDP-glucoronosyl and UDP-glucosyl transferase	UDPGT
Cac_g005240	-	scaffold_0011_len_4309308_v2.4	652446	658198	-	864	-	PF11016:Protein of unknown function (DUF2854)	-
Cac_g005242	-	scaffold_0011_len_4309308_v2.4	668999	676961	-	1488	-	-	-
Cac_g005425	-	scaffold_0011_len_4309308_v2.4	2437394	2441409	-	1531	-	PF00191:Annexin	-
Cac_g005551	-	scaffold_0011_len_4309308_v2.4	3578173	3578986	-	709	-	-	-
Cac_g005349	-	scaffold_0011_len_4309308_v2.4	1640396	1640777	-	234	-	-	-
Cac_g005324	-	scaffold_0011_len_4309308_v2.4	1361361	1368745	-	1431	-	PF12697:Alpha/beta hydrolase family	-
Cac_g005434	-	scaffold_0011_len_4309308_v2.4	2531832	2550507	-	1545	-	PF00069:Protein kinase domain	Pkinase
Cac_g005360	-	scaffold_0011_len_4309308_v2.4	1779122	1780208	+	965	-	PF01754:A20-like zinc finger|PF01428:AN1-like Zinc finger	zf-A20
Cac_g005549	-	scaffold_0011_len_4309308_v2.4	3540160	3544190	-	2665	-	PF01915:Glycosyl hydrolase family 3 C-terminal domain|PF00933:Glycosyl hydrolase family 3 N terminal domain	Glyco_hydro_3_C
Cac_g005465	-	scaffold_0011_len_4309308_v2.4	2767000	2790790	+	2813	-	PF04791:LMBR1-like membrane protein	-
Cac_g005327	-	scaffold_0011_len_4309308_v2.4	1388733	1393865	+	3892	-	PF14309:Domain of unknown function (DUF4378)	-
Cac_g005577	-	scaffold_0011_len_4309308_v2.4	3854838	3855677	-	840	-	PF00106:short chain dehydrogenase	adh_short
Cac_g005518	-	scaffold_0011_len_4309308_v2.4	3308150	3312232	-	2367	-	PF00201:UDP-glucoronosyl and UDP-glucosyl transferase	UDPGT
Cac_g005471	-	scaffold_0011_len_4309308_v2.4	2816396	2826771	+	855	-	PF00926:3,4-dihydroxy-2-butanone 4-phosphate synthase	DHBP_synthase
Cac_g005585	-	scaffold_0011_len_4309308_v2.4	3909244	3909555	-	312	-	-	-
Cac_g005483	-	scaffold_0011_len_4309308_v2.4	2918658	2940971	+	3465	-	PF01846:FF domain|PF00397:WW domain	FF
Cac_g005588	-	scaffold_0011_len_4309308_v2.4	3917117	3917650	-	534	-	PF05637:galactosyl transferase GMA12/MNN10 family	-
Cac_g005356	-	scaffold_0011_len_4309308_v2.4	1737864	1741317	+	3809	-	PF00069:Protein kinase domain|PF08263:Leucine rich repeat N-terminal domain|PF13855:Leucine rich repeat	Pkinase
Cac_g005475	-	scaffold_0011_len_4309308_v2.4	2852432	2854481	-	909	-	-	-
Cac_g005523	-	scaffold_0011_len_4309308_v2.4	3344122	3351904	-	1541	-	PF03016:Exostosin family	-
Cac_g005544	-	scaffold_0011_len_4309308_v2.4	3500220	3502763	-	2015	-	PF00069:Protein kinase domain|PF00139:Legume lectin domain	Pkinase
Cac_g005442	-	scaffold_0011_len_4309308_v2.4	2608536	2609084	-	549	-	PF00067:Cytochrome P450	p450
Cac_g005175	-	scaffold_0011_len_4309308_v2.4	207971	212811	+	357	-	PF04667:cAMP-regulated phosphoprotein/endosulfine conserved region	-
Cac_g005453	-	scaffold_0011_len_4309308_v2.4	2681253	2681753	-	384	-	PF17181:Epidermal patterning factor proteins	-
Cac_g005186	-	scaffold_0011_len_4309308_v2.4	292146	297425	-	1544	-	PF00642:Zinc finger C-x8-C-x5-C-x3-H type (and similar)	zf-CCCH
Cac_g005276	-	scaffold_0011_len_4309308_v2.4	913361	915747	+	2387	-	-	-
Cac_g005380	-	scaffold_0011_len_4309308_v2.4	1938464	1939675	+	1212	-	PF11955:Plant organelle RNA recognition domain	-
Cac_g005569	-	scaffold_0011_len_4309308_v2.4	3770261	3787983	-	2313	-	PF13167:GTP-binding GTPase N-terminal|PF16360:GTP-binding GTPase Middle Region|PF01926:50S ribosome-binding GTPase	-
Cac_g005562	-	scaffold_0011_len_4309308_v2.4	3682251	3682826	-	384	-	PF17181:Epidermal patterning factor proteins	-
Cac_g005459	-	scaffold_0011_len_4309308_v2.4	2730637	2732916	+	1362	-	PF00141:Peroxidase	-
Cac_g005281	-	scaffold_0011_len_4309308_v2.4	955602	958286	-	2128	-	PF01501:Glycosyl transferase family 8	Glyco_transf_8
Cac_g005321	-	scaffold_0011_len_4309308_v2.4	1334726	1335656	-	630	-	PF07714:Protein tyrosine kinase	Pkinase_Tyr
Cac_g005295	-	scaffold_0011_len_4309308_v2.4	1099188	1102898	-	2190	-	PF10250:GDP-fucose protein O-fucosyltransferase	-
Cac_g005303	-	scaffold_0011_len_4309308_v2.4	1200356	1211565	-	786	-	PF01486:K-box region|PF00319:SRF-type transcription factor (DNA-binding and dimerisation domain)	SRF-TF
Cac_g005234	-	scaffold_0011_len_4309308_v2.4	612870	615236	-	1014	-	PF04749:PLAC8 family	-
Cac_g005335	-	scaffold_0011_len_4309308_v2.4	1458546	1459501	-	604	-	-	-
Cac_g005377	-	scaffold_0011_len_4309308_v2.4	1900206	1902011	-	564	-	-	-
Cac_g005257	-	scaffold_0011_len_4309308_v2.4	799101	799493	+	393	-	PF03639:Glycosyl hydrolase family 81	-
Cac_g005226	-	scaffold_0011_len_4309308_v2.4	523473	524877	+	1325	-	PF03195:Lateral organ boundaries (LOB) domain	-
Cac_g005158	-	scaffold_0011_len_4309308_v2.4	47731	47988	+	258	-	-	-
Cac_g005163	-	scaffold_0011_len_4309308_v2.4	75375	123923	+	3336	-	PF12812:PDZ-like domain|PF13365:Trypsin-like peptidase domain	-
Cac_g005382	-	scaffold_0011_len_4309308_v2.4	1947738	1967829	+	3100	-	PF03109:ABC1 family	ABC1
Cac_g005498	-	scaffold_0011_len_4309308_v2.4	3041645	3042334	+	690	-	-	-
Cac_g005539	-	scaffold_0011_len_4309308_v2.4	3451435	3453935	+	1450	-	PF08240:Alcohol dehydrogenase GroES-like domain|PF00107:Zinc-binding dehydrogenase	ADH_N
Cac_g005595	-	scaffold_0011_len_4309308_v2.4	3970596	3974144	+	1024	-	-	-
Cac_g005298	-	scaffold_0011_len_4309308_v2.4	1146041	1150809	-	1182	-	PF01248:Ribosomal protein L7Ae/L30e/S12e/Gadd45 family	-
Cac_g005247	-	scaffold_0011_len_4309308_v2.4	735827	744814	+	2994	-	PF01008:Initiation factor 2 subunit family	-
Cac_g005351	-	scaffold_0011_len_4309308_v2.4	1668959	1669198	+	240	-	-	-
Cac_g005212	-	scaffold_0011_len_4309308_v2.4	443334	444182	+	849	-	PF01657:Salt stress response/antifungal	-
Cac_g005444	-	scaffold_0011_len_4309308_v2.4	2618342	2641617	-	1830	-	PF13855:Leucine rich repeat|PF08263:Leucine rich repeat N-terminal domain|PF00069:Protein kinase domain	Pkinase
Cac_g005520	-	scaffold_0011_len_4309308_v2.4	3316144	3319346	-	2118	-	PF02779:Transketolase, pyrimidine binding domain|PF02780:Transketolase, C-terminal domain|PF13292:1-deoxy-D-xylulose-5-phosphate synthase	-
Cac_g005486	-	scaffold_0011_len_4309308_v2.4	2955271	2955852	-	582	-	-	-
Cac_g005607	-	scaffold_0011_len_4309308_v2.4	4088666	4089733	+	1068	-	PF12767:Transcriptional regulator of RNA polII, SAGA, subunit	-
Cac_g005564	-	scaffold_0011_len_4309308_v2.4	3719131	3720134	-	862	-	PF00046:Homeobox domain	Homeobox
Cac_g005200	-	scaffold_0011_len_4309308_v2.4	373400	376815	+	2550	-	PF13947:Wall-associated receptor kinase galacturonan-binding|PF14380:Wall-associated receptor kinase C-terminal|PF00069:Protein kinase domain	Pkinase
Cac_g005189	-	scaffold_0011_len_4309308_v2.4	316916	317437	+	369	-	-	-
Cac_g005506	-	scaffold_0011_len_4309308_v2.4	3127129	3130806	-	1186	-	PF00857:Isochorismatase family	Isochorismatase
Cac_g005389	-	scaffold_0011_len_4309308_v2.4	2035723	2048121	+	2293	-	PF00202:Aminotransferase class-III	Aminotran_3
Cac_g005292	-	scaffold_0011_len_4309308_v2.4	1076493	1076816	+	324	-	-	-
Cac_g005463	-	scaffold_0011_len_4309308_v2.4	2753529	2757045	-	3148	-	-	-
Cac_g005205	-	scaffold_0011_len_4309308_v2.4	414261	421949	-	3897	-	PF14383:DUF761-associated sequence motif	-
Cac_g005561	-	scaffold_0011_len_4309308_v2.4	3676019	3676384	+	366	-	PF00266:Aminotransferase class-V	Aminotran_5
Cac_g005259	-	scaffold_0011_len_4309308_v2.4	812802	815320	+	2519	-	PF03639:Glycosyl hydrolase family 81	-
Cac_g005480	-	scaffold_0011_len_4309308_v2.4	2907822	2909074	+	1253	-	PF13639:Ring finger domain	-
Cac_g005266	-	scaffold_0011_len_4309308_v2.4	858262	870045	+	1089	-	PF13460:NAD(P)H-binding	-
Cac_g005617	-	scaffold_0011_len_4309308_v2.4	4165245	4211740	+	3015	-	PF13432:Tetratricopeptide repeat	-
Cac_g005370	-	scaffold_0011_len_4309308_v2.4	1857844	1860906	-	345	-	-	-
Cac_g005567	-	scaffold_0011_len_4309308_v2.4	3753593	3757471	-	1584	-	PF00155:Aminotransferase class I and II	Aminotran_1_2
Cac_g005495	-	scaffold_0011_len_4309308_v2.4	3019023	3019280	+	258	-	-	-
Cac_g005366	-	scaffold_0011_len_4309308_v2.4	1807534	1814753	+	2348	-	PF00071:Ras family	Ras
Cac_g005179	-	scaffold_0011_len_4309308_v2.4	254915	256901	+	1120	-	PF03492:SAM dependent carboxyl methyltransferase	-
Cac_g005318	-	scaffold_0011_len_4309308_v2.4	1306849	1309314	-	2007	-	PF12819:Carbohydrate-binding protein of the ER|PF07714:Protein tyrosine kinase	Pkinase_Tyr
Cac_g005196	-	scaffold_0011_len_4309308_v2.4	346606	351808	+	2903	-	PF14380:Wall-associated receptor kinase C-terminal|PF00069:Protein kinase domain|PF13947:Wall-associated receptor kinase galacturonan-binding	Pkinase
Cac_g005410	-	scaffold_0011_len_4309308_v2.4	2272801	2274862	+	636	-	-	-
Cac_g005485	-	scaffold_0011_len_4309308_v2.4	2947001	2955333	+	1459	-	PF02893:GRAM domain	GRAM
Cac_g005594	-	scaffold_0011_len_4309308_v2.4	3961343	3969706	-	3424	-	PF13041:PPR repeat family	-
Cac_g005505	-	scaffold_0011_len_4309308_v2.4	3122410	3126107	+	3133	-	PF07765:KIP1-like protein	-
Cac_g005263	-	scaffold_0011_len_4309308_v2.4	837763	842564	-	1909	-	PF00291:Pyridoxal-phosphate dependent enzyme	PALP
Cac_g005277	-	scaffold_0011_len_4309308_v2.4	928582	932145	+	2184	-	PF08263:Leucine rich repeat N-terminal domain|PF13855:Leucine rich repeat|PF00069:Protein kinase domain	Pkinase
Cac_g005532	-	scaffold_0011_len_4309308_v2.4	3411809	3414771	-	1678	-	PF00107:Zinc-binding dehydrogenase|PF08240:Alcohol dehydrogenase GroES-like domain	ADH_N
Cac_g005466	-	scaffold_0011_len_4309308_v2.4	2791428	2792501	-	1074	-	PF05340:Protein of unknown function (DUF740)	-
Cac_g005499	-	scaffold_0011_len_4309308_v2.4	3042514	3042825	+	312	-	-	-
Cac_g005460	-	scaffold_0011_len_4309308_v2.4	2736176	2739114	-	750	-	PF01092:Ribosomal protein S6e	-
Cac_g005376	-	scaffold_0011_len_4309308_v2.4	1897159	1897528	+	285	-	-	-
Cac_g005336	-	scaffold_0011_len_4309308_v2.4	1460922	1466244	+	1597	-	PF00076:RNA recognition motif. (a.k.a. RRM, RBD, or RNP domain)	RRM_1
Cac_g005604	-	scaffold_0011_len_4309308_v2.4	4048891	4050674	-	1658	-	PF00583:Acetyltransferase (GNAT) family	Acetyltransf_1
Cac_g005574	-	scaffold_0011_len_4309308_v2.4	3814804	3828924	-	2125	-	PF00271:Helicase conserved C-terminal domain|PF00270:DEAD/DEAH box helicase	DEAD
Cac_g005554	-	scaffold_0011_len_4309308_v2.4	3597815	3604531	-	2703	-	PF01293:Phosphoenolpyruvate carboxykinase	-
Cac_g005238	-	scaffold_0011_len_4309308_v2.4	639088	641959	+	1542	-	PF00083:Sugar (and other) transporter	Sugar_tr
Cac_g005418	-	scaffold_0011_len_4309308_v2.4	2353234	2355051	+	1818	-	PF05678:VQ motif	-
Cac_g005492	-	scaffold_0011_len_4309308_v2.4	3006403	3006795	+	393	-	-	-
Cac_g005619	-	scaffold_0011_len_4309308_v2.4	4219159	4225497	+	2334	-	-	-
Cac_g005339	-	scaffold_0011_len_4309308_v2.4	1497020	1509314	+	4808	-	PF07821:Alpha-amylase C-terminal beta-sheet domain|PF00128:Alpha amylase, catalytic domain	-
Cac_g005614	-	scaffold_0011_len_4309308_v2.4	4152809	4155633	+	2825	-	PF00082:Subtilase family|PF05922:Peptidase inhibitor I9|PF02225:PA domain	Peptidase_S8
Cac_g005427	-	scaffold_0011_len_4309308_v2.4	2452235	2468428	-	2673	-	PF13537:Glutamine amidotransferase domain|PF00733:Asparagine synthase	-
Cac_g005603	-	scaffold_0011_len_4309308_v2.4	4029097	4045679	+	3210	-	PF07983:X8 domain|PF00332:Glycosyl hydrolases family 17|PF00651:BTB/POZ domain|PF03000:NPH3 family	Glyco_hydro_17
Cac_g005159	-	scaffold_0011_len_4309308_v2.4	48796	52977	-	1245	-	PF00069:Protein kinase domain	Pkinase
Cac_g005231	-	scaffold_0011_len_4309308_v2.4	582356	585002	+	2230	-	PF03398:Regulator of Vps4 activity in the MVB pathway	-
Cac_g005550	-	scaffold_0011_len_4309308_v2.4	3558191	3559776	+	1023	-	PF00010:Helix-loop-helix DNA-binding domain	HLH
Cac_g005284	-	scaffold_0011_len_4309308_v2.4	977044	978171	-	1128	-	-	-
Cac_g005252	-	scaffold_0011_len_4309308_v2.4	783640	785692	+	1356	-	PF14416:PMR5 N terminal Domain|PF13839:GDSL/SGNH-like Acyl-Esterase family found in Pmr5 and Cas1p	-
Cac_g005455	-	scaffold_0011_len_4309308_v2.4	2700430	2705093	+	2096	-	PF01474:Class-II DAHP synthetase family	-
Cac_g005415	-	scaffold_0011_len_4309308_v2.4	2324350	2326038	+	1612	-	PF01477:PLAT/LH2 domain	-
Cac_g005504	-	scaffold_0011_len_4309308_v2.4	3116557	3118774	+	531	-	-	-
Cac_g005540	-	scaffold_0011_len_4309308_v2.4	3454864	3476074	-	4992	-	PF06045:Rhamnogalacturonate lyase family|PF14686:Polysaccharide lyase family 4, domain II|PF14683:Polysaccharide lyase family 4, domain III	-
Cac_g005609	-	scaffold_0011_len_4309308_v2.4	4097600	4100627	-	996	-	PF00141:Peroxidase	-
Cac_g005258	-	scaffold_0011_len_4309308_v2.4	807870	809377	+	1419	-	PF03639:Glycosyl hydrolase family 81	-
Cac_g005510	-	scaffold_0011_len_4309308_v2.4	3159137	3160365	-	1229	-	-	-
Cac_g005174	-	scaffold_0011_len_4309308_v2.4	202583	206765	-	596	-	-	-
Cac_g005168	-	scaffold_0011_len_4309308_v2.4	147170	163055	-	1778	-	PF08543:Phosphomethylpyrimidine kinase	-
Cac_g005597	-	scaffold_0011_len_4309308_v2.4	3986408	3986848	+	441	-	PF16906:Ribosomal proteins L26 eukaryotic, L24P archaeal|PF00467:KOW motif	KOW
Cac_g005352	-	scaffold_0011_len_4309308_v2.4	1670983	1686967	-	3435	-	PF00069:Protein kinase domain	Pkinase
Cac_g005448	-	scaffold_0011_len_4309308_v2.4	2655394	2656319	-	411	-	-	-
Cac_g005201	-	scaffold_0011_len_4309308_v2.4	377047	385902	-	1201	-	PF04116:Fatty acid hydroxylase superfamily	-
Cac_g005529	-	scaffold_0011_len_4309308_v2.4	3392688	3395314	-	1237	-	PF08240:Alcohol dehydrogenase GroES-like domain|PF00107:Zinc-binding dehydrogenase	ADH_N
Cac_g005626	-	scaffold_0011_len_4309308_v2.4	4294353	4307303	-	2500	-	PF00400:WD domain, G-beta repeat	WD40
Cac_g005556	-	scaffold_0011_len_4309308_v2.4	3635017	3637918	+	2387	-	PF00010:Helix-loop-helix DNA-binding domain	HLH
Cac_g005306	-	scaffold_0011_len_4309308_v2.4	1238053	1241833	-	1338	-	PF03214:Reversibly glycosylated polypeptide	-
Cac_g005375	-	scaffold_0011_len_4309308_v2.4	1889425	1893000	+	498	-	-	-
Cac_g005330	-	scaffold_0011_len_4309308_v2.4	1415966	1417048	-	1083	-	PF03634:TCP family transcription factor	TCP
Cac_g005426	-	scaffold_0011_len_4309308_v2.4	2444840	2450299	+	1792	-	PF07534:TLD	-
Cac_g005348	-	scaffold_0011_len_4309308_v2.4	1621559	1637015	+	1737	-	PF00443:Ubiquitin carboxyl-terminal hydrolase	UCH
Cac_g005182	-	scaffold_0011_len_4309308_v2.4	274390	281879	+	2702	-	PF02775:Thiamine pyrophosphate enzyme, C-terminal TPP binding domain|PF00205:Thiamine pyrophosphate enzyme, central domain|PF02776:Thiamine pyrophosphate enzyme, N-terminal TPP binding domain	TPP_enzyme_N
Cac_g005313	-	scaffold_0011_len_4309308_v2.4	1280818	1290556	+	1891	-	PF00153:Mitochondrial carrier protein	Mito_carr
Cac_g005392	-	scaffold_0011_len_4309308_v2.4	2095174	2099560	-	1632	-	PF00076:RNA recognition motif. (a.k.a. RRM, RBD, or RNP domain)	RRM_1
Cac_g005578	-	scaffold_0011_len_4309308_v2.4	3859011	3859637	-	627	-	-	-
Cac_g034079	-	scaffold_0443_len_31311_v2.4	18548	23396	-	1668	-	PF03140:Plant protein of unknown function	-
Cac_g034078	-	scaffold_0443_len_31311_v2.4	2084	3523	-	1440	-	PF03140:Plant protein of unknown function	-
Cac_g025152	-	scaffold_0124_len_1154149_v2.4	291939	293417	+	921	-	PF14226:non-haem dioxygenase in morphine synthesis N-terminal|PF03171:2OG-Fe(II) oxygenase superfamily	2OG-FeII_Oxy
Cac_g025150	-	scaffold_0124_len_1154149_v2.4	125550	132477	-	348	-	PF00319:SRF-type transcription factor (DNA-binding and dimerisation domain)	SRF-TF
Cac_g025148	-	scaffold_0124_len_1154149_v2.4	387	4345	+	1335	-	PF00657:GDSL-like Lipase/Acylhydrolase	Lipase_GDSL
Cac_g025149	-	scaffold_0124_len_1154149_v2.4	71270	81128	-	297	-	-	-
Cac_g025159	-	scaffold_0124_len_1154149_v2.4	1033845	1036393	-	1558	-	PF00067:Cytochrome P450	p450
Cac_g025153	-	scaffold_0124_len_1154149_v2.4	299649	300858	-	291	-	-	-
Cac_g025158	-	scaffold_0124_len_1154149_v2.4	952903	1008953	+	2952	-	PF01602:Adaptin N terminal region	-
Cac_g025154	-	scaffold_0124_len_1154149_v2.4	425219	425680	-	462	-	PF05938:Plant self-incompatibility protein S1	Self-incomp_S1
Cac_g025157	-	scaffold_0124_len_1154149_v2.4	792132	794127	+	697	-	PF03473:MOSC domain	MOSC
Cac_g033987	-	scaffold_0410_len_52446_v2.4	49205	52148	+	2584	-	PF00368:Hydroxymethylglutaryl-coenzyme A reductase	-
Cac_g031781	-	scaffold_0241_len_431274_v2.4	15339	41805	+	2750	-	PF01433:Peptidase family M1 domain|PF11838:ERAP1-like C-terminal domain	-
Cac_g034248	-	scaffold_0598_len_6639_v2.4	4914	5234	-	321	-	-	-
Cac_g031142	-	scaffold_0222_len_504649_v2.4	35482	36410	-	929	-	PF03018:Dirigent-like protein	-
Cac_g031191	-	scaffold_0222_len_504649_v2.4	449278	450014	-	648	-	-	-
Cac_g031153	-	scaffold_0222_len_504649_v2.4	128939	131475	+	1671	-	PF08327:Activator of Hsp90 ATPase homolog 1-like protein|PF09229:Activator of Hsp90 ATPase, N-terminal	-
Cac_g031143	-	scaffold_0222_len_504649_v2.4	39572	42257	+	742	-	PF01157:Ribosomal protein L21e	-
Cac_g031180	-	scaffold_0222_len_504649_v2.4	332607	332873	+	267	-	-	-
Cac_g031173	-	scaffold_0222_len_504649_v2.4	273184	280631	+	1071	-	PF00320:GATA zinc finger|PF03101:FAR1 DNA-binding domain	FAR1
Cac_g031140	-	scaffold_0222_len_504649_v2.4	2397	3116	+	720	-	-	-
Cac_g031144	-	scaffold_0222_len_504649_v2.4	43022	43818	+	255	-	-	-
Cac_g031185	-	scaffold_0222_len_504649_v2.4	388347	390141	+	1099	-	-	-
Cac_g031155	-	scaffold_0222_len_504649_v2.4	140610	142340	-	1198	-	PF08879:WRC	-
Cac_g031146	-	scaffold_0222_len_504649_v2.4	74916	76690	+	837	-	PF14368:Probable lipid transfer	-
Cac_g031193	-	scaffold_0222_len_504649_v2.4	453715	456042	+	2328	-	PF08372:Plant phosphoribosyltransferase C-terminal|PF00168:C2 domain	C2
Cac_g031181	-	scaffold_0222_len_504649_v2.4	341129	341795	-	667	-	PF05553:Cotton fibre expressed protein	-
Cac_g031147	-	scaffold_0222_len_504649_v2.4	77021	86543	-	1834	-	-	-
Cac_g031182	-	scaffold_0222_len_504649_v2.4	362161	366474	+	1879	-	PF00249:Myb-like DNA-binding domain	Myb_DNA-binding
Cac_g031178	-	scaffold_0222_len_504649_v2.4	314068	318185	+	2452	-	PF00439:Bromodomain|PF00249:Myb-like DNA-binding domain	Bromodomain
Cac_g031161	-	scaffold_0222_len_504649_v2.4	187305	188015	+	711	-	PF03107:C1 domain	-
Cac_g031150	-	scaffold_0222_len_504649_v2.4	104580	108067	+	3268	-	PF04130:Spc97 / Spc98 family	-
Cac_g031189	-	scaffold_0222_len_504649_v2.4	416374	436154	-	1713	-	PF07986:Tubulin binding cofactor C	-
Cac_g031157	-	scaffold_0222_len_504649_v2.4	156835	158206	-	738	-	PF02183:Homeobox associated leucine zipper|PF00046:Homeobox domain	Homeobox
Cac_g031160	-	scaffold_0222_len_504649_v2.4	180011	185042	-	2337	-	PF03107:C1 domain	-
Cac_g031199	-	scaffold_0222_len_504649_v2.4	500645	501385	-	741	-	PF03107:C1 domain	-
Cac_g031176	-	scaffold_0222_len_504649_v2.4	303383	307886	-	2412	-	PF08743:Nse4 C-terminal	-
Cac_g031187	-	scaffold_0222_len_504649_v2.4	406015	411529	-	1126	-	PF02466:Tim17/Tim22/Tim23/Pmp24 family	-
Cac_g031163	-	scaffold_0222_len_504649_v2.4	202681	204687	+	2007	-	PF00069:Protein kinase domain|PF00139:Legume lectin domain	Pkinase
Cac_g031151	-	scaffold_0222_len_504649_v2.4	113478	116742	+	582	-	-	-
Cac_g031194	-	scaffold_0222_len_504649_v2.4	472059	478430	+	2277	-	PF14144:Seed dormancy control|PF00170:bZIP transcription factor	bZIP_1
Cac_g031169	-	scaffold_0222_len_504649_v2.4	257341	257598	-	258	-	-	-
Cac_g031164	-	scaffold_0222_len_504649_v2.4	206541	217076	-	1851	-	PF00293:NUDIX domain|PF14803:Nudix N-terminal	NUDIX
Cac_g031145	-	scaffold_0222_len_504649_v2.4	53587	71715	+	2016	-	PF15801:zf-MYND-like zinc finger, mRNA-binding|PF03372:Endonuclease/Exonuclease/phosphatase family	Exo_endo_phos
Cac_g031168	-	scaffold_0222_len_504649_v2.4	254850	261289	-	2600	-	PF00487:Fatty acid desaturase	-
Cac_g031190	-	scaffold_0222_len_504649_v2.4	442410	445903	+	3494	-	PF00168:C2 domain|PF08372:Plant phosphoribosyltransferase C-terminal	C2
Cac_g031177	-	scaffold_0222_len_504649_v2.4	309264	310676	+	1413	-	-	-
Cac_g031183	-	scaffold_0222_len_504649_v2.4	368193	377884	+	1017	-	PF00076:RNA recognition motif. (a.k.a. RRM, RBD, or RNP domain)	RRM_1
Cac_g031184	-	scaffold_0222_len_504649_v2.4	380536	382305	+	1770	-	PF02536:mTERF	-
Cac_g031195	-	scaffold_0222_len_504649_v2.4	482315	485383	-	2831	-	PF08372:Plant phosphoribosyltransferase C-terminal|PF00168:C2 domain	C2
Cac_g031170	-	scaffold_0222_len_504649_v2.4	264850	268231	+	648	-	PF03760:Late embryogenesis abundant (LEA) group 1	-
Cac_g031154	-	scaffold_0222_len_504649_v2.4	137152	137376	+	225	-	-	-
Cac_g031158	-	scaffold_0222_len_504649_v2.4	159196	159579	-	384	-	-	-
Cac_g031197	-	scaffold_0222_len_504649_v2.4	487844	489163	-	976	-	PF03107:C1 domain	-
Cac_g031167	-	scaffold_0222_len_504649_v2.4	249710	250497	-	788	-	PF05678:VQ motif	-
Cac_g031198	-	scaffold_0222_len_504649_v2.4	496000	496686	-	687	-	PF03107:C1 domain	-
Cac_g031152	-	scaffold_0222_len_504649_v2.4	119148	126815	-	2238	-	PF02245:Methylpurine-DNA glycosylase (MPG)|PF03152:Ubiquitin fusion degradation protein UFD1	UFD1
Cac_g031141	-	scaffold_0222_len_504649_v2.4	33423	34236	-	814	-	PF03018:Dirigent-like protein	-
Cac_g031196	-	scaffold_0222_len_504649_v2.4	484941	486637	-	267	-	-	-
Cac_g031188	-	scaffold_0222_len_504649_v2.4	411349	415047	+	777	-	PF00581:Rhodanese-like domain	Rhodanese
Cac_g031166	-	scaffold_0222_len_504649_v2.4	223927	239124	-	1592	-	PF04042:DNA polymerase alpha/epsilon subunit B	-
Cac_g031179	-	scaffold_0222_len_504649_v2.4	319084	328932	-	2437	-	PF03735:ENT domain	-
Cac_g031149	-	scaffold_0222_len_504649_v2.4	96342	101518	-	1651	-	PF03145:Seven in absentia protein family	-
Cac_g031159	-	scaffold_0222_len_504649_v2.4	172713	174740	+	1259	-	PF08879:WRC	-
Cac_g031165	-	scaffold_0222_len_504649_v2.4	218395	221903	-	647	-	-	-
Cac_g031171	-	scaffold_0222_len_504649_v2.4	269232	270094	+	739	-	PF03760:Late embryogenesis abundant (LEA) group 1	-
Cac_g031148	-	scaffold_0222_len_504649_v2.4	88923	93603	-	1089	-	PF07714:Protein tyrosine kinase	Pkinase_Tyr
Cac_g031175	-	scaffold_0222_len_504649_v2.4	294894	301583	+	1707	-	PF13561:Enoyl-(Acyl carrier protein) reductase	-
Cac_g031186	-	scaffold_0222_len_504649_v2.4	397524	404298	+	1128	-	PF03110:SBP domain	SBP
Cac_g031162	-	scaffold_0222_len_504649_v2.4	195489	197674	+	2186	-	PF00069:Protein kinase domain|PF00139:Legume lectin domain	Pkinase
Cac_g031156	-	scaffold_0222_len_504649_v2.4	151453	154854	+	2245	-	PF13839:GDSL/SGNH-like Acyl-Esterase family found in Pmr5 and Cas1p|PF14416:PMR5 N terminal Domain	-
Cac_g031174	-	scaffold_0222_len_504649_v2.4	286091	294501	-	1726	-	PF00642:Zinc finger C-x8-C-x5-C-x3-H type (and similar)|PF00013:KH domain	KH_1
Cac_g031192	-	scaffold_0222_len_504649_v2.4	452813	453347	+	228	-	-	-
Cac_g025672	-	scaffold_0126_len_1103258_v2.4	921176	922621	+	840	-	-	-
Cac_g025632	-	scaffold_0126_len_1103258_v2.4	394152	394770	+	207	-	-	-
Cac_g025680	-	scaffold_0126_len_1103258_v2.4	997974	1003290	+	1059	-	PF00657:GDSL-like Lipase/Acylhydrolase	Lipase_GDSL
Cac_g025631	-	scaffold_0126_len_1103258_v2.4	390809	391117	+	309	-	-	-
Cac_g025687	-	scaffold_0126_len_1103258_v2.4	1091165	1094657	-	1643	-	PF00230:Major intrinsic protein	-
Cac_g025625	-	scaffold_0126_len_1103258_v2.4	334190	334756	+	567	-	-	-
Cac_g025639	-	scaffold_0126_len_1103258_v2.4	460164	460640	-	378	-	-	-
Cac_g025597	-	scaffold_0126_len_1103258_v2.4	507	3389	-	2883	-	PF12854:PPR repeat|PF13812:Pentatricopeptide repeat domain|PF13041:PPR repeat family	-
Cac_g025646	-	scaffold_0126_len_1103258_v2.4	544338	559786	+	1695	-	PF05239:PRC-barrel domain|PF01782:RimM N-terminal domain	RimM
Cac_g025671	-	scaffold_0126_len_1103258_v2.4	883389	916167	-	2550	-	PF00982:Glycosyltransferase family 20|PF02358:Trehalose-phosphatase	-
Cac_g025667	-	scaffold_0126_len_1103258_v2.4	817581	825348	-	708	-	PF03083:Sugar efflux transporter for intercellular exchange	-
Cac_g025674	-	scaffold_0126_len_1103258_v2.4	951629	954496	+	1162	-	PF00657:GDSL-like Lipase/Acylhydrolase	Lipase_GDSL
Cac_g025612	-	scaffold_0126_len_1103258_v2.4	190328	190936	-	609	-	PF00319:SRF-type transcription factor (DNA-binding and dimerisation domain)	SRF-TF
Cac_g025637	-	scaffold_0126_len_1103258_v2.4	444283	451136	-	902	-	PF05562:Cold acclimation protein WCOR413	-
Cac_g025661	-	scaffold_0126_len_1103258_v2.4	749010	754110	-	666	-	PF03171:2OG-Fe(II) oxygenase superfamily	2OG-FeII_Oxy
Cac_g025644	-	scaffold_0126_len_1103258_v2.4	520566	541147	+	3072	-	PF00004:ATPase family associated with various cellular activities (AAA)	AAA
Cac_g025633	-	scaffold_0126_len_1103258_v2.4	399826	405617	+	1357	-	PF03141:Putative S-adenosyl-L-methionine-dependent methyltransferase	-
Cac_g025606	-	scaffold_0126_len_1103258_v2.4	121531	130961	-	3245	-	PF17207:MCM OB domain|PF00493:MCM2/3/5 family	MCM
Cac_g025600	-	scaffold_0126_len_1103258_v2.4	56367	62272	-	1651	-	PF16884:N-terminal domain of oxidoreductase|PF00107:Zinc-binding dehydrogenase	ADH_zinc_N
Cac_g025614	-	scaffold_0126_len_1103258_v2.4	231870	240424	-	1014	-	PF00717:Peptidase S24-like	Peptidase_S24
Cac_g025684	-	scaffold_0126_len_1103258_v2.4	1037635	1046435	-	2631	-	PF01823:MAC/Perforin domain	-
Cac_g025607	-	scaffold_0126_len_1103258_v2.4	135747	157667	+	3027	-	PF00999:Sodium/hydrogen exchanger family|PF00505:HMG (high mobility group) box	Na_H_Exchanger
Cac_g025619	-	scaffold_0126_len_1103258_v2.4	269568	270479	+	912	-	PF00504:Chlorophyll A-B binding protein	-
Cac_g025656	-	scaffold_0126_len_1103258_v2.4	650557	655019	-	1357	-	PF14226:non-haem dioxygenase in morphine synthesis N-terminal|PF03171:2OG-Fe(II) oxygenase superfamily	2OG-FeII_Oxy
Cac_g025681	-	scaffold_0126_len_1103258_v2.4	1005387	1026201	-	1383	-	PF07714:Protein tyrosine kinase|PF12796:Ankyrin repeats (3 copies)	Pkinase_Tyr
Cac_g025605	-	scaffold_0126_len_1103258_v2.4	119611	120201	-	591	-	-	-
Cac_g025640	-	scaffold_0126_len_1103258_v2.4	466026	468008	+	1560	-	-	-
Cac_g025620	-	scaffold_0126_len_1103258_v2.4	272480	312953	-	3780	-	PF08323:Starch synthase catalytic domain|PF00534:Glycosyl transferases group 1	Glycos_transf_1
Cac_g025616	-	scaffold_0126_len_1103258_v2.4	251441	257253	-	867	-	PF07983:X8 domain	-
Cac_g025627	-	scaffold_0126_len_1103258_v2.4	339991	357587	-	810	-	PF07779:10 TM Acyl Transferase domain found in Cas1p	-
Cac_g025617	-	scaffold_0126_len_1103258_v2.4	261261	262091	-	831	-	PF00504:Chlorophyll A-B binding protein	-
Cac_g025673	-	scaffold_0126_len_1103258_v2.4	928900	932262	+	1059	-	PF00657:GDSL-like Lipase/Acylhydrolase	Lipase_GDSL
Cac_g025660	-	scaffold_0126_len_1103258_v2.4	741067	744008	+	1092	-	PF03171:2OG-Fe(II) oxygenase superfamily|PF14226:non-haem dioxygenase in morphine synthesis N-terminal	2OG-FeII_Oxy
Cac_g025636	-	scaffold_0126_len_1103258_v2.4	440797	443366	+	1015	-	PF07983:X8 domain	-
Cac_g025679	-	scaffold_0126_len_1103258_v2.4	989439	993991	+	849	-	-	-
Cac_g025657	-	scaffold_0126_len_1103258_v2.4	679308	682064	+	942	-	PF03171:2OG-Fe(II) oxygenase superfamily|PF14226:non-haem dioxygenase in morphine synthesis N-terminal	2OG-FeII_Oxy
Cac_g025624	-	scaffold_0126_len_1103258_v2.4	330881	331415	+	535	-	PF16913:Purine nucleobase transmembrane transport	-
Cac_g025685	-	scaffold_0126_len_1103258_v2.4	1053854	1079475	-	3033	-	PF11721:Di-glucose binding within endoplasmic reticulum|PF07714:Protein tyrosine kinase	Pkinase_Tyr
Cac_g025668	-	scaffold_0126_len_1103258_v2.4	846280	856607	+	2043	-	PF00867:XPG I-region	XPG_I
Cac_g025649	-	scaffold_0126_len_1103258_v2.4	573314	574408	+	780	-	PF05512:AWPM-19-like family	-
Cac_g025648	-	scaffold_0126_len_1103258_v2.4	559817	560116	-	300	-	-	-
Cac_g025670	-	scaffold_0126_len_1103258_v2.4	875998	876719	-	722	-	PF04520:Senescence regulator	-
Cac_g025682	-	scaffold_0126_len_1103258_v2.4	1028858	1029349	-	297	-	-	-
Cac_g025604	-	scaffold_0126_len_1103258_v2.4	113638	116779	+	1410	-	PF03188:Eukaryotic cytochrome b561	Cytochrom_B561
Cac_g025601	-	scaffold_0126_len_1103258_v2.4	83130	89899	+	1594	-	PF01454:MAGE family	MAGE
Cac_g025651	-	scaffold_0126_len_1103258_v2.4	576412	585756	-	2138	-	-	-
Cac_g025675	-	scaffold_0126_len_1103258_v2.4	960027	962358	+	1280	-	PF00657:GDSL-like Lipase/Acylhydrolase	Lipase_GDSL
Cac_g025599	-	scaffold_0126_len_1103258_v2.4	28638	29033	-	396	-	PF00504:Chlorophyll A-B binding protein	-
Cac_g025654	-	scaffold_0126_len_1103258_v2.4	611424	619841	+	594	-	PF01652:Eukaryotic initiation factor 4E	-
Cac_g025659	-	scaffold_0126_len_1103258_v2.4	712092	714685	+	810	-	PF03171:2OG-Fe(II) oxygenase superfamily	2OG-FeII_Oxy
Cac_g025608	-	scaffold_0126_len_1103258_v2.4	144623	147510	-	645	-	-	-
Cac_g025623	-	scaffold_0126_len_1103258_v2.4	330458	334506	-	1933	-	PF16913:Purine nucleobase transmembrane transport	-
Cac_g025686	-	scaffold_0126_len_1103258_v2.4	1085049	1088313	+	2529	-	PF06775:Putative adipose-regulatory protein (Seipin)	-
Cac_g025609	-	scaffold_0126_len_1103258_v2.4	165380	165688	+	309	-	-	-
Cac_g025634	-	scaffold_0126_len_1103258_v2.4	407684	412310	+	881	-	PF01217:Clathrin adaptor complex small chain	-
Cac_g025676	-	scaffold_0126_len_1103258_v2.4	965844	966287	-	444	-	-	-
Cac_g025629	-	scaffold_0126_len_1103258_v2.4	379175	385665	-	2105	-	PF07885:Ion channel	Ion_trans_2
Cac_g025653	-	scaffold_0126_len_1103258_v2.4	605264	607578	-	1086	-	PF03171:2OG-Fe(II) oxygenase superfamily|PF14226:non-haem dioxygenase in morphine synthesis N-terminal	2OG-FeII_Oxy
Cac_g025652	-	scaffold_0126_len_1103258_v2.4	602144	602599	-	456	-	-	-
Cac_g025621	-	scaffold_0126_len_1103258_v2.4	315731	317864	+	2134	-	PF12854:PPR repeat|PF13041:PPR repeat family	-
Cac_g025626	-	scaffold_0126_len_1103258_v2.4	337458	339105	-	537	-	PF07779:10 TM Acyl Transferase domain found in Cas1p	-
Cac_g025658	-	scaffold_0126_len_1103258_v2.4	686466	690356	-	546	-	PF14226:non-haem dioxygenase in morphine synthesis N-terminal	-
Cac_g025655	-	scaffold_0126_len_1103258_v2.4	623363	629050	-	1407	-	PF14226:non-haem dioxygenase in morphine synthesis N-terminal|PF03171:2OG-Fe(II) oxygenase superfamily	2OG-FeII_Oxy
Cac_g025650	-	scaffold_0126_len_1103258_v2.4	574938	576350	-	558	-	-	-
Cac_g025643	-	scaffold_0126_len_1103258_v2.4	499656	519092	-	3228	-	PF00076:RNA recognition motif. (a.k.a. RRM, RBD, or RNP domain)|PF04059:RNA recognition motif 2	RRM_1
Cac_g025677	-	scaffold_0126_len_1103258_v2.4	969770	973528	+	1104	-	PF00657:GDSL-like Lipase/Acylhydrolase	Lipase_GDSL
Cac_g025603	-	scaffold_0126_len_1103258_v2.4	103748	107514	+	963	-	PF01775:Ribosomal proteins 50S-L18Ae/60S-L20/60S-L18A	-
Cac_g025669	-	scaffold_0126_len_1103258_v2.4	860484	865373	+	1703	-	-	-
Cac_g025628	-	scaffold_0126_len_1103258_v2.4	364120	366140	-	1426	-	PF03106:WRKY DNA -binding domain	WRKY
Cac_g025678	-	scaffold_0126_len_1103258_v2.4	983776	987373	+	1205	-	PF00657:GDSL-like Lipase/Acylhydrolase	Lipase_GDSL
Cac_g025665	-	scaffold_0126_len_1103258_v2.4	802270	810442	+	684	-	PF01652:Eukaryotic initiation factor 4E	-
Cac_g025645	-	scaffold_0126_len_1103258_v2.4	541158	542262	+	321	-	-	-
Cac_g025618	-	scaffold_0126_len_1103258_v2.4	267310	268104	-	795	-	PF00504:Chlorophyll A-B binding protein	-
Cac_g025683	-	scaffold_0126_len_1103258_v2.4	1035278	1035613	-	336	-	-	-
Cac_g025662	-	scaffold_0126_len_1103258_v2.4	768629	768862	+	234	-	-	-
Cac_g025622	-	scaffold_0126_len_1103258_v2.4	319672	325775	+	1649	-	PF08660:Oligosaccharide biosynthesis protein Alg14 like	-
Cac_g025664	-	scaffold_0126_len_1103258_v2.4	793469	797128	+	1551	-	PF14226:non-haem dioxygenase in morphine synthesis N-terminal|PF03171:2OG-Fe(II) oxygenase superfamily	2OG-FeII_Oxy
Cac_g025635	-	scaffold_0126_len_1103258_v2.4	413667	435668	-	2601	-	PF06972:Protein of unknown function (DUF1296)	-
Cac_g025641	-	scaffold_0126_len_1103258_v2.4	475592	484112	-	2147	-	PF03031:NLI interacting factor-like phosphatase	NIF
Cac_g025663	-	scaffold_0126_len_1103258_v2.4	774876	777682	+	942	-	PF03171:2OG-Fe(II) oxygenase superfamily|PF14226:non-haem dioxygenase in morphine synthesis N-terminal	2OG-FeII_Oxy
Cac_g025615	-	scaffold_0126_len_1103258_v2.4	247614	248348	+	735	-	-	-
Cac_g025642	-	scaffold_0126_len_1103258_v2.4	488481	497400	+	3402	-	PF01590:GAF domain|PF00512:His Kinase A (phospho-acceptor) domain|PF00989:PAS fold|PF00360:Phytochrome region|PF08446:PAS fold	GAF
Cac_g025630	-	scaffold_0126_len_1103258_v2.4	388370	394797	-	865	-	PF01984:Double-stranded DNA-binding domain	-
Cac_g025613	-	scaffold_0126_len_1103258_v2.4	202029	226101	+	1110	-	PF06454:Protein of unknown function (DUF1084)	-
Cac_g025610	-	scaffold_0126_len_1103258_v2.4	169736	170344	-	609	-	PF00319:SRF-type transcription factor (DNA-binding and dimerisation domain)	SRF-TF
Cac_g025666	-	scaffold_0126_len_1103258_v2.4	811782	817026	-	2864	-	PF00439:Bromodomain	Bromodomain
Cac_g025611	-	scaffold_0126_len_1103258_v2.4	179237	179848	-	612	-	PF00319:SRF-type transcription factor (DNA-binding and dimerisation domain)	SRF-TF
Cac_g025124	-	scaffold_0118_len_1171114_v2.4	1097288	1104888	+	2502	-	PF03936:Terpene synthase family, metal binding domain|PF01397:Terpene synthase, N-terminal domain	-
Cac_g025094	-	scaffold_0118_len_1171114_v2.4	709395	720357	-	2907	-	PF00488:MutS domain V|PF01713:Smr domain	Smr
Cac_g025047	-	scaffold_0118_len_1171114_v2.4	255596	255991	-	396	-	-	-
Cac_g025120	-	scaffold_0118_len_1171114_v2.4	1033232	1037765	-	3583	-	-	-
Cac_g025125	-	scaffold_0118_len_1171114_v2.4	1110228	1117787	+	1935	-	PF03936:Terpene synthase family, metal binding domain|PF01397:Terpene synthase, N-terminal domain	-
Cac_g025130	-	scaffold_0118_len_1171114_v2.4	1165255	1170242	+	1001	-	-	-
Cac_g025072	-	scaffold_0118_len_1171114_v2.4	501843	502819	-	977	-	PF05678:VQ motif	-
Cac_g025092	-	scaffold_0118_len_1171114_v2.4	691883	704271	+	2097	-	PF04515:Plasma-membrane choline transporter	-
Cac_g025075	-	scaffold_0118_len_1171114_v2.4	518921	519919	-	393	-	PF05091:Eukaryotic translation initiation factor 3 subunit 7 (eIF-3)	-
Cac_g025027	-	scaffold_0118_len_1171114_v2.4	121270	122465	+	888	-	-	-
Cac_g025121	-	scaffold_0118_len_1171114_v2.4	1038699	1047266	-	4002	-	-	-
Cac_g025055	-	scaffold_0118_len_1171114_v2.4	334914	336451	+	1538	-	PF00847:AP2 domain	AP2
Cac_g025052	-	scaffold_0118_len_1171114_v2.4	281963	284431	-	940	-	-	-
Cac_g025064	-	scaffold_0118_len_1171114_v2.4	423410	435291	+	2682	-	PF13365:Trypsin-like peptidase domain	-
Cac_g025054	-	scaffold_0118_len_1171114_v2.4	306971	321055	-	2523	-	PF01823:MAC/Perforin domain	-
Cac_g025085	-	scaffold_0118_len_1171114_v2.4	604576	609051	-	4476	-	PF02364:1,3-beta-glucan synthase component|PF14288:1,3-beta-glucan synthase subunit FKS1, domain-1	-
Cac_g025114	-	scaffold_0118_len_1171114_v2.4	943454	945110	+	1657	-	PF04572:Alpha 1,4-glycosyltransferase conserved region|PF04488:Glycosyltransferase sugar-binding region containing DXD motif	Gly_transf_sug
Cac_g025117	-	scaffold_0118_len_1171114_v2.4	971841	973615	+	1775	-	PF02701:Dof domain, zinc finger	zf-Dof
Cac_g025061	-	scaffold_0118_len_1171114_v2.4	404522	405892	-	1371	-	-	-
Cac_g025082	-	scaffold_0118_len_1171114_v2.4	584640	589764	-	1312	-	PF00829:Ribosomal prokaryotic L21 protein	-
Cac_g025074	-	scaffold_0118_len_1171114_v2.4	513923	518912	-	705	-	PF05091:Eukaryotic translation initiation factor 3 subunit 7 (eIF-3)	-
Cac_g025112	-	scaffold_0118_len_1171114_v2.4	929081	931014	-	936	-	PF00561:alpha/beta hydrolase fold	Abhydrolase_1
Cac_g025044	-	scaffold_0118_len_1171114_v2.4	241678	242572	-	498	-	-	-
Cac_g025045	-	scaffold_0118_len_1171114_v2.4	242687	251178	+	3443	-	PF15613:Williams-Beuren syndrome DDT (WSD), D-TOX E motif|PF15612:WSTF, HB1, Itc1p, MBD9 motif 1|PF05066:HB1, ASXL, restriction endonuclease HTH domain	-
Cac_g025079	-	scaffold_0118_len_1171114_v2.4	536459	539827	-	2589	-	PF07714:Protein tyrosine kinase	Pkinase_Tyr
Cac_g025093	-	scaffold_0118_len_1171114_v2.4	706083	706604	+	522	-	-	-
Cac_g025105	-	scaffold_0118_len_1171114_v2.4	818891	828787	-	1411	-	PF06159:Protein of unknown function (DUF974)	-
Cac_g025034	-	scaffold_0118_len_1171114_v2.4	170252	174438	-	1825	-	PF02365:No apical meristem (NAM) protein	NAM
Cac_g025113	-	scaffold_0118_len_1171114_v2.4	933751	936728	-	1215	-	PF00561:alpha/beta hydrolase fold	Abhydrolase_1
Cac_g025111	-	scaffold_0118_len_1171114_v2.4	912552	927576	+	3203	-	PF07814:Wings apart-like protein regulation of heterochromatin	-
Cac_g025026	-	scaffold_0118_len_1171114_v2.4	108712	114796	+	2963	-	PF03094:Mlo family	-
Cac_g025060	-	scaffold_0118_len_1171114_v2.4	383152	395595	+	2589	-	-	-
Cac_g025016	-	scaffold_0118_len_1171114_v2.4	36141	36701	-	561	-	PF00847:AP2 domain	AP2
Cac_g025033	-	scaffold_0118_len_1171114_v2.4	153851	168890	+	3993	-	PF02263:Guanylate-binding protein, N-terminal domain|PF02841:Guanylate-binding protein, C-terminal domain	-
Cac_g025069	-	scaffold_0118_len_1171114_v2.4	483742	484074	+	333	-	PF05498:Rapid ALkalinization Factor (RALF)	-
Cac_g025065	-	scaffold_0118_len_1171114_v2.4	437071	447230	+	1517	-	PF00153:Mitochondrial carrier protein	Mito_carr
Cac_g025032	-	scaffold_0118_len_1171114_v2.4	152737	153093	-	357	-	-	-
Cac_g025086	-	scaffold_0118_len_1171114_v2.4	613116	617207	-	873	-	PF00300:Histidine phosphatase superfamily (branch 1)	-
Cac_g025056	-	scaffold_0118_len_1171114_v2.4	337846	352712	+	576	-	PF03226:Yippee zinc-binding/DNA-binding /Mis18, centromere assembly	-
Cac_g025095	-	scaffold_0118_len_1171114_v2.4	719872	726524	-	2217	-	PF01979:Amidohydrolase family	Amidohydro_1
Cac_g025031	-	scaffold_0118_len_1171114_v2.4	150585	151393	+	537	-	PF07859:alpha/beta hydrolase fold	Abhydrolase_3
Cac_g025126	-	scaffold_0118_len_1171114_v2.4	1121742	1122912	+	1086	-	PF12146:Serine aminopeptidase, S33	-
Cac_g025057	-	scaffold_0118_len_1171114_v2.4	360770	361952	-	1183	-	PF00847:AP2 domain	AP2
Cac_g025104	-	scaffold_0118_len_1171114_v2.4	799524	817386	+	4656	-	PF00076:RNA recognition motif. (a.k.a. RRM, RBD, or RNP domain)	RRM_1
Cac_g025073	-	scaffold_0118_len_1171114_v2.4	509694	511036	-	1120	-	PF01190:Pollen proteins Ole e I like	-
Cac_g025090	-	scaffold_0118_len_1171114_v2.4	674957	682458	+	2521	-	PF00447:HSF-type DNA-binding|PF13041:PPR repeat family	HSF_DNA-bind
Cac_g025080	-	scaffold_0118_len_1171114_v2.4	568322	577496	+	2615	-	PF04765:Protein of unknown function (DUF616)	-
Cac_g025087	-	scaffold_0118_len_1171114_v2.4	624285	638254	-	3171	-	PF04811:Sec23/Sec24 trunk domain|PF04815:Sec23/Sec24 helical domain|PF08033:Sec23/Sec24 beta-sandwich domain|PF04810:Sec23/Sec24 zinc finger	-
Cac_g025066	-	scaffold_0118_len_1171114_v2.4	450549	456625	-	411	-	PF03110:SBP domain	SBP
Cac_g025048	-	scaffold_0118_len_1171114_v2.4	261174	261632	-	459	-	-	-
Cac_g025037	-	scaffold_0118_len_1171114_v2.4	189045	193135	-	3321	-	PF08263:Leucine rich repeat N-terminal domain|PF12799:Leucine Rich repeats (2 copies)|PF00069:Protein kinase domain	Pkinase
Cac_g025067	-	scaffold_0118_len_1171114_v2.4	475396	476163	-	768	-	PF02701:Dof domain, zinc finger	zf-Dof
Cac_g025019	-	scaffold_0118_len_1171114_v2.4	55928	57237	+	957	-	PF03195:Lateral organ boundaries (LOB) domain	-
Cac_g025128	-	scaffold_0118_len_1171114_v2.4	1144699	1154628	+	1209	-	PF10607:CTLH/CRA C-terminal to LisH motif domain|PF08513:LisH	-
Cac_g025030	-	scaffold_0118_len_1171114_v2.4	145257	147791	+	1002	-	PF02365:No apical meristem (NAM) protein	NAM
Cac_g025100	-	scaffold_0118_len_1171114_v2.4	770946	773569	+	816	-	PF00335:Tetraspanin family	Tetraspannin
Cac_g025084	-	scaffold_0118_len_1171114_v2.4	603726	604505	-	780	-	PF02364:1,3-beta-glucan synthase component	-
Cac_g025046	-	scaffold_0118_len_1171114_v2.4	251103	253833	-	1504	-	PF00226:DnaJ domain|PF01556:DnaJ C terminal domain	DnaJ_C
Cac_g025091	-	scaffold_0118_len_1171114_v2.4	682955	688908	-	1979	-	PF00462:Glutaredoxin|PF00085:Thioredoxin	-
Cac_g025083	-	scaffold_0118_len_1171114_v2.4	590878	600032	+	4056	-	PF04560:RNA polymerase Rpb2, domain 7|PF04563:RNA polymerase beta subunit|PF04567:RNA polymerase Rpb2, domain 5|PF04566:RNA polymerase Rpb2, domain 4|PF04561:RNA polymerase Rpb2, domain 2|PF04565:RNA polymerase Rpb2, domain 3|PF00562:RNA polymerase Rpb2, domain 6	RNA_pol_Rpb2_6
Cac_g025108	-	scaffold_0118_len_1171114_v2.4	878061	882254	-	1339	-	PF01086:Clathrin light chain	-
Cac_g025101	-	scaffold_0118_len_1171114_v2.4	774963	779204	-	1321	-	PF08557:Sphingolipid Delta4-desaturase (DES)|PF00487:Fatty acid desaturase	-
Cac_g025110	-	scaffold_0118_len_1171114_v2.4	907899	912453	-	510	-	-	-
Cac_g025068	-	scaffold_0118_len_1171114_v2.4	479931	481130	-	984	-	-	-
Cac_g025115	-	scaffold_0118_len_1171114_v2.4	947222	949388	-	2583	-	PF00083:Sugar (and other) transporter	Sugar_tr
Cac_g025089	-	scaffold_0118_len_1171114_v2.4	663508	666006	+	1017	-	PF00097:Zinc finger, C3HC4 type (RING finger)	zf-C3HC4
Cac_g025071	-	scaffold_0118_len_1171114_v2.4	493221	498006	+	1554	-	PF00067:Cytochrome P450	p450
Cac_g025116	-	scaffold_0118_len_1171114_v2.4	953745	963319	+	1683	-	PF04046:PSP|PF04037:Domain of unknown function (DUF382)	-
Cac_g025039	-	scaffold_0118_len_1171114_v2.4	213971	217336	-	2836	-	PF12854:PPR repeat|PF13041:PPR repeat family	-
Cac_g025077	-	scaffold_0118_len_1171114_v2.4	523614	523871	+	258	-	-	-
Cac_g025088	-	scaffold_0118_len_1171114_v2.4	643979	655919	+	5104	-	PF04565:RNA polymerase Rpb2, domain 3|PF04560:RNA polymerase Rpb2, domain 7|PF04566:RNA polymerase Rpb2, domain 4|PF04561:RNA polymerase Rpb2, domain 2|PF04563:RNA polymerase beta subunit|PF00562:RNA polymerase Rpb2, domain 6|PF04567:RNA polymerase Rpb2, domain 5	RNA_pol_Rpb2_6
Cac_g025106	-	scaffold_0118_len_1171114_v2.4	831378	863526	-	3717	-	-	-
Cac_g025070	-	scaffold_0118_len_1171114_v2.4	488344	488727	+	384	-	PF05498:Rapid ALkalinization Factor (RALF)	-
Cac_g025035	-	scaffold_0118_len_1171114_v2.4	175319	176476	+	351	-	-	-
Cac_g025022	-	scaffold_0118_len_1171114_v2.4	76222	79774	+	492	-	PF00125:Core histone H2A/H2B/H3/H4	Histone
Cac_g025036	-	scaffold_0118_len_1171114_v2.4	183464	184846	-	1383	-	PF00069:Protein kinase domain	Pkinase
Cac_g025119	-	scaffold_0118_len_1171114_v2.4	1027580	1029699	+	2120	-	PF00264:Common central domain of tyrosinase|PF12143:Protein of unknown function (DUF_B2219)|PF12142:Polyphenol oxidase middle domain	-
Cac_g025018	-	scaffold_0118_len_1171114_v2.4	49927	53937	-	1019	-	-	-
Cac_g025102	-	scaffold_0118_len_1171114_v2.4	787121	789816	-	838	-	-	-
Cac_g025109	-	scaffold_0118_len_1171114_v2.4	889694	905733	-	2616	-	-	-
Cac_g025098	-	scaffold_0118_len_1171114_v2.4	757391	757875	-	258	-	-	-
Cac_g025029	-	scaffold_0118_len_1171114_v2.4	136695	141095	-	540	-	PF00046:Homeobox domain	Homeobox
Cac_g025078	-	scaffold_0118_len_1171114_v2.4	525909	526606	-	339	-	-	-
Cac_g025025	-	scaffold_0118_len_1171114_v2.4	95267	105942	+	2703	-	PF06507:Auxin response factor	Auxin_resp
Cac_g025028	-	scaffold_0118_len_1171114_v2.4	131965	132405	+	441	-	PF00462:Glutaredoxin	-
Cac_g025023	-	scaffold_0118_len_1171114_v2.4	80854	81816	+	963	-	-	-
Cac_g025127	-	scaffold_0118_len_1171114_v2.4	1124645	1142684	-	5094	-	PF00271:Helicase conserved C-terminal domain|PF13923:Zinc finger, C3HC4 type (RING finger)|PF00176:SNF2 family N-terminal domain	SNF2_N
Cac_g025107	-	scaffold_0118_len_1171114_v2.4	868618	877361	+	1116	-	PF07714:Protein tyrosine kinase	Pkinase_Tyr
Cac_g025051	-	scaffold_0118_len_1171114_v2.4	271121	274272	+	414	-	-	-
Cac_g025041	-	scaffold_0118_len_1171114_v2.4	221118	226307	+	1759	-	PF03151:Triose-phosphate Transporter family	-
Cac_g025062	-	scaffold_0118_len_1171114_v2.4	407179	418936	-	2816	-	PF13923:Zinc finger, C3HC4 type (RING finger)	-
Cac_g025081	-	scaffold_0118_len_1171114_v2.4	579969	580717	+	749	-	-	-
Cac_g025059	-	scaffold_0118_len_1171114_v2.4	364737	379208	-	2517	-	PF12819:Carbohydrate-binding protein of the ER|PF13855:Leucine rich repeat	-
Cac_g025024	-	scaffold_0118_len_1171114_v2.4	84275	85118	+	738	-	PF04654:Protein of unknown function, DUF599	-
Cac_g025122	-	scaffold_0118_len_1171114_v2.4	1060824	1065941	+	1866	-	PF16499:Alpha galactosidase A	-
Cac_g025103	-	scaffold_0118_len_1171114_v2.4	793166	797505	+	2565	-	-	-
Cac_g025123	-	scaffold_0118_len_1171114_v2.4	1084210	1088407	+	2313	-	PF03936:Terpene synthase family, metal binding domain|PF01397:Terpene synthase, N-terminal domain	-
Cac_g025053	-	scaffold_0118_len_1171114_v2.4	286127	299736	+	942	-	PF14571:Stress-induced protein Di19, C-terminal	-
Cac_g025040	-	scaffold_0118_len_1171114_v2.4	216761	221165	-	324	-	-	-
Cac_g025015	-	scaffold_0118_len_1171114_v2.4	30699	33496	+	1062	-	PF00657:GDSL-like Lipase/Acylhydrolase	Lipase_GDSL
Cac_g025038	-	scaffold_0118_len_1171114_v2.4	212191	212919	+	729	-	PF05078:Protein of unknown function (DUF679)	-
Cac_g025096	-	scaffold_0118_len_1171114_v2.4	733055	747084	+	420	-	-	-
Cac_g025118	-	scaffold_0118_len_1171114_v2.4	976291	1010904	-	6399	-	PF12348:CLASP N terminal	-
Cac_g025017	-	scaffold_0118_len_1171114_v2.4	46597	49028	+	1066	-	PF00071:Ras family	Ras
Cac_g025042	-	scaffold_0118_len_1171114_v2.4	228930	241226	+	2082	-	PF00046:Homeobox domain|PF02791:DDT domain	DDT
Cac_g025099	-	scaffold_0118_len_1171114_v2.4	757403	769209	+	2421	-	PF03849:Transcription factor Tfb2	-
Cac_g025129	-	scaffold_0118_len_1171114_v2.4	1155033	1155362	-	330	-	-	-
Cac_g025020	-	scaffold_0118_len_1171114_v2.4	66083	72784	-	2169	-	-	-
Cac_g025050	-	scaffold_0118_len_1171114_v2.4	267856	270333	+	675	-	-	-
Cac_g025097	-	scaffold_0118_len_1171114_v2.4	749059	752144	-	459	-	PF03874:RNA polymerase Rpb4	RNA_pol_Rpb4
Cac_g025049	-	scaffold_0118_len_1171114_v2.4	264984	265711	+	728	-	-	-
Cac_g025043	-	scaffold_0118_len_1171114_v2.4	241281	241676	+	396	-	-	-
Cac_g023439	-	scaffold_0102_len_1303927_v2.4	767686	768367	+	682	-	-	-
Cac_g023390	-	scaffold_0102_len_1303927_v2.4	404961	406955	+	1643	-	PF02186:TFIIE beta subunit core domain	-
Cac_g023474	-	scaffold_0102_len_1303927_v2.4	1053288	1055143	-	948	-	PF00249:Myb-like DNA-binding domain	Myb_DNA-binding
Cac_g023466	-	scaffold_0102_len_1303927_v2.4	1002152	1004192	+	357	-	-	-
Cac_g023451	-	scaffold_0102_len_1303927_v2.4	864199	870703	-	955	-	PF00179:Ubiquitin-conjugating enzyme	UQ_con
Cac_g023372	-	scaffold_0102_len_1303927_v2.4	232984	239431	-	243	-	-	-
Cac_g023356	-	scaffold_0102_len_1303927_v2.4	117077	120055	-	1074	-	PF08449:UAA transporter family	-
Cac_g023478	-	scaffold_0102_len_1303927_v2.4	1086961	1089535	+	818	-	PF03106:WRKY DNA -binding domain	WRKY
Cac_g023388	-	scaffold_0102_len_1303927_v2.4	379634	382299	+	441	-	PF00168:C2 domain	C2
Cac_g023416	-	scaffold_0102_len_1303927_v2.4	656387	658207	-	1095	-	PF03953:Tubulin C-terminal domain|PF00091:Tubulin/FtsZ family, GTPase domain	Tubulin
Cac_g023365	-	scaffold_0102_len_1303927_v2.4	173010	174649	-	1367	-	PF00240:Ubiquitin family|PF02179:BAG domain	ubiquitin
Cac_g023442	-	scaffold_0102_len_1303927_v2.4	780348	791684	+	2007	-	PF04258:Signal peptide peptidase|PF02225:PA domain	-
Cac_g023491	-	scaffold_0102_len_1303927_v2.4	1211998	1212327	-	330	-	-	-
Cac_g023488	-	scaffold_0102_len_1303927_v2.4	1172739	1193505	-	3740	-	PF00069:Protein kinase domain|PF13499:EF-hand domain pair|PF02705:K+ potassium transporter	K_trans
Cac_g023456	-	scaffold_0102_len_1303927_v2.4	905088	918567	-	3236	-	PF09066:Beta2-adaptin appendage, C-terminal sub-domain|PF01602:Adaptin N terminal region|PF02883:Adaptin C-terminal domain	-
Cac_g023360	-	scaffold_0102_len_1303927_v2.4	132960	133954	-	995	-	PF00847:AP2 domain	AP2
Cac_g023435	-	scaffold_0102_len_1303927_v2.4	758911	759270	+	360	-	-	-
Cac_g023461	-	scaffold_0102_len_1303927_v2.4	953217	954086	-	870	-	PF13639:Ring finger domain	-
Cac_g023473	-	scaffold_0102_len_1303927_v2.4	1047482	1050276	-	927	-	PF03501:Plectin/S10 domain	-
Cac_g023471	-	scaffold_0102_len_1303927_v2.4	1028462	1041363	-	2110	-	PF00069:Protein kinase domain	Pkinase
Cac_g023397	-	scaffold_0102_len_1303927_v2.4	447489	453189	-	3625	-	PF10358:N-terminal C2 in EEIG1 and EHBP1 proteins	-
Cac_g023454	-	scaffold_0102_len_1303927_v2.4	892784	895530	-	681	-	PF13867:Sin3 binding region of histone deacetylase complex subunit SAP30	-
Cac_g023428	-	scaffold_0102_len_1303927_v2.4	730085	731272	-	1188	-	PF03478:Protein of unknown function (DUF295)	DUF295
Cac_g023457	-	scaffold_0102_len_1303927_v2.4	928291	928857	+	567	-	-	-
Cac_g023381	-	scaffold_0102_len_1303927_v2.4	327783	330208	-	1094	-	PF04535:Domain of unknown function (DUF588)	-
Cac_g023480	-	scaffold_0102_len_1303927_v2.4	1113318	1113596	+	279	-	-	-
Cac_g023497	-	scaffold_0102_len_1303927_v2.4	1253712	1256593	+	2013	-	PF00646:F-box domain	F-box
Cac_g023399	-	scaffold_0102_len_1303927_v2.4	459483	467974	-	2880	-	PF00575:S1 RNA binding domain	S1
Cac_g023358	-	scaffold_0102_len_1303927_v2.4	126784	127404	-	621	-	-	-
Cac_g023352	-	scaffold_0102_len_1303927_v2.4	50286	68126	-	1581	-	PF11523:Protein of unknown function (DUF3223)|PF04998:RNA polymerase Rpb1, domain 5	-
Cac_g023420	-	scaffold_0102_len_1303927_v2.4	670615	671252	-	402	-	-	-
Cac_g023482	-	scaffold_0102_len_1303927_v2.4	1128231	1129675	-	801	-	PF04525:LURP-one-related	-
Cac_g023385	-	scaffold_0102_len_1303927_v2.4	368787	369716	+	930	-	PF00314:Thaumatin family	Thaumatin
Cac_g023432	-	scaffold_0102_len_1303927_v2.4	747575	748286	+	555	-	-	-
Cac_g023481	-	scaffold_0102_len_1303927_v2.4	1113699	1127427	+	2094	-	-	-
Cac_g023364	-	scaffold_0102_len_1303927_v2.4	161013	162952	-	285	-	-	-
Cac_g023387	-	scaffold_0102_len_1303927_v2.4	376665	377256	+	833	-	PF00314:Thaumatin family	Thaumatin
Cac_g023444	-	scaffold_0102_len_1303927_v2.4	801709	808167	+	1394	-	PF00106:short chain dehydrogenase	adh_short
Cac_g023441	-	scaffold_0102_len_1303927_v2.4	775844	777250	+	1407	-	-	-
Cac_g023404	-	scaffold_0102_len_1303927_v2.4	516409	520750	+	2915	-	PF08772:Nin one binding (NOB1) Zn-ribbon like|PF17146:PIN domain of ribonuclease	-
Cac_g023468	-	scaffold_0102_len_1303927_v2.4	1011491	1013105	+	873	-	PF04871:Uso1 / p115 like vesicle tethering protein, C terminal region|PF04869:Uso1 / p115 like vesicle tethering protein, head region	-
Cac_g023367	-	scaffold_0102_len_1303927_v2.4	188101	191882	-	1471	-	PF14299:Phloem protein 2	-
Cac_g023350	-	scaffold_0102_len_1303927_v2.4	19480	22974	-	1632	-	PF00732:GMC oxidoreductase|PF05199:GMC oxidoreductase	-
Cac_g023437	-	scaffold_0102_len_1303927_v2.4	762202	762540	+	339	-	PF01225:Mur ligase family, catalytic domain	-
Cac_g023384	-	scaffold_0102_len_1303927_v2.4	353338	357722	-	648	-	PF00249:Myb-like DNA-binding domain	Myb_DNA-binding
Cac_g023393	-	scaffold_0102_len_1303927_v2.4	418154	425627	-	3681	-	PF00271:Helicase conserved C-terminal domain|PF00270:DEAD/DEAH box helicase	DEAD
Cac_g023486	-	scaffold_0102_len_1303927_v2.4	1160879	1162929	+	741	-	PF02453:Reticulon	-
Cac_g023500	-	scaffold_0102_len_1303927_v2.4	1283778	1284662	+	885	-	PF06697:Protein of unknown function (DUF1191)	-
Cac_g023450	-	scaffold_0102_len_1303927_v2.4	858661	863022	-	1428	-	PF01433:Peptidase family M1 domain	-
Cac_g023376	-	scaffold_0102_len_1303927_v2.4	259299	266883	+	1134	-	PF13639:Ring finger domain	-
Cac_g023410	-	scaffold_0102_len_1303927_v2.4	559541	569441	-	2051	-	PF03479:Domain of unknown function (DUF296)	-
Cac_g023354	-	scaffold_0102_len_1303927_v2.4	94013	100272	+	2325	-	PF00069:Protein kinase domain	Pkinase
Cac_g023408	-	scaffold_0102_len_1303927_v2.4	549166	554211	+	1209	-	PF00255:Glutathione peroxidase	GSHPx
Cac_g023362	-	scaffold_0102_len_1303927_v2.4	146760	149195	+	1557	-	PF00083:Sugar (and other) transporter	Sugar_tr
Cac_g023396	-	scaffold_0102_len_1303927_v2.4	445384	446413	+	791	-	PF04525:LURP-one-related	-
Cac_g023370	-	scaffold_0102_len_1303927_v2.4	208196	218566	-	2423	-	PF00789:UBX domain|PF14555:UBA-like domain	UBX
Cac_g023463	-	scaffold_0102_len_1303927_v2.4	973733	981568	+	7618	-	-	-
Cac_g023483	-	scaffold_0102_len_1303927_v2.4	1132285	1135578	-	1349	-	PF00153:Mitochondrial carrier protein	Mito_carr
Cac_g023476	-	scaffold_0102_len_1303927_v2.4	1070925	1073662	+	1109	-	PF00403:Heavy-metal-associated domain	HMA
Cac_g023398	-	scaffold_0102_len_1303927_v2.4	457251	458336	-	1086	-	PF03478:Protein of unknown function (DUF295)	DUF295
Cac_g023448	-	scaffold_0102_len_1303927_v2.4	844347	848115	-	1392	-	-	-
Cac_g023417	-	scaffold_0102_len_1303927_v2.4	661593	664597	-	811	-	-	-
Cac_g023453	-	scaffold_0102_len_1303927_v2.4	884173	890454	-	1648	-	PF12678:RING-H2 zinc finger domain	-
Cac_g023405	-	scaffold_0102_len_1303927_v2.4	521555	529371	-	957	-	PF02798:Glutathione S-transferase, N-terminal domain	GST_N
Cac_g023412	-	scaffold_0102_len_1303927_v2.4	587174	591805	-	851	-	PF03652:Holliday junction resolvase	-
Cac_g023445	-	scaffold_0102_len_1303927_v2.4	808353	824047	-	5404	-	PF00069:Protein kinase domain	Pkinase
Cac_g023492	-	scaffold_0102_len_1303927_v2.4	1216528	1228153	-	1434	-	PF01169:Uncharacterized protein family UPF0016	-
Cac_g023498	-	scaffold_0102_len_1303927_v2.4	1260206	1264202	+	2486	-	-	-
Cac_g023415	-	scaffold_0102_len_1303927_v2.4	638238	654333	+	2759	-	PF07714:Protein tyrosine kinase	Pkinase_Tyr
Cac_g023424	-	scaffold_0102_len_1303927_v2.4	704657	708653	-	2473	-	PF00153:Mitochondrial carrier protein	Mito_carr
Cac_g023414	-	scaffold_0102_len_1303927_v2.4	613595	635132	-	3879	-	PF02373:JmjC domain, hydroxylase|PF01388:ARID/BRIGHT DNA binding domain|PF02928:C5HC2 zinc finger|PF08429:PLU-1-like protein|PF02375:jmjN domain|PF00628:PHD-finger	JmjC
Cac_g023426	-	scaffold_0102_len_1303927_v2.4	717164	721823	-	1587	-	PF16796:Microtubule binding	-
Cac_g023422	-	scaffold_0102_len_1303927_v2.4	695758	700898	+	3525	-	PF12043:Domain of unknown function (DUF3527)	-
Cac_g023434	-	scaffold_0102_len_1303927_v2.4	757303	758408	-	522	-	PF14215:bHLH-MYC and R2R3-MYB transcription factors N-terminal	-
Cac_g023419	-	scaffold_0102_len_1303927_v2.4	670367	680874	+	1987	-	PF04032:RNAse P Rpr2/Rpp21/SNM1 subunit domain	-
Cac_g023371	-	scaffold_0102_len_1303927_v2.4	228503	231808	+	2536	-	PF00067:Cytochrome P450	p450
Cac_g023472	-	scaffold_0102_len_1303927_v2.4	1044266	1046761	+	2496	-	PF01535:PPR repeat|PF13041:PPR repeat family	PPR
Cac_g023460	-	scaffold_0102_len_1303927_v2.4	940462	949384	+	687	-	-	-
Cac_g023353	-	scaffold_0102_len_1303927_v2.4	68707	83821	-	3144	-	PF04997:RNA polymerase Rpb1, domain 1|PF00623:RNA polymerase Rpb1, domain 2|PF04983:RNA polymerase Rpb1, domain 3|PF05000:RNA polymerase Rpb1, domain 4	-
Cac_g023443	-	scaffold_0102_len_1303927_v2.4	793461	800389	+	861	-	PF00230:Major intrinsic protein	-
Cac_g023357	-	scaffold_0102_len_1303927_v2.4	122577	124344	-	690	-	-	-
Cac_g023455	-	scaffold_0102_len_1303927_v2.4	897953	904054	-	1472	-	PF00076:RNA recognition motif. (a.k.a. RRM, RBD, or RNP domain)	RRM_1
Cac_g023389	-	scaffold_0102_len_1303927_v2.4	383599	397658	-	2052	-	PF01429:Methyl-CpG binding domain	MBD
Cac_g023386	-	scaffold_0102_len_1303927_v2.4	372212	373174	+	963	-	PF00314:Thaumatin family	Thaumatin
Cac_g023349	-	scaffold_0102_len_1303927_v2.4	11358	13328	-	1971	-	-	-
Cac_g023359	-	scaffold_0102_len_1303927_v2.4	128961	129212	-	252	-	-	-
Cac_g023366	-	scaffold_0102_len_1303927_v2.4	176697	184315	-	1671	-	PF03062:MBOAT, membrane-bound O-acyltransferase family	MBOAT
Cac_g023462	-	scaffold_0102_len_1303927_v2.4	966685	970361	+	3375	-	-	-
Cac_g023378	-	scaffold_0102_len_1303927_v2.4	312748	313682	-	935	-	PF00168:C2 domain	C2
Cac_g023355	-	scaffold_0102_len_1303927_v2.4	101346	114497	-	1840	-	PF00638:RanBP1 domain	-
Cac_g023470	-	scaffold_0102_len_1303927_v2.4	1025016	1025491	+	327	-	-	-
Cac_g023438	-	scaffold_0102_len_1303927_v2.4	765509	766666	+	1158	-	PF03478:Protein of unknown function (DUF295)	DUF295
Cac_g023400	-	scaffold_0102_len_1303927_v2.4	470953	472701	-	627	-	PF00412:LIM domain	LIM
Cac_g023409	-	scaffold_0102_len_1303927_v2.4	554738	557957	+	513	-	PF00255:Glutathione peroxidase	GSHPx
Cac_g023458	-	scaffold_0102_len_1303927_v2.4	928541	928759	-	219	-	-	-
Cac_g023493	-	scaffold_0102_len_1303927_v2.4	1228940	1229500	-	561	-	PF03018:Dirigent-like protein	-
Cac_g023487	-	scaffold_0102_len_1303927_v2.4	1164239	1169239	-	974	-	-	-
Cac_g023403	-	scaffold_0102_len_1303927_v2.4	507878	512548	+	3224	-	PF07714:Protein tyrosine kinase|PF08263:Leucine rich repeat N-terminal domain|PF13855:Leucine rich repeat	Pkinase_Tyr
Cac_g023391	-	scaffold_0102_len_1303927_v2.4	408470	409207	+	327	-	-	-
Cac_g023479	-	scaffold_0102_len_1303927_v2.4	1089576	1109448	-	5336	-	-	-
Cac_g023382	-	scaffold_0102_len_1303927_v2.4	334773	342173	-	2260	-	PF00249:Myb-like DNA-binding domain	Myb_DNA-binding
Cac_g023490	-	scaffold_0102_len_1303927_v2.4	1206676	1208739	-	2064	-	-	-
Cac_g023494	-	scaffold_0102_len_1303927_v2.4	1234488	1235487	-	1000	-	PF03018:Dirigent-like protein	-
Cac_g023465	-	scaffold_0102_len_1303927_v2.4	996146	1000126	+	2817	-	PF05920:Homeobox KN domain|PF07526:Associated with HOX	POX
Cac_g023351	-	scaffold_0102_len_1303927_v2.4	26474	48088	-	4810	-	PF07690:Major Facilitator Superfamily|PF03105:SPX domain	MFS_1
Cac_g023380	-	scaffold_0102_len_1303927_v2.4	326939	327673	+	495	-	-	-
Cac_g023477	-	scaffold_0102_len_1303927_v2.4	1076720	1079615	-	2041	-	PF00155:Aminotransferase class I and II	Aminotran_1_2
Cac_g023407	-	scaffold_0102_len_1303927_v2.4	539100	545358	-	1185	-	PF02798:Glutathione S-transferase, N-terminal domain	GST_N
Cac_g023496	-	scaffold_0102_len_1303927_v2.4	1253664	1253930	-	267	-	-	-
Cac_g023423	-	scaffold_0102_len_1303927_v2.4	701124	702783	-	1728	-	PF13041:PPR repeat family	-
Cac_g023440	-	scaffold_0102_len_1303927_v2.4	768450	771983	+	2252	-	PF01225:Mur ligase family, catalytic domain|PF08245:Mur ligase middle domain|PF02875:Mur ligase family, glutamate ligase domain	-
Cac_g023501	-	scaffold_0102_len_1303927_v2.4	1287873	1290435	-	2563	-	PF03446:NAD binding domain of 6-phosphogluconate dehydrogenase|PF00393:6-phosphogluconate dehydrogenase, C-terminal domain	NAD_binding_2
Cac_g023379	-	scaffold_0102_len_1303927_v2.4	321527	323515	-	1908	-	PF00447:HSF-type DNA-binding	HSF_DNA-bind
Cac_g023406	-	scaffold_0102_len_1303927_v2.4	534249	537652	-	1029	-	-	-
Cac_g023425	-	scaffold_0102_len_1303927_v2.4	712855	716948	-	1260	-	PF00225:Kinesin motor domain	Kinesin
Cac_g023430	-	scaffold_0102_len_1303927_v2.4	739867	740587	-	438	-	-	-
Cac_g023485	-	scaffold_0102_len_1303927_v2.4	1151282	1152948	+	1667	-	PF03168:Late embryogenesis abundant protein	-
Cac_g023427	-	scaffold_0102_len_1303927_v2.4	725034	728415	+	2810	-	PF10157:BLOC-1-related complex sub-unit 6	-
Cac_g023369	-	scaffold_0102_len_1303927_v2.4	204103	206612	-	2510	-	PF03514:GRAS domain family	GRAS
Cac_g023402	-	scaffold_0102_len_1303927_v2.4	479721	491434	+	792	-	PF00335:Tetraspanin family	Tetraspannin
Cac_g023495	-	scaffold_0102_len_1303927_v2.4	1242982	1248293	-	3129	-	PF00999:Sodium/hydrogen exchanger family	Na_H_Exchanger
Cac_g023363	-	scaffold_0102_len_1303927_v2.4	153772	155575	+	1804	-	PF01554:MatE	MatE
Cac_g023429	-	scaffold_0102_len_1303927_v2.4	735997	737430	+	1284	-	PF03171:2OG-Fe(II) oxygenase superfamily|PF14226:non-haem dioxygenase in morphine synthesis N-terminal	2OG-FeII_Oxy
Cac_g023411	-	scaffold_0102_len_1303927_v2.4	583980	585687	-	1604	-	PF05278:Arabidopsis phospholipase-like protein (PEARLI 4)	-
Cac_g023394	-	scaffold_0102_len_1303927_v2.4	427769	433564	+	1359	-	PF00106:short chain dehydrogenase	adh_short
Cac_g023446	-	scaffold_0102_len_1303927_v2.4	833456	835452	-	2840	-	PF00067:Cytochrome P450	p450
Cac_g023489	-	scaffold_0102_len_1303927_v2.4	1199799	1201963	+	1563	-	PF11744:Aluminium activated malate transporter	-
Cac_g023449	-	scaffold_0102_len_1303927_v2.4	853257	858297	-	2106	-	PF17432:Domain of unknown function (DUF3458_C) ARM repeats|PF11940:Domain of unknown function (DUF3458) Ig-like fold	-
Cac_g023361	-	scaffold_0102_len_1303927_v2.4	140268	141674	-	1407	-	PF00847:AP2 domain	AP2
Cac_g023395	-	scaffold_0102_len_1303927_v2.4	442739	443595	+	537	-	PF04525:LURP-one-related	-
Cac_g023421	-	scaffold_0102_len_1303927_v2.4	681944	691552	+	3023	-	PF07500:Transcription factor S-II (TFIIS), central domain|PF01426:BAH domain	BAH
Cac_g023413	-	scaffold_0102_len_1303927_v2.4	592992	610526	-	1719	-	PF00628:PHD-finger	PHD
Cac_g023467	-	scaffold_0102_len_1303927_v2.4	1004999	1010268	+	1413	-	PF00168:C2 domain	C2
Cac_g023373	-	scaffold_0102_len_1303927_v2.4	242335	246261	-	1689	-	PF01694:Rhomboid family	Rhomboid
Cac_g023383	-	scaffold_0102_len_1303927_v2.4	346832	347509	+	678	-	PF00314:Thaumatin family	Thaumatin
Cac_g023433	-	scaffold_0102_len_1303927_v2.4	753111	754142	+	1032	-	PF03478:Protein of unknown function (DUF295)	DUF295
Cac_g023447	-	scaffold_0102_len_1303927_v2.4	840812	842719	-	1908	-	PF02214:BTB/POZ domain	K_tetra
Cac_g023464	-	scaffold_0102_len_1303927_v2.4	983719	986022	-	996	-	PF00300:Histidine phosphatase superfamily (branch 1)	-
Cac_g023499	-	scaffold_0102_len_1303927_v2.4	1278533	1283187	+	2328	-	PF07707:BTB And C-terminal Kelch|PF00651:BTB/POZ domain	BTB
Cac_g023484	-	scaffold_0102_len_1303927_v2.4	1141524	1149820	+	4411	-	PF08030:Ferric reductase NAD binding domain|PF01794:Ferric reductase like transmembrane component|PF08414:Respiratory burst NADPH oxidase|PF08022:FAD-binding domain	FAD_binding_8
Cac_g023368	-	scaffold_0102_len_1303927_v2.4	197219	199998	-	2780	-	PF03514:GRAS domain family	GRAS
Cac_g023431	-	scaffold_0102_len_1303927_v2.4	740654	744226	-	1664	-	PF14215:bHLH-MYC and R2R3-MYB transcription factors N-terminal	-
Cac_g023475	-	scaffold_0102_len_1303927_v2.4	1061658	1070065	+	2275	-	PF07992:Pyridine nucleotide-disulphide oxidoreductase	Pyr_redox_2
Cac_g023459	-	scaffold_0102_len_1303927_v2.4	938032	939733	-	1499	-	PF06203:CCT motif	CCT
Cac_g023452	-	scaffold_0102_len_1303927_v2.4	872439	882623	-	1896	-	PF01388:ARID/BRIGHT DNA binding domain	ARID
Cac_g023436	-	scaffold_0102_len_1303927_v2.4	761475	762119	+	645	-	-	-
Cac_g023392	-	scaffold_0102_len_1303927_v2.4	413946	414662	-	717	-	-	-
Cac_g023418	-	scaffold_0102_len_1303927_v2.4	665573	668073	-	2501	-	PF13419:Haloacid dehalogenase-like hydrolase	-
Cac_g023469	-	scaffold_0102_len_1303927_v2.4	1015743	1017315	+	858	-	-	-
Cac_g023377	-	scaffold_0102_len_1303927_v2.4	267985	310238	+	3459	-	PF05664:Plant family of unknown function (DUF810)	-
Cac_g033857	-	scaffold_0378_len_85306_v2.4	38339	71133	+	4248	-	PF16529:WD40 region of Ge1, enhancer of mRNA-decapping protein	-
Cac_g033855	-	scaffold_0378_len_85306_v2.4	2523	8655	+	2307	-	PF02225:PA domain|PF00082:Subtilase family|PF05922:Peptidase inhibitor I9	Peptidase_S8
Cac_g033856	-	scaffold_0378_len_85306_v2.4	17193	26909	+	2214	-	PF05691:Raffinose synthase or seed imbibition protein Sip1	-
Cac_g033858	-	scaffold_0378_len_85306_v2.4	73688	74170	+	483	-	-	-
Cac_g034044	-	scaffold_0429_len_36611_v2.4	603	908	+	306	-	-	-
Cac_g034047	-	scaffold_0429_len_36611_v2.4	35198	36481	-	1284	-	PF03107:C1 domain	-
Cac_g034045	-	scaffold_0429_len_36611_v2.4	2427	3976	-	1550	-	PF03107:C1 domain	-
Cac_g034046	-	scaffold_0429_len_36611_v2.4	29246	29664	-	207	-	-	-
Cac_g034112	-	scaffold_0463_len_21684_v2.4	6443	6778	-	336	-	-	-
Cac_g034113	-	scaffold_0463_len_21684_v2.4	11868	20412	+	444	-	-	-
Cac_g024542	-	scaffold_0111_len_1218748_v2.4	189711	195605	+	297	-	-	-
Cac_g024532	-	scaffold_0111_len_1218748_v2.4	40232	42051	+	330	-	-	-
Cac_g024589	-	scaffold_0111_len_1218748_v2.4	929700	979049	-	4884	-	-	-
Cac_g024552	-	scaffold_0111_len_1218748_v2.4	289680	296432	-	450	-	-	-
Cac_g024562	-	scaffold_0111_len_1218748_v2.4	402968	445130	+	6525	-	PF00648:Calpain family cysteine protease|PF01067:Calpain large subunit, domain III	Peptidase_C2
Cac_g024538	-	scaffold_0111_len_1218748_v2.4	140438	144507	+	2159	-	-	-
Cac_g024593	-	scaffold_0111_len_1218748_v2.4	1095217	1103583	+	2730	-	PF00225:Kinesin motor domain|PF16796:Microtubule binding	Kinesin
Cac_g024575	-	scaffold_0111_len_1218748_v2.4	620415	622555	+	2141	-	PF13041:PPR repeat family	-
Cac_g024585	-	scaffold_0111_len_1218748_v2.4	827333	828990	+	1658	-	-	-
Cac_g024557	-	scaffold_0111_len_1218748_v2.4	359574	359879	-	306	-	-	-
Cac_g024586	-	scaffold_0111_len_1218748_v2.4	834482	843233	+	804	-	PF00854:POT family	-
Cac_g024597	-	scaffold_0111_len_1218748_v2.4	1185840	1192440	+	708	-	PF00410:Ribosomal protein S8	-
Cac_g024564	-	scaffold_0111_len_1218748_v2.4	448843	450930	-	984	-	PF07797:Protein of unknown function (DUF1639)	-
Cac_g024543	-	scaffold_0111_len_1218748_v2.4	198095	199932	-	1297	-	PF00249:Myb-like DNA-binding domain	Myb_DNA-binding
Cac_g024540	-	scaffold_0111_len_1218748_v2.4	158341	160555	+	2215	-	PF10250:GDP-fucose protein O-fucosyltransferase	-
Cac_g024588	-	scaffold_0111_len_1218748_v2.4	876802	907995	+	1242	-	PF13015:Glucosidase II beta subunit-like protein	-
Cac_g024565	-	scaffold_0111_len_1218748_v2.4	457322	457690	+	369	-	-	-
Cac_g024534	-	scaffold_0111_len_1218748_v2.4	54764	71292	-	1407	-	PF07983:X8 domain|PF00332:Glycosyl hydrolases family 17	Glyco_hydro_17
Cac_g024566	-	scaffold_0111_len_1218748_v2.4	475096	477703	+	237	-	-	-
Cac_g024568	-	scaffold_0111_len_1218748_v2.4	495462	497271	-	654	-	-	-
Cac_g024594	-	scaffold_0111_len_1218748_v2.4	1110466	1111638	-	357	-	-	-
Cac_g024529	-	scaffold_0111_len_1218748_v2.4	19876	21209	+	1096	-	PF14226:non-haem dioxygenase in morphine synthesis N-terminal|PF03171:2OG-Fe(II) oxygenase superfamily	2OG-FeII_Oxy
Cac_g024563	-	scaffold_0111_len_1218748_v2.4	420738	421010	+	273	-	-	-
Cac_g024536	-	scaffold_0111_len_1218748_v2.4	87453	110601	+	510	-	PF13499:EF-hand domain pair	-
Cac_g024569	-	scaffold_0111_len_1218748_v2.4	504852	539705	-	1395	-	PF01336:OB-fold nucleic acid binding domain|PF00152:tRNA synthetases class II (D, K and N)	tRNA-synt_2
Cac_g024554	-	scaffold_0111_len_1218748_v2.4	328192	329407	+	702	-	-	-
Cac_g024539	-	scaffold_0111_len_1218748_v2.4	150698	153142	+	2445	-	PF07714:Protein tyrosine kinase|PF01453:D-mannose binding lectin|PF00954:S-locus glycoprotein domain	Pkinase_Tyr
Cac_g024531	-	scaffold_0111_len_1218748_v2.4	37704	39991	-	579	-	PF00179:Ubiquitin-conjugating enzyme	UQ_con
Cac_g024558	-	scaffold_0111_len_1218748_v2.4	363275	367028	+	609	-	-	-
Cac_g024555	-	scaffold_0111_len_1218748_v2.4	338898	339581	+	684	-	-	-
Cac_g024578	-	scaffold_0111_len_1218748_v2.4	634241	642449	-	2994	-	PF00806:Pumilio-family RNA binding repeat	PUF
Cac_g024561	-	scaffold_0111_len_1218748_v2.4	389180	397164	+	777	-	-	-
Cac_g024535	-	scaffold_0111_len_1218748_v2.4	76354	82519	-	1941	-	PF00076:RNA recognition motif. (a.k.a. RRM, RBD, or RNP domain)	RRM_1
Cac_g024572	-	scaffold_0111_len_1218748_v2.4	553460	554100	+	641	-	-	-
Cac_g024582	-	scaffold_0111_len_1218748_v2.4	717378	721948	+	2212	-	PF00082:Subtilase family	Peptidase_S8
Cac_g024560	-	scaffold_0111_len_1218748_v2.4	382028	385934	+	639	-	-	-
Cac_g024551	-	scaffold_0111_len_1218748_v2.4	289521	289841	+	321	-	-	-
Cac_g024579	-	scaffold_0111_len_1218748_v2.4	647275	652559	-	2243	-	PF00118:TCP-1/cpn60 chaperonin family	-
Cac_g024592	-	scaffold_0111_len_1218748_v2.4	1062047	1065852	-	1997	-	PF00224:Pyruvate kinase, barrel domain|PF02887:Pyruvate kinase, alpha/beta domain	PK
Cac_g024541	-	scaffold_0111_len_1218748_v2.4	161420	168457	-	892	-	PF03641:Possible lysine decarboxylase	-
Cac_g024595	-	scaffold_0111_len_1218748_v2.4	1112862	1114958	-	2097	-	PF13041:PPR repeat family	-
Cac_g024567	-	scaffold_0111_len_1218748_v2.4	488806	491857	+	2469	-	PF13855:Leucine rich repeat|PF08263:Leucine rich repeat N-terminal domain	LRRNT_2
Cac_g024556	-	scaffold_0111_len_1218748_v2.4	350295	357782	+	663	-	-	-
Cac_g024573	-	scaffold_0111_len_1218748_v2.4	590619	594074	+	1960	-	PF14365:Neprosin activation peptide|PF03080:Neprosin	-
Cac_g024598	-	scaffold_0111_len_1218748_v2.4	1202200	1216015	-	795	-	PF13532:2OG-Fe(II) oxygenase superfamily	-
Cac_g024533	-	scaffold_0111_len_1218748_v2.4	46782	53824	-	510	-	PF00179:Ubiquitin-conjugating enzyme	UQ_con
Cac_g024553	-	scaffold_0111_len_1218748_v2.4	316609	324424	+	1266	-	PF00153:Mitochondrial carrier protein	Mito_carr
Cac_g024596	-	scaffold_0111_len_1218748_v2.4	1147819	1149498	+	1680	-	PF07732:Multicopper oxidase|PF00394:Multicopper oxidase|PF07731:Multicopper oxidase	-
Cac_g024583	-	scaffold_0111_len_1218748_v2.4	755208	760442	+	3429	-	PF04146:YT521-B-like domain	YTH
Cac_g024537	-	scaffold_0111_len_1218748_v2.4	112873	121903	+	633	-	PF04658:TAFII55 protein conserved region	-
Cac_g024559	-	scaffold_0111_len_1218748_v2.4	367442	380598	-	1221	-	PF08207:Elongation factor P (EF-P) KOW-like domain|PF01132:Elongation factor P (EF-P) OB domain	-
Cac_g024547	-	scaffold_0111_len_1218748_v2.4	229307	245918	+	3351	-	PF04510:Family of unknown function (DUF577)|PF02985:HEAT repeat|PF13646:HEAT repeats	HEAT
Cac_g024590	-	scaffold_0111_len_1218748_v2.4	991019	997822	-	1014	-	-	-
Cac_g024530	-	scaffold_0111_len_1218748_v2.4	24139	34006	-	2323	-	PF00501:AMP-binding enzyme	AMP-binding
Cac_g024584	-	scaffold_0111_len_1218748_v2.4	804271	809016	+	3098	-	PF04146:YT521-B-like domain	YTH
Cac_g024587	-	scaffold_0111_len_1218748_v2.4	853725	856037	+	827	-	PF12999:Glucosidase II beta subunit-like	-
Cac_g024574	-	scaffold_0111_len_1218748_v2.4	617241	618707	+	366	-	-	-
Cac_g024577	-	scaffold_0111_len_1218748_v2.4	628408	631522	-	1395	-	-	-
Cac_g024576	-	scaffold_0111_len_1218748_v2.4	623266	625711	-	2446	-	PF13855:Leucine rich repeat|PF08263:Leucine rich repeat N-terminal domain	LRRNT_2
Cac_g024580	-	scaffold_0111_len_1218748_v2.4	680851	684078	-	1513	-	PF07714:Protein tyrosine kinase	Pkinase_Tyr
Cac_g024544	-	scaffold_0111_len_1218748_v2.4	202919	215422	-	660	-	PF01195:Peptidyl-tRNA hydrolase	-
Cac_g024591	-	scaffold_0111_len_1218748_v2.4	1020505	1054032	+	837	-	-	-
Cac_g024548	-	scaffold_0111_len_1218748_v2.4	247777	248565	+	789	-	PF00847:AP2 domain	AP2
Cac_g024550	-	scaffold_0111_len_1218748_v2.4	265435	285356	+	897	-	PF00153:Mitochondrial carrier protein	Mito_carr
Cac_g024581	-	scaffold_0111_len_1218748_v2.4	715034	717161	+	972	-	PF00082:Subtilase family	Peptidase_S8
Cac_g024549	-	scaffold_0111_len_1218748_v2.4	250366	253898	-	1816	-	PF00091:Tubulin/FtsZ family, GTPase domain|PF03953:Tubulin C-terminal domain	Tubulin
Cac_g034281	-	scaffold_0629_len_5399_v2.4	1967	3479	+	1513	-	PF04564:U-box domain	U-box
Cac_g034496	-	scaffold_1085_len_1615_v2.4	22	1398	+	1377	-	PF00201:UDP-glucoronosyl and UDP-glucosyl transferase	UDPGT
Cac_g033780	-	scaffold_0363_len_118666_v2.4	110282	113193	+	3013	-	PF03514:GRAS domain family	GRAS
Cac_g033777	-	scaffold_0363_len_118666_v2.4	80592	82780	-	4065	-	PF02866:lactate/malate dehydrogenase, alpha/beta C-terminal domain|PF00056:lactate/malate dehydrogenase, NAD binding domain	-
Cac_g033774	-	scaffold_0363_len_118666_v2.4	60634	61363	-	730	-	PF14547:Hydrophobic seed protein	-
Cac_g033771	-	scaffold_0363_len_118666_v2.4	34762	43977	+	2199	-	PF15413:Pleckstrin homology domain|PF01237:Oxysterol-binding protein	-
Cac_g033779	-	scaffold_0363_len_118666_v2.4	91714	98259	-	861	-	PF02991:Autophagy protein Atg8 ubiquitin like	-
Cac_g033770	-	scaffold_0363_len_118666_v2.4	15872	16756	-	885	-	-	-
Cac_g033776	-	scaffold_0363_len_118666_v2.4	73570	74351	-	782	-	PF14547:Hydrophobic seed protein	-
Cac_g033772	-	scaffold_0363_len_118666_v2.4	45569	46300	+	297	-	-	-
Cac_g033769	-	scaffold_0363_len_118666_v2.4	5670	13912	+	1091	-	PF00156:Phosphoribosyl transferase domain	Pribosyltran
Cac_g033773	-	scaffold_0363_len_118666_v2.4	48893	53304	-	2190	-	PF00854:POT family	-
Cac_g033775	-	scaffold_0363_len_118666_v2.4	67714	68824	-	1111	-	PF14547:Hydrophobic seed protein	-
Cac_g033778	-	scaffold_0363_len_118666_v2.4	85550	87667	-	549	-	-	-
Cac_g025143	-	scaffold_0121_len_1154349_v2.4	826935	828071	-	1821	-	PF00201:UDP-glucoronosyl and UDP-glucosyl transferase	UDPGT
Cac_g025135	-	scaffold_0121_len_1154349_v2.4	667807	668112	+	306	-	-	-
Cac_g025134	-	scaffold_0121_len_1154349_v2.4	564584	587709	-	1533	-	PF07975:TFIIH C1-like domain|PF04056:Ssl1-like	-
Cac_g025146	-	scaffold_0121_len_1154349_v2.4	880638	883304	-	2667	-	PF13041:PPR repeat family|PF14432:DYW family of nucleic acid deaminases	-
Cac_g025136	-	scaffold_0121_len_1154349_v2.4	680094	693484	+	1894	-	PF00202:Aminotransferase class-III	Aminotran_3
Cac_g025131	-	scaffold_0121_len_1154349_v2.4	212500	223239	-	4700	-	-	-
Cac_g025138	-	scaffold_0121_len_1154349_v2.4	763875	766745	-	768	-	PF00067:Cytochrome P450	p450
Cac_g025139	-	scaffold_0121_len_1154349_v2.4	775849	778775	-	1692	-	-	-
Cac_g025140	-	scaffold_0121_len_1154349_v2.4	780173	782770	-	858	-	-	-
Cac_g025141	-	scaffold_0121_len_1154349_v2.4	792855	794357	-	733	-	-	-
Cac_g025133	-	scaffold_0121_len_1154349_v2.4	383512	383912	+	300	-	-	-
Cac_g025144	-	scaffold_0121_len_1154349_v2.4	830097	830411	+	315	-	-	-
Cac_g025137	-	scaffold_0121_len_1154349_v2.4	694501	694934	-	210	-	-	-
Cac_g025147	-	scaffold_0121_len_1154349_v2.4	1011521	1039074	+	2418	-	-	-
Cac_g034184	-	scaffold_0522_len_11214_v2.4	5108	6655	-	579	-	PF03468:XS domain	-
Cac_g034353	-	scaffold_0750_len_3290_v2.4	48	383	-	336	-	PF01988:VIT family	DUF125
Cac_g034354	-	scaffold_0750_len_3290_v2.4	2575	3171	-	597	-	PF01988:VIT family	DUF125
Cac_g001378	-	scaffold_0002_len_6723837_v2.4	4041925	4045828	+	1534	-	-	-
Cac_g001140	-	scaffold_0002_len_6723837_v2.4	2059218	2059607	+	390	-	-	-
Cac_g000941	-	scaffold_0002_len_6723837_v2.4	531873	533042	+	792	-	PF00931:NB-ARC domain	NB-ARC
Cac_g001222	-	scaffold_0002_len_6723837_v2.4	2751037	2754965	+	3929	-	PF00931:NB-ARC domain	NB-ARC
Cac_g001166	-	scaffold_0002_len_6723837_v2.4	2245355	2246684	+	339	-	-	-
Cac_g000979	-	scaffold_0002_len_6723837_v2.4	848173	851066	+	971	-	-	-
Cac_g001598	-	scaffold_0002_len_6723837_v2.4	5899454	5906673	-	1995	-	PF01643:Acyl-ACP thioesterase|PF12590:Acyl-ATP thioesterase	-
Cac_g001468	-	scaffold_0002_len_6723837_v2.4	4817153	4819501	+	841	-	-	-
Cac_g001517	-	scaffold_0002_len_6723837_v2.4	5239077	5241896	-	1525	-	PF06911:Senescence-associated protein	-
Cac_g001306	-	scaffold_0002_len_6723837_v2.4	3452460	3456584	+	1284	-	PF00249:Myb-like DNA-binding domain	Myb_DNA-binding
Cac_g001425	-	scaffold_0002_len_6723837_v2.4	4489301	4491074	+	1038	-	-	-
Cac_g001324	-	scaffold_0002_len_6723837_v2.4	3622319	3629357	-	2382	-	PF01504:Phosphatidylinositol-4-phosphate 5-Kinase	PIP5K
Cac_g001400	-	scaffold_0002_len_6723837_v2.4	4243359	4244971	-	1702	-	-	-
Cac_g001101	-	scaffold_0002_len_6723837_v2.4	1729203	1736795	+	2410	-	PF03999:Microtubule associated protein (MAP65/ASE1 family)	-
Cac_g001007	-	scaffold_0002_len_6723837_v2.4	1043078	1047171	+	711	-	PF00010:Helix-loop-helix DNA-binding domain	HLH
Cac_g001635	-	scaffold_0002_len_6723837_v2.4	6205824	6208146	-	1868	-	PF01177:Asp/Glu/Hydantoin racemase	Asp_Glu_race
Cac_g001194	-	scaffold_0002_len_6723837_v2.4	2475343	2488295	+	2414	-	PF14681:Uracil phosphoribosyltransferase|PF00485:Phosphoribulokinase / Uridine kinase family	-
Cac_g001655	-	scaffold_0002_len_6723837_v2.4	6329328	6331470	+	387	-	PF01248:Ribosomal protein L7Ae/L30e/S12e/Gadd45 family	-
Cac_g001130	-	scaffold_0002_len_6723837_v2.4	1995988	2000836	-	2269	-	PF00076:RNA recognition motif. (a.k.a. RRM, RBD, or RNP domain)	RRM_1
Cac_g001215	-	scaffold_0002_len_6723837_v2.4	2689345	2700375	-	2772	-	PF00022:Actin	Actin
Cac_g001346	-	scaffold_0002_len_6723837_v2.4	3797615	3799921	-	780	-	-	-
Cac_g001331	-	scaffold_0002_len_6723837_v2.4	3655668	3674775	+	3612	-	PF02383:SacI homology domain	-
Cac_g001014	-	scaffold_0002_len_6723837_v2.4	1090855	1091184	-	330	-	-	-
Cac_g001474	-	scaffold_0002_len_6723837_v2.4	4854429	4860079	+	1907	-	PF00583:Acetyltransferase (GNAT) family|PF10394:Histone acetyl transferase HAT1 N-terminus	Acetyltransf_1
Cac_g001597	-	scaffold_0002_len_6723837_v2.4	5894437	5896200	-	630	-	PF02309:AUX/IAA family	-
Cac_g001295	-	scaffold_0002_len_6723837_v2.4	3377859	3381779	-	1147	-	PF13561:Enoyl-(Acyl carrier protein) reductase	-
Cac_g001083	-	scaffold_0002_len_6723837_v2.4	1584972	1590949	+	1071	-	PF01168:Alanine racemase, N-terminal domain	Ala_racemase_N
Cac_g001234	-	scaffold_0002_len_6723837_v2.4	2827412	2827912	+	501	-	PF03737:Aldolase/RraA	-
Cac_g001693	-	scaffold_0002_len_6723837_v2.4	6655566	6660335	-	1649	-	PF04724:Glycosyltransferase family 17	-
Cac_g001276	-	scaffold_0002_len_6723837_v2.4	3174662	3182931	-	1875	-	PF00134:Cyclin, N-terminal domain	-
Cac_g001245	-	scaffold_0002_len_6723837_v2.4	2938203	2940007	-	1805	-	-	-
Cac_g001133	-	scaffold_0002_len_6723837_v2.4	2015621	2019484	+	384	-	-	-
Cac_g001607	-	scaffold_0002_len_6723837_v2.4	5974298	5975836	-	1539	-	PF11145:Protein of unknown function (DUF2921)	-
Cac_g001174	-	scaffold_0002_len_6723837_v2.4	2319499	2324779	-	2995	-	PF03552:Cellulose synthase	-
Cac_g001052	-	scaffold_0002_len_6723837_v2.4	1361607	1362288	-	546	-	-	-
Cac_g000928	-	scaffold_0002_len_6723837_v2.4	426293	429671	+	1719	-	PF05147:Lanthionine synthetase C-like protein	-
Cac_g001490	-	scaffold_0002_len_6723837_v2.4	4994773	4997204	+	1260	-	PF06219:Protein of unknown function (DUF1005)	-
Cac_g001243	-	scaffold_0002_len_6723837_v2.4	2913756	2920615	-	1266	-	PF00154:recA bacterial DNA recombination protein	-
Cac_g000934	-	scaffold_0002_len_6723837_v2.4	474293	475241	+	618	-	PF01582:TIR domain	TIR
Cac_g000956	-	scaffold_0002_len_6723837_v2.4	651637	655686	-	1922	-	PF00635:MSP (Major sperm protein) domain	Motile_Sperm
Cac_g001288	-	scaffold_0002_len_6723837_v2.4	3294588	3297401	+	2814	-	PF14432:DYW family of nucleic acid deaminases|PF13041:PPR repeat family|PF01535:PPR repeat	PPR
Cac_g001177	-	scaffold_0002_len_6723837_v2.4	2343175	2348940	+	2132	-	PF06999:Sucrase/ferredoxin-like	-
Cac_g001506	-	scaffold_0002_len_6723837_v2.4	5137090	5138823	+	1734	-	PF13041:PPR repeat family	-
Cac_g001552	-	scaffold_0002_len_6723837_v2.4	5519688	5528735	+	1324	-	PF04367:Protein of unknown function (DUF502)	-
Cac_g001197	-	scaffold_0002_len_6723837_v2.4	2499519	2502978	-	3182	-	PF00931:NB-ARC domain	NB-ARC
Cac_g001558	-	scaffold_0002_len_6723837_v2.4	5559077	5564148	-	2380	-	PF07714:Protein tyrosine kinase	Pkinase_Tyr
Cac_g001392	-	scaffold_0002_len_6723837_v2.4	4191430	4195149	+	1392	-	PF13445:RING-type zinc-finger	-
Cac_g001690	-	scaffold_0002_len_6723837_v2.4	6627681	6629699	-	2321	-	PF07651:ANTH domain	-
Cac_g001677	-	scaffold_0002_len_6723837_v2.4	6514785	6531925	+	2540	-	-	-
Cac_g001178	-	scaffold_0002_len_6723837_v2.4	2349644	2356625	-	1762	-	PF00650:CRAL/TRIO domain|PF03765:CRAL/TRIO, N-terminal domain	CRAL_TRIO_N
Cac_g001573	-	scaffold_0002_len_6723837_v2.4	5666065	5673413	+	740	-	-	-
Cac_g000891	-	scaffold_0002_len_6723837_v2.4	51041	51715	+	675	-	PF00847:AP2 domain	AP2
Cac_g001027	-	scaffold_0002_len_6723837_v2.4	1194213	1195492	+	695	-	PF02298:Plastocyanin-like domain	Cu_bind_like
Cac_g001582	-	scaffold_0002_len_6723837_v2.4	5755674	5759538	+	3865	-	-	-
Cac_g000929	-	scaffold_0002_len_6723837_v2.4	429689	432343	-	1675	-	PF00106:short chain dehydrogenase	adh_short
Cac_g001475	-	scaffold_0002_len_6723837_v2.4	4861062	4867279	-	1586	-	PF12049:Protein of unknown function (DUF3531)	-
Cac_g001141	-	scaffold_0002_len_6723837_v2.4	2061036	2067912	-	4786	-	PF00664:ABC transporter transmembrane region|PF00005:ABC transporter	ABC_tran
Cac_g001128	-	scaffold_0002_len_6723837_v2.4	1984797	1988024	+	2568	-	PF00168:C2 domain	C2
Cac_g000966	-	scaffold_0002_len_6723837_v2.4	735912	738482	+	342	-	-	-
Cac_g001268	-	scaffold_0002_len_6723837_v2.4	3128415	3131281	-	1262	-	PF03171:2OG-Fe(II) oxygenase superfamily|PF14226:non-haem dioxygenase in morphine synthesis N-terminal	2OG-FeII_Oxy
Cac_g000896	-	scaffold_0002_len_6723837_v2.4	72868	99940	-	2121	-	PF00069:Protein kinase domain	Pkinase
Cac_g001163	-	scaffold_0002_len_6723837_v2.4	2225496	2232180	-	969	-	PF01467:Cytidylyltransferase-like	CTP_transf_2
Cac_g001407	-	scaffold_0002_len_6723837_v2.4	4290926	4291300	-	375	-	-	-
Cac_g001501	-	scaffold_0002_len_6723837_v2.4	5073403	5074669	+	1267	-	PF00847:AP2 domain	AP2
Cac_g001320	-	scaffold_0002_len_6723837_v2.4	3601182	3605275	+	2002	-	PF04043:Plant invertase/pectin methylesterase inhibitor|PF01095:Pectinesterase	-
Cac_g001397	-	scaffold_0002_len_6723837_v2.4	4221943	4229560	-	3595	-	PF00924:Mechanosensitive ion channel	-
Cac_g001549	-	scaffold_0002_len_6723837_v2.4	5504369	5507048	-	1668	-	PF03759:PRONE (Plant-specific Rop nucleotide exchanger)	DUF315
Cac_g001073	-	scaffold_0002_len_6723837_v2.4	1495683	1502191	+	1799	-	PF13334:Domain of unknown function (DUF4094)|PF01762:Galactosyltransferase	Galactosyl_T
Cac_g001074	-	scaffold_0002_len_6723837_v2.4	1504748	1509477	+	794	-	PF02991:Autophagy protein Atg8 ubiquitin like	-
Cac_g001109	-	scaffold_0002_len_6723837_v2.4	1805975	1807194	-	1461	-	PF13813:Membrane bound O-acyl transferase family	-
Cac_g000988	-	scaffold_0002_len_6723837_v2.4	918719	925878	+	900	-	PF03936:Terpene synthase family, metal binding domain|PF01397:Terpene synthase, N-terminal domain	-
Cac_g001036	-	scaffold_0002_len_6723837_v2.4	1257961	1258917	-	321	-	-	-
Cac_g001639	-	scaffold_0002_len_6723837_v2.4	6233031	6233819	+	387	-	PF15697:Domain of unknown function (DUF4666)	-
Cac_g001077	-	scaffold_0002_len_6723837_v2.4	1531021	1534076	-	885	-	PF00903:Glyoxalase/Bleomycin resistance protein/Dioxygenase superfamily	Glyoxalase
Cac_g001357	-	scaffold_0002_len_6723837_v2.4	3880376	3882504	+	900	-	PF00504:Chlorophyll A-B binding protein	-
Cac_g001240	-	scaffold_0002_len_6723837_v2.4	2895453	2900499	-	2220	-	PF00069:Protein kinase domain	Pkinase
Cac_g001208	-	scaffold_0002_len_6723837_v2.4	2585966	2620618	-	5460	-	PF11919:Domain of unknown function (DUF3437)|PF16507:Proteasome-substrate-size regulator, mid region	-
Cac_g001093	-	scaffold_0002_len_6723837_v2.4	1667339	1667641	-	303	-	-	-
Cac_g001615	-	scaffold_0002_len_6723837_v2.4	6038917	6046054	-	1947	-	PF00400:WD domain, G-beta repeat	WD40
Cac_g001652	-	scaffold_0002_len_6723837_v2.4	6315851	6316437	+	381	-	-	-
Cac_g001107	-	scaffold_0002_len_6723837_v2.4	1791565	1799277	-	1500	-	PF00091:Tubulin/FtsZ family, GTPase domain|PF12327:FtsZ family, C-terminal domain	Tubulin
Cac_g000913	-	scaffold_0002_len_6723837_v2.4	276558	284629	+	2579	-	PF00179:Ubiquitin-conjugating enzyme	UQ_con
Cac_g001656	-	scaffold_0002_len_6723837_v2.4	6333532	6336027	-	2496	-	PF13041:PPR repeat family	-
Cac_g001591	-	scaffold_0002_len_6723837_v2.4	5848141	5848719	+	579	-	-	-
Cac_g001356	-	scaffold_0002_len_6723837_v2.4	3870736	3877817	-	2086	-	PF00295:Glycosyl hydrolases family 28	-
Cac_g000905	-	scaffold_0002_len_6723837_v2.4	198741	199820	-	1080	-	PF05678:VQ motif	-
Cac_g001565	-	scaffold_0002_len_6723837_v2.4	5607711	5608388	+	678	-	-	-
Cac_g001631	-	scaffold_0002_len_6723837_v2.4	6185021	6187411	-	2391	-	PF13041:PPR repeat family|PF14432:DYW family of nucleic acid deaminases|PF12854:PPR repeat	-
Cac_g000894	-	scaffold_0002_len_6723837_v2.4	61084	64351	+	2232	-	-	-
Cac_g001445	-	scaffold_0002_len_6723837_v2.4	4640449	4645896	-	2617	-	PF01301:Glycosyl hydrolases family 35	-
Cac_g001414	-	scaffold_0002_len_6723837_v2.4	4353422	4358741	+	1650	-	PF12874:Zinc-finger of C2H2 type|PF08790:LYAR-type C2HC zinc finger	-
Cac_g001497	-	scaffold_0002_len_6723837_v2.4	5037574	5040371	+	1038	-	PF00293:NUDIX domain	NUDIX
Cac_g001459	-	scaffold_0002_len_6723837_v2.4	4754917	4762595	+	2212	-	-	-
Cac_g001697	-	scaffold_0002_len_6723837_v2.4	6689714	6689965	-	252	-	-	-
Cac_g001424	-	scaffold_0002_len_6723837_v2.4	4479931	4484274	-	2599	-	-	-
Cac_g001322	-	scaffold_0002_len_6723837_v2.4	3607526	3607768	+	243	-	-	-
Cac_g000951	-	scaffold_0002_len_6723837_v2.4	632611	640440	+	2115	-	PF00520:Ion transport protein	Ion_trans
Cac_g000942	-	scaffold_0002_len_6723837_v2.4	538859	539764	+	252	-	-	-
Cac_g000903	-	scaffold_0002_len_6723837_v2.4	158355	179260	-	1736	-	-	-
Cac_g001068	-	scaffold_0002_len_6723837_v2.4	1463015	1468536	+	2610	-	PF13499:EF-hand domain pair|PF00069:Protein kinase domain	Pkinase
Cac_g001162	-	scaffold_0002_len_6723837_v2.4	2216474	2217073	+	600	-	PF00808:Histone-like transcription factor (CBF/NF-Y) and archaeal histone	-
Cac_g000910	-	scaffold_0002_len_6723837_v2.4	242591	248125	-	2871	-	-	-
Cac_g001325	-	scaffold_0002_len_6723837_v2.4	3629403	3630486	-	606	-	PF00118:TCP-1/cpn60 chaperonin family	-
Cac_g001149	-	scaffold_0002_len_6723837_v2.4	2122707	2123018	+	312	-	-	-
Cac_g001270	-	scaffold_0002_len_6723837_v2.4	3146919	3147155	+	237	-	-	-
Cac_g000904	-	scaffold_0002_len_6723837_v2.4	182764	195602	+	1905	-	PF00596:Class II Aldolase and Adducin N-terminal domain	Aldolase_II
Cac_g001387	-	scaffold_0002_len_6723837_v2.4	4119740	4123940	+	3667	-	PF08880:QLQ|PF08879:WRC	-
Cac_g001214	-	scaffold_0002_len_6723837_v2.4	2687905	2689909	+	530	-	-	-
Cac_g001348	-	scaffold_0002_len_6723837_v2.4	3821748	3832005	+	4663	-	PF06507:Auxin response factor|PF02362:B3 DNA binding domain|PF02309:AUX/IAA family	Auxin_resp
Cac_g001314	-	scaffold_0002_len_6723837_v2.4	3515934	3551069	+	5541	-	PF14429:C2 domain in Dock180 and Zizimin proteins|PF06920:Dock homology region 2	Ded_cyto
Cac_g001456	-	scaffold_0002_len_6723837_v2.4	4726500	4728260	-	956	-	PF00249:Myb-like DNA-binding domain	Myb_DNA-binding
Cac_g001250	-	scaffold_0002_len_6723837_v2.4	2959419	2970348	+	3473	-	PF00651:BTB/POZ domain	BTB
Cac_g001692	-	scaffold_0002_len_6723837_v2.4	6636015	6645936	-	4311	-	-	-
Cac_g001330	-	scaffold_0002_len_6723837_v2.4	3651567	3654330	+	1500	-	PF00657:GDSL-like Lipase/Acylhydrolase	Lipase_GDSL
Cac_g000955	-	scaffold_0002_len_6723837_v2.4	648486	649961	+	423	-	PF06764:Protein of unknown function (DUF1223)	-
Cac_g001227	-	scaffold_0002_len_6723837_v2.4	2797705	2798987	+	774	-	PF00654:Voltage gated chloride channel	Voltage_CLC
Cac_g001184	-	scaffold_0002_len_6723837_v2.4	2399838	2406803	-	1706	-	PF05667:Protein of unknown function (DUF812)	-
Cac_g001567	-	scaffold_0002_len_6723837_v2.4	5623158	5623610	+	453	-	-	-
Cac_g001064	-	scaffold_0002_len_6723837_v2.4	1433535	1437662	+	2846	-	-	-
Cac_g001409	-	scaffold_0002_len_6723837_v2.4	4303425	4307881	-	4131	-	PF10358:N-terminal C2 in EEIG1 and EHBP1 proteins|PF01476:LysM domain	LysM
Cac_g001590	-	scaffold_0002_len_6723837_v2.4	5836745	5844176	+	1227	-	PF12697:Alpha/beta hydrolase family	-
Cac_g001231	-	scaffold_0002_len_6723837_v2.4	2820946	2822272	+	724	-	-	-
Cac_g001634	-	scaffold_0002_len_6723837_v2.4	6200413	6205238	+	1996	-	PF09297:NADH pyrophosphatase zinc ribbon domain|PF09296:NADH pyrophosphatase-like rudimentary NUDIX domain|PF00293:NUDIX domain	NUDIX
Cac_g001444	-	scaffold_0002_len_6723837_v2.4	4632778	4634433	+	1656	-	PF01593:Flavin containing amine oxidoreductase	Amino_oxidase
Cac_g001345	-	scaffold_0002_len_6723837_v2.4	3792330	3795932	-	306	-	-	-
Cac_g001530	-	scaffold_0002_len_6723837_v2.4	5329113	5339202	-	5110	-	PF00069:Protein kinase domain|PF00400:WD domain, G-beta repeat	Pkinase
Cac_g001664	-	scaffold_0002_len_6723837_v2.4	6418492	6421649	-	1220	-	PF03105:SPX domain	SPX
Cac_g000940	-	scaffold_0002_len_6723837_v2.4	517541	526782	-	1573	-	PF00160:Cyclophilin type peptidyl-prolyl cis-trans isomerase/CLD	Pro_isomerase
Cac_g001296	-	scaffold_0002_len_6723837_v2.4	3382208	3387543	+	1813	-	PF00271:Helicase conserved C-terminal domain|PF00270:DEAD/DEAH box helicase	DEAD
Cac_g001246	-	scaffold_0002_len_6723837_v2.4	2943099	2943362	+	264	-	-	-
Cac_g001648	-	scaffold_0002_len_6723837_v2.4	6293313	6298088	+	2686	-	PF00271:Helicase conserved C-terminal domain|PF00270:DEAD/DEAH box helicase	DEAD
Cac_g001534	-	scaffold_0002_len_6723837_v2.4	5361289	5367981	-	1388	-	PF03871:RNA polymerase Rpb5, N-terminal domain|PF01191:RNA polymerase Rpb5, C-terminal domain	-
Cac_g001482	-	scaffold_0002_len_6723837_v2.4	4928089	4929637	-	1549	-	PF00642:Zinc finger C-x8-C-x5-C-x3-H type (and similar)	zf-CCCH
Cac_g001437	-	scaffold_0002_len_6723837_v2.4	4561409	4565616	-	1922	-	PF09265:Cytokinin dehydrogenase 1, FAD and cytokinin binding|PF01565:FAD binding domain	FAD_binding_4
Cac_g000921	-	scaffold_0002_len_6723837_v2.4	351927	363101	+	1122	-	-	-
Cac_g000970	-	scaffold_0002_len_6723837_v2.4	755287	756145	+	378	-	PF08276:PAN-like domain	-
Cac_g001499	-	scaffold_0002_len_6723837_v2.4	5052610	5056668	-	1725	-	PF01019:Gamma-glutamyltranspeptidase	-
Cac_g001175	-	scaffold_0002_len_6723837_v2.4	2325929	2330813	-	2326	-	PF03552:Cellulose synthase	-
Cac_g001438	-	scaffold_0002_len_6723837_v2.4	4585036	4586501	-	1466	-	PF14364:Domain of unknown function (DUF4408)|PF05553:Cotton fibre expressed protein	-
Cac_g001015	-	scaffold_0002_len_6723837_v2.4	1090974	1106798	+	4311	-	PF12624:N-terminal region of Chorein or VPS13	-
Cac_g001410	-	scaffold_0002_len_6723837_v2.4	4312134	4315744	+	1518	-	PF10998:Protein of unknown function (DUF2838)	-
Cac_g001596	-	scaffold_0002_len_6723837_v2.4	5892238	5892608	+	285	-	-	-
Cac_g000947	-	scaffold_0002_len_6723837_v2.4	585076	589280	-	408	-	-	-
Cac_g001632	-	scaffold_0002_len_6723837_v2.4	6191604	6193986	+	588	-	-	-
Cac_g001617	-	scaffold_0002_len_6723837_v2.4	6057641	6063451	+	1895	-	PF12906:RING-variant domain	-
Cac_g001551	-	scaffold_0002_len_6723837_v2.4	5512369	5516937	+	3756	-	PF14309:Domain of unknown function (DUF4378)	-
Cac_g001127	-	scaffold_0002_len_6723837_v2.4	1975025	1975429	-	405	-	-	-
Cac_g001458	-	scaffold_0002_len_6723837_v2.4	4749638	4753670	+	2116	-	-	-
Cac_g001358	-	scaffold_0002_len_6723837_v2.4	3884434	3886816	+	1902	-	PF00069:Protein kinase domain|PF13855:Leucine rich repeat|PF08263:Leucine rich repeat N-terminal domain	Pkinase
Cac_g001390	-	scaffold_0002_len_6723837_v2.4	4168661	4170640	-	1521	-	PF00249:Myb-like DNA-binding domain	Myb_DNA-binding
Cac_g001061	-	scaffold_0002_len_6723837_v2.4	1403346	1408385	-	1190	-	PF01553:Acyltransferase	Acyltransferase
Cac_g001662	-	scaffold_0002_len_6723837_v2.4	6410173	6414417	-	1220	-	PF01126:Heme oxygenase	-
Cac_g001305	-	scaffold_0002_len_6723837_v2.4	3446155	3448242	+	1361	-	PF14379:MYB-CC type transfactor, LHEQLE motif|PF00249:Myb-like DNA-binding domain	Myb_DNA-binding
Cac_g001572	-	scaffold_0002_len_6723837_v2.4	5656198	5662777	-	1933	-	PF00071:Ras family	Ras
Cac_g000967	-	scaffold_0002_len_6723837_v2.4	741570	741917	-	348	-	PF13833:EF-hand domain pair	-
Cac_g001167	-	scaffold_0002_len_6723837_v2.4	2250863	2252878	+	2263	-	PF00069:Protein kinase domain|PF00139:Legume lectin domain|PF03941:Inner centromere protein, ARK binding region	Pkinase
Cac_g001008	-	scaffold_0002_len_6723837_v2.4	1047998	1049017	+	1020	-	PF09353:Domain of unknown function (DUF1995)	-
Cac_g001503	-	scaffold_0002_len_6723837_v2.4	5105193	5123387	-	2843	-	PF02516:Oligosaccharyl transferase STT3 subunit	-
Cac_g001206	-	scaffold_0002_len_6723837_v2.4	2581193	2583314	+	1633	-	PF01490:Transmembrane amino acid transporter protein	Aa_trans
Cac_g001673	-	scaffold_0002_len_6723837_v2.4	6505344	6505769	+	426	-	PF01453:D-mannose binding lectin	B_lectin
Cac_g001096	-	scaffold_0002_len_6723837_v2.4	1687961	1690282	+	729	-	PF02201:SWIB/MDM2 domain	-
Cac_g001405	-	scaffold_0002_len_6723837_v2.4	4274062	4280329	+	1402	-	PF00326:Prolyl oligopeptidase family	-
Cac_g001406	-	scaffold_0002_len_6723837_v2.4	4281768	4288757	+	1232	-	PF12165:Alfin|PF00628:PHD-finger	PHD
Cac_g000892	-	scaffold_0002_len_6723837_v2.4	52232	54594	+	423	-	-	-
Cac_g001090	-	scaffold_0002_len_6723837_v2.4	1635341	1642869	+	2002	-	PF08662:Eukaryotic translation initiation factor eIF2A	-
Cac_g001415	-	scaffold_0002_len_6723837_v2.4	4360071	4366508	-	651	-	-	-
Cac_g001281	-	scaffold_0002_len_6723837_v2.4	3245107	3247039	-	714	-	-	-
Cac_g001269	-	scaffold_0002_len_6723837_v2.4	3140309	3143447	+	507	-	PF03195:Lateral organ boundaries (LOB) domain	-
Cac_g001145	-	scaffold_0002_len_6723837_v2.4	2092117	2098672	-	3064	-	PF05641:Agenet domain|PF01426:BAH domain	Agenet
Cac_g001182	-	scaffold_0002_len_6723837_v2.4	2389240	2393494	+	2386	-	PF03169:OPT oligopeptide transporter protein	OPT
Cac_g001650	-	scaffold_0002_len_6723837_v2.4	6304370	6308734	-	2024	-	PF00153:Mitochondrial carrier protein	Mito_carr
Cac_g001651	-	scaffold_0002_len_6723837_v2.4	6309554	6316483	-	2233	-	PF04939:Ribosome biogenesis regulatory protein (RRS1)	-
Cac_g000958	-	scaffold_0002_len_6723837_v2.4	663453	663719	-	267	-	-	-
Cac_g001472	-	scaffold_0002_len_6723837_v2.4	4845715	4848129	+	2026	-	-	-
Cac_g001496	-	scaffold_0002_len_6723837_v2.4	5027302	5035607	-	2633	-	PF00675:Insulinase (Peptidase family M16)|PF05193:Peptidase M16 inactive domain	-
Cac_g000993	-	scaffold_0002_len_6723837_v2.4	957911	959662	-	1752	-	PF03514:GRAS domain family	GRAS
Cac_g001092	-	scaffold_0002_len_6723837_v2.4	1662127	1663677	+	1551	-	PF00847:AP2 domain	AP2
Cac_g001207	-	scaffold_0002_len_6723837_v2.4	2584613	2585754	+	975	-	PF00249:Myb-like DNA-binding domain	Myb_DNA-binding
Cac_g001613	-	scaffold_0002_len_6723837_v2.4	6028961	6031509	+	2955	-	PF03151:Triose-phosphate Transporter family	-
Cac_g001671	-	scaffold_0002_len_6723837_v2.4	6480222	6492355	-	2318	-	PF03822:NAF domain|PF00069:Protein kinase domain	Pkinase
Cac_g001691	-	scaffold_0002_len_6723837_v2.4	6631411	6635350	+	2182	-	PF02148:Zn-finger in ubiquitin-hydrolases and other protein|PF07576:BRCA1-associated protein 2	-
Cac_g001566	-	scaffold_0002_len_6723837_v2.4	5619401	5622234	-	1266	-	PF00743:Flavin-binding monooxygenase-like	FMO-like
Cac_g001523	-	scaffold_0002_len_6723837_v2.4	5272690	5276351	+	3501	-	PF13855:Leucine rich repeat|PF00069:Protein kinase domain	Pkinase
Cac_g000895	-	scaffold_0002_len_6723837_v2.4	65271	71400	+	1066	-	PF03208:PRA1 family protein	-
Cac_g001034	-	scaffold_0002_len_6723837_v2.4	1249940	1253036	-	2161	-	PF00071:Ras family	Ras
Cac_g001654	-	scaffold_0002_len_6723837_v2.4	6321159	6328207	-	1091	-	PF00717:Peptidase S24-like	Peptidase_S24
Cac_g001185	-	scaffold_0002_len_6723837_v2.4	2407419	2411346	+	2064	-	PF00005:ABC transporter|PF01061:ABC-2 type transporter	ABC2_membrane
Cac_g001030	-	scaffold_0002_len_6723837_v2.4	1208936	1210201	-	950	-	-	-
Cac_g001583	-	scaffold_0002_len_6723837_v2.4	5766622	5777208	+	2152	-	PF03348:Serine incorporator (Serinc)	TMS_TDE
Cac_g001518	-	scaffold_0002_len_6723837_v2.4	5242622	5245074	+	784	-	PF00173:Cytochrome b5-like Heme/Steroid binding domain	-
Cac_g001051	-	scaffold_0002_len_6723837_v2.4	1361001	1361489	-	489	-	PF13401:AAA domain	-
Cac_g001637	-	scaffold_0002_len_6723837_v2.4	6224041	6230407	+	2168	-	PF15663:Zinc-finger containing family	-
Cac_g001676	-	scaffold_0002_len_6723837_v2.4	6508204	6510549	-	1245	-	PF01733:Nucleoside transporter	-
Cac_g001350	-	scaffold_0002_len_6723837_v2.4	3834764	3841737	-	888	-	PF00166:Chaperonin 10 Kd subunit	-
Cac_g001312	-	scaffold_0002_len_6723837_v2.4	3491686	3505343	-	1818	-	PF00117:Glutamine amidotransferase class-I|PF06418:CTP synthase N-terminus	CTP_synth_N
Cac_g000981	-	scaffold_0002_len_6723837_v2.4	863849	868759	+	1626	-	-	-
Cac_g001588	-	scaffold_0002_len_6723837_v2.4	5820960	5824387	+	2817	-	PF07227:PHD - plant homeodomain finger protein|PF00041:Fibronectin type III domain	fn3
Cac_g000995	-	scaffold_0002_len_6723837_v2.4	966154	971450	+	312	-	-	-
Cac_g001369	-	scaffold_0002_len_6723837_v2.4	3969540	3970936	-	843	-	PF04525:LURP-one-related	-
Cac_g001213	-	scaffold_0002_len_6723837_v2.4	2677216	2684785	+	3096	-	PF00650:CRAL/TRIO domain	-
Cac_g001352	-	scaffold_0002_len_6723837_v2.4	3844132	3848216	-	2277	-	PF01301:Glycosyl hydrolases family 35|PF02140:Galactose binding lectin domain	-
Cac_g001076	-	scaffold_0002_len_6723837_v2.4	1525174	1530507	+	2089	-	PF02606:Tetraacyldisaccharide-1-P 4'-kinase	-
Cac_g001515	-	scaffold_0002_len_6723837_v2.4	5216422	5228577	-	4406	-	PF00664:ABC transporter transmembrane region|PF00005:ABC transporter	ABC_membrane
Cac_g001173	-	scaffold_0002_len_6723837_v2.4	2313279	2318860	+	1195	-	-	-
Cac_g001679	-	scaffold_0002_len_6723837_v2.4	6551270	6560787	+	984	-	PF01429:Methyl-CpG binding domain	MBD
Cac_g001057	-	scaffold_0002_len_6723837_v2.4	1384236	1384886	-	432	-	-	-
Cac_g000990	-	scaffold_0002_len_6723837_v2.4	940442	944637	+	1584	-	PF01397:Terpene synthase, N-terminal domain|PF03936:Terpene synthase family, metal binding domain	-
Cac_g001111	-	scaffold_0002_len_6723837_v2.4	1811106	1811315	-	210	-	-	-
Cac_g000887	-	scaffold_0002_len_6723837_v2.4	14811	18933	-	1685	-	PF01063:Amino-transferase class IV	-
Cac_g001430	-	scaffold_0002_len_6723837_v2.4	4506617	4512159	-	1509	-	PF00447:HSF-type DNA-binding	HSF_DNA-bind
Cac_g001025	-	scaffold_0002_len_6723837_v2.4	1182980	1185805	+	1062	-	PF01946:Thi4 family	-
Cac_g000893	-	scaffold_0002_len_6723837_v2.4	56194	59147	+	2954	-	PF13041:PPR repeat family|PF14432:DYW family of nucleic acid deaminases	-
Cac_g001404	-	scaffold_0002_len_6723837_v2.4	4267369	4272816	+	1931	-	PF02045:CCAAT-binding transcription factor (CBF-B/NF-YA) subunit B	CBFB_NFYA
Cac_g001443	-	scaffold_0002_len_6723837_v2.4	4627390	4628895	+	618	-	-	-
Cac_g001379	-	scaffold_0002_len_6723837_v2.4	4047252	4052409	+	1361	-	-	-
Cac_g000986	-	scaffold_0002_len_6723837_v2.4	906306	907481	+	774	-	PF03936:Terpene synthase family, metal binding domain	-
Cac_g001621	-	scaffold_0002_len_6723837_v2.4	6080840	6086606	+	1475	-	PF00071:Ras family	Ras
Cac_g001168	-	scaffold_0002_len_6723837_v2.4	2256918	2257928	+	528	-	PF02298:Plastocyanin-like domain	Cu_bind_like
Cac_g001241	-	scaffold_0002_len_6723837_v2.4	2905974	2910063	+	1611	-	PF13450:NAD(P)-binding Rossmann-like domain	-
Cac_g001418	-	scaffold_0002_len_6723837_v2.4	4396944	4418753	-	1593	-	PF00069:Protein kinase domain	Pkinase
Cac_g001157	-	scaffold_0002_len_6723837_v2.4	2166202	2167506	-	906	-	PF00808:Histone-like transcription factor (CBF/NF-Y) and archaeal histone	-
Cac_g001063	-	scaffold_0002_len_6723837_v2.4	1425056	1425903	-	848	-	-	-
Cac_g001396	-	scaffold_0002_len_6723837_v2.4	4220119	4221031	-	913	-	PF06596:Photosystem II reaction centre X protein (PsbX)	-
Cac_g001555	-	scaffold_0002_len_6723837_v2.4	5542785	5546987	+	1036	-	-	-
Cac_g001091	-	scaffold_0002_len_6723837_v2.4	1645099	1648588	-	1566	-	PF00759:Glycosyl hydrolase family 9	-
Cac_g001605	-	scaffold_0002_len_6723837_v2.4	5972838	5973266	-	429	-	PF11145:Protein of unknown function (DUF2921)	-
Cac_g001232	-	scaffold_0002_len_6723837_v2.4	2821980	2824938	-	384	-	-	-
Cac_g001441	-	scaffold_0002_len_6723837_v2.4	4610771	4621369	+	2123	-	PF12265:Histone-binding protein RBBP4 or subunit C of CAF1 complex	-
Cac_g000907	-	scaffold_0002_len_6723837_v2.4	213590	214048	+	459	-	PF04885:Stigma-specific protein, Stig1	-
Cac_g001033	-	scaffold_0002_len_6723837_v2.4	1229858	1248706	+	1551	-	PF00498:FHA domain	FHA
Cac_g001303	-	scaffold_0002_len_6723837_v2.4	3425953	3434971	-	2247	-	PF03936:Terpene synthase family, metal binding domain|PF01397:Terpene synthase, N-terminal domain	-
Cac_g001661	-	scaffold_0002_len_6723837_v2.4	6401301	6408137	-	918	-	PF11317:Protein of unknown function (DUF3119)|PF06232:Embryo-specific protein 3, (ATS3)	-
Cac_g001595	-	scaffold_0002_len_6723837_v2.4	5886660	5892596	-	2420	-	PF01603:Protein phosphatase 2A regulatory B subunit (B56 family)	-
Cac_g001568	-	scaffold_0002_len_6723837_v2.4	5633496	5637647	+	2133	-	PF00179:Ubiquitin-conjugating enzyme	UQ_con
Cac_g001118	-	scaffold_0002_len_6723837_v2.4	1882872	1884117	-	606	-	PF02990:Endomembrane protein 70	-
Cac_g001004	-	scaffold_0002_len_6723837_v2.4	1026737	1032854	+	2867	-	PF00225:Kinesin motor domain	Kinesin
Cac_g001359	-	scaffold_0002_len_6723837_v2.4	3888689	3892072	+	982	-	PF08511:COQ9	-
Cac_g001478	-	scaffold_0002_len_6723837_v2.4	4895282	4899290	-	2390	-	PF00458:WHEP-TRS domain|PF00152:tRNA synthetases class II (D, K and N)|PF01336:OB-fold nucleic acid binding domain	tRNA-synt_2
Cac_g001476	-	scaffold_0002_len_6723837_v2.4	4868460	4884493	+	3434	-	PF00675:Insulinase (Peptidase family M16)|PF05193:Peptidase M16 inactive domain	-
Cac_g001135	-	scaffold_0002_len_6723837_v2.4	2031011	2031349	+	339	-	-	-
Cac_g001571	-	scaffold_0002_len_6723837_v2.4	5652959	5653321	+	363	-	-	-
Cac_g001349	-	scaffold_0002_len_6723837_v2.4	3831810	3833677	+	429	-	-	-
Cac_g001267	-	scaffold_0002_len_6723837_v2.4	3108902	3109123	+	222	-	-	-
Cac_g000914	-	scaffold_0002_len_6723837_v2.4	287200	290181	+	2982	-	PF11145:Protein of unknown function (DUF2921)	-
Cac_g001417	-	scaffold_0002_len_6723837_v2.4	4377813	4389493	-	3936	-	-	-
Cac_g001435	-	scaffold_0002_len_6723837_v2.4	4545201	4548840	-	2164	-	PF00010:Helix-loop-helix DNA-binding domain	HLH
Cac_g001559	-	scaffold_0002_len_6723837_v2.4	5563540	5563861	+	231	-	-	-
Cac_g001366	-	scaffold_0002_len_6723837_v2.4	3958189	3961619	+	561	-	PF07911:Protein of unknown function (DUF1677)	-
Cac_g001183	-	scaffold_0002_len_6723837_v2.4	2394544	2398222	-	2496	-	PF00076:RNA recognition motif. (a.k.a. RRM, RBD, or RNP domain)	RRM_1
Cac_g001643	-	scaffold_0002_len_6723837_v2.4	6255074	6258110	+	564	-	-	-
Cac_g001102	-	scaffold_0002_len_6723837_v2.4	1737638	1744353	+	1630	-	PF04652:Vta1 like	DUF605
Cac_g001176	-	scaffold_0002_len_6723837_v2.4	2334526	2341487	+	2922	-	PF05701:Weak chloroplast movement under blue light	-
Cac_g001287	-	scaffold_0002_len_6723837_v2.4	3289742	3294540	+	861	-	-	-
Cac_g001132	-	scaffold_0002_len_6723837_v2.4	2008959	2010933	-	1457	-	PF00069:Protein kinase domain	Pkinase
Cac_g001344	-	scaffold_0002_len_6723837_v2.4	3792011	3792253	-	243	-	-	-
Cac_g001117	-	scaffold_0002_len_6723837_v2.4	1880965	1881917	-	953	-	-	-
Cac_g001628	-	scaffold_0002_len_6723837_v2.4	6157301	6163178	-	3570	-	PF07714:Protein tyrosine kinase|PF00564:PB1 domain	Pkinase_Tyr
Cac_g001483	-	scaffold_0002_len_6723837_v2.4	4940298	4942220	-	801	-	PF05153:Myo-inositol oxygenase	-
Cac_g000943	-	scaffold_0002_len_6723837_v2.4	540462	549171	+	1443	-	PF01412:Putative GTPase activating protein for Arf	-
Cac_g001266	-	scaffold_0002_len_6723837_v2.4	3108339	3108883	+	429	-	-	-
Cac_g001225	-	scaffold_0002_len_6723837_v2.4	2785154	2788571	-	2913	-	-	-
Cac_g001504	-	scaffold_0002_len_6723837_v2.4	5124351	5127216	+	2225	-	PF02731:SKIP/SNW domain	-
Cac_g001011	-	scaffold_0002_len_6723837_v2.4	1065854	1066327	+	474	-	-	-
Cac_g001304	-	scaffold_0002_len_6723837_v2.4	3436712	3442596	+	2497	-	PF03381:LEM3 (ligand-effect modulator 3) family / CDC50 family	-
Cac_g001448	-	scaffold_0002_len_6723837_v2.4	4676254	4689030	-	1575	-	PF01399:PCI domain	-
Cac_g001151	-	scaffold_0002_len_6723837_v2.4	2128601	2130740	+	1377	-	PF07885:Ion channel	Ion_trans_2
Cac_g001205	-	scaffold_0002_len_6723837_v2.4	2566248	2577131	+	2358	-	PF01490:Transmembrane amino acid transporter protein	Aa_trans
Cac_g001031	-	scaffold_0002_len_6723837_v2.4	1215872	1218560	+	1743	-	PF00646:F-box domain	F-box
Cac_g001261	-	scaffold_0002_len_6723837_v2.4	3080341	3080556	+	216	-	-	-
Cac_g001685	-	scaffold_0002_len_6723837_v2.4	6594399	6596093	+	1086	-	PF02298:Plastocyanin-like domain	Cu_bind_like
Cac_g001380	-	scaffold_0002_len_6723837_v2.4	4055813	4062776	+	2590	-	PF10250:GDP-fucose protein O-fucosyltransferase	-
Cac_g001542	-	scaffold_0002_len_6723837_v2.4	5441243	5448108	-	2541	-	PF00083:Sugar (and other) transporter	Sugar_tr
Cac_g001509	-	scaffold_0002_len_6723837_v2.4	5143483	5144316	-	834	-	-	-
Cac_g001280	-	scaffold_0002_len_6723837_v2.4	3220623	3237602	-	3128	-	PF07540:Nucleolar complex-associated protein|PF03914:CBF/Mak21 family	CBF
Cac_g000936	-	scaffold_0002_len_6723837_v2.4	496670	496939	+	270	-	-	-
Cac_g001097	-	scaffold_0002_len_6723837_v2.4	1690714	1692719	-	1050	-	PF00657:GDSL-like Lipase/Acylhydrolase	Lipase_GDSL
Cac_g000972	-	scaffold_0002_len_6723837_v2.4	760595	762651	+	1614	-	PF00954:S-locus glycoprotein domain|PF01453:D-mannose binding lectin|PF08276:PAN-like domain	B_lectin
Cac_g001521	-	scaffold_0002_len_6723837_v2.4	5263984	5265416	-	252	-	-	-
Cac_g001532	-	scaffold_0002_len_6723837_v2.4	5345191	5348085	-	2014	-	PF09118:Domain of unknown function (DUF1929)|PF07250:Glyoxal oxidase N-terminus	-
Cac_g001308	-	scaffold_0002_len_6723837_v2.4	3462299	3466109	+	1620	-	PF00069:Protein kinase domain	Pkinase
Cac_g001192	-	scaffold_0002_len_6723837_v2.4	2454317	2457346	-	939	-	PF02518:Histidine kinase-, DNA gyrase B-, and HSP90-like ATPase|PF00183:Hsp90 protein	HATPase_c
Cac_g001670	-	scaffold_0002_len_6723837_v2.4	6475505	6478617	+	2664	-	-	-
Cac_g001399	-	scaffold_0002_len_6723837_v2.4	4234771	4237251	-	1587	-	PF03357:Snf7	ESCRT-III
Cac_g000976	-	scaffold_0002_len_6723837_v2.4	782839	785833	-	2516	-	-	-
Cac_g001220	-	scaffold_0002_len_6723837_v2.4	2729216	2731096	+	1881	-	PF13912:C2H2-type zinc finger	-
Cac_g000980	-	scaffold_0002_len_6723837_v2.4	855823	857232	+	786	-	PF04398:Protein of unknown function, DUF538	-
Cac_g001342	-	scaffold_0002_len_6723837_v2.4	3770536	3771134	+	599	-	PF04043:Plant invertase/pectin methylesterase inhibitor	-
Cac_g001370	-	scaffold_0002_len_6723837_v2.4	3979026	3981260	+	369	-	PF00631:GGL domain	-
Cac_g001070	-	scaffold_0002_len_6723837_v2.4	1479064	1485994	+	1405	-	-	-
Cac_g001048	-	scaffold_0002_len_6723837_v2.4	1334304	1342199	-	1705	-	PF16656:Purple acid Phosphatase, N-terminal domain|PF00149:Calcineurin-like phosphoesterase|PF14008:Iron/zinc purple acid phosphatase-like protein C	Metallophos
Cac_g000906	-	scaffold_0002_len_6723837_v2.4	206412	212288	-	2866	-	PF00350:Dynamin family	-
Cac_g001630	-	scaffold_0002_len_6723837_v2.4	6183331	6184929	+	531	-	PF03386:Early nodulin 93 ENOD93 protein	-
Cac_g001058	-	scaffold_0002_len_6723837_v2.4	1384928	1386929	-	1476	-	-	-
Cac_g001660	-	scaffold_0002_len_6723837_v2.4	6396638	6399639	+	1852	-	PF05050:Methyltransferase FkbM domain	-
Cac_g000996	-	scaffold_0002_len_6723837_v2.4	970070	976380	+	2273	-	PF07714:Protein tyrosine kinase	Pkinase_Tyr
Cac_g001633	-	scaffold_0002_len_6723837_v2.4	6196273	6197725	+	1917	-	PF00642:Zinc finger C-x8-C-x5-C-x3-H type (and similar)	zf-CCCH
Cac_g001533	-	scaffold_0002_len_6723837_v2.4	5350081	5352807	-	1440	-	-	-
Cac_g000918	-	scaffold_0002_len_6723837_v2.4	315592	330513	+	1954	-	PF00085:Thioredoxin|PF02348:Cytidylyltransferase	CTP_transf_3
Cac_g001623	-	scaffold_0002_len_6723837_v2.4	6111759	6114312	-	1503	-	PF03735:ENT domain|PF05641:Agenet domain	Agenet
Cac_g001672	-	scaffold_0002_len_6723837_v2.4	6499695	6501647	+	921	-	-	-
Cac_g001611	-	scaffold_0002_len_6723837_v2.4	6015384	6017152	-	1769	-	PF12041:Transcriptional regulator DELLA protein N terminal|PF03514:GRAS domain family	GRAS
Cac_g001088	-	scaffold_0002_len_6723837_v2.4	1628341	1630406	+	464	-	-	-
Cac_g001024	-	scaffold_0002_len_6723837_v2.4	1179108	1180197	+	342	-	PF01253:Translation initiation factor SUI1	SUI1
Cac_g000912	-	scaffold_0002_len_6723837_v2.4	254232	271292	-	2520	-	PF00069:Protein kinase domain	Pkinase
Cac_g001119	-	scaffold_0002_len_6723837_v2.4	1892215	1893116	+	519	-	PF14299:Phloem protein 2	-
Cac_g000915	-	scaffold_0002_len_6723837_v2.4	292374	293086	+	713	-	-	-
Cac_g001442	-	scaffold_0002_len_6723837_v2.4	4623938	4625765	+	1104	-	PF02990:Endomembrane protein 70	-
Cac_g001556	-	scaffold_0002_len_6723837_v2.4	5547945	5555310	-	2433	-	PF01171:PP-loop family	-
Cac_g001678	-	scaffold_0002_len_6723837_v2.4	6537506	6541558	-	525	-	PF04690:YABBY protein	YABBY
Cac_g001372	-	scaffold_0002_len_6723837_v2.4	3986093	3990113	-	2497	-	PF05922:Peptidase inhibitor I9|PF02225:PA domain|PF00082:Subtilase family	Peptidase_S8
Cac_g001032	-	scaffold_0002_len_6723837_v2.4	1220672	1227628	-	1888	-	PF00291:Pyridoxal-phosphate dependent enzyme	PALP
Cac_g000935	-	scaffold_0002_len_6723837_v2.4	488330	489699	+	1198	-	PF02365:No apical meristem (NAM) protein	NAM
Cac_g001480	-	scaffold_0002_len_6723837_v2.4	4909031	4914695	+	1606	-	PF03357:Snf7	ESCRT-III
Cac_g001180	-	scaffold_0002_len_6723837_v2.4	2364723	2374381	-	2245	-	PF00069:Protein kinase domain	Pkinase
Cac_g001614	-	scaffold_0002_len_6723837_v2.4	6034283	6037863	+	2370	-	PF08392:FAE1/Type III polyketide synthase-like protein|PF08541:3-Oxoacyl-[acyl-carrier-protein (ACP)] synthase III C terminal	-
Cac_g001351	-	scaffold_0002_len_6723837_v2.4	3841742	3842935	+	1194	-	PF00847:AP2 domain	AP2
Cac_g001528	-	scaffold_0002_len_6723837_v2.4	5319051	5321471	-	1221	-	PF01095:Pectinesterase	-
Cac_g001569	-	scaffold_0002_len_6723837_v2.4	5638156	5641524	-	2961	-	PF00931:NB-ARC domain	NB-ARC
Cac_g001368	-	scaffold_0002_len_6723837_v2.4	3964978	3967817	+	2840	-	PF01699:Sodium/calcium exchanger protein	Na_Ca_ex
Cac_g001047	-	scaffold_0002_len_6723837_v2.4	1328106	1332989	+	1408	-	PF04157:EAP30/Vps36 family	-
Cac_g001148	-	scaffold_0002_len_6723837_v2.4	2113172	2120275	-	1601	-	PF03031:NLI interacting factor-like phosphatase	NIF
Cac_g001252	-	scaffold_0002_len_6723837_v2.4	2990002	2990294	+	207	-	-	-
Cac_g001169	-	scaffold_0002_len_6723837_v2.4	2259862	2265337	-	2967	-	PF04857:CAF1 family ribonuclease	CAF1
Cac_g001212	-	scaffold_0002_len_6723837_v2.4	2658637	2663605	+	909	-	PF00179:Ubiquitin-conjugating enzyme	UQ_con
Cac_g001195	-	scaffold_0002_len_6723837_v2.4	2490240	2492127	+	1038	-	PF00274:Fructose-bisphosphate aldolase class-I	-
Cac_g001244	-	scaffold_0002_len_6723837_v2.4	2924453	2928048	-	1042	-	PF02365:No apical meristem (NAM) protein	NAM
Cac_g000985	-	scaffold_0002_len_6723837_v2.4	903470	905798	+	612	-	PF01397:Terpene synthase, N-terminal domain	-
Cac_g001104	-	scaffold_0002_len_6723837_v2.4	1749326	1760083	-	3230	-	PF01426:BAH domain|PF00628:PHD-finger	PHD
Cac_g001120	-	scaffold_0002_len_6723837_v2.4	1894178	1894699	-	947	-	PF00999:Sodium/hydrogen exchanger family|PF04819:Family of unknown function (DUF716)	Na_H_Exchanger
Cac_g001561	-	scaffold_0002_len_6723837_v2.4	5577039	5582149	+	2052	-	PF12796:Ankyrin repeats (3 copies)|PF00004:ATPase family associated with various cellular activities (AAA)	AAA
Cac_g001302	-	scaffold_0002_len_6723837_v2.4	3420623	3422912	+	1187	-	PF07983:X8 domain	-
Cac_g001513	-	scaffold_0002_len_6723837_v2.4	5189698	5201164	-	1008	-	PF03171:2OG-Fe(II) oxygenase superfamily|PF14226:non-haem dioxygenase in morphine synthesis N-terminal	2OG-FeII_Oxy
Cac_g001560	-	scaffold_0002_len_6723837_v2.4	5569948	5575189	-	2465	-	PF00106:short chain dehydrogenase	adh_short
Cac_g001479	-	scaffold_0002_len_6723837_v2.4	4902736	4907243	-	1951	-	PF01546:Peptidase family M20/M25/M40|PF07687:Peptidase dimerisation domain	Peptidase_M20
Cac_g001606	-	scaffold_0002_len_6723837_v2.4	5973518	5974207	-	690	-	PF11145:Protein of unknown function (DUF2921)	-
Cac_g001242	-	scaffold_0002_len_6723837_v2.4	2910985	2912901	+	414	-	PF04725:Photosystem II 10 kDa polypeptide PsbR	-
Cac_g001230	-	scaffold_0002_len_6723837_v2.4	2812295	2816380	-	4284	-	PF13855:Leucine rich repeat|PF08263:Leucine rich repeat N-terminal domain|PF07714:Protein tyrosine kinase	Pkinase_Tyr
Cac_g001279	-	scaffold_0002_len_6723837_v2.4	3212752	3213667	+	916	-	PF02519:Auxin responsive protein	Auxin_inducible
Cac_g001695	-	scaffold_0002_len_6723837_v2.4	6678617	6678913	-	297	-	-	-
Cac_g001286	-	scaffold_0002_len_6723837_v2.4	3282347	3288056	+	1821	-	-	-
Cac_g001403	-	scaffold_0002_len_6723837_v2.4	4258111	4265727	+	2712	-	PF02450:Lecithin:cholesterol acyltransferase	-
Cac_g001562	-	scaffold_0002_len_6723837_v2.4	5583556	5588353	+	1956	-	-	-
Cac_g001502	-	scaffold_0002_len_6723837_v2.4	5096205	5103162	+	3823	-	PF05664:Plant family of unknown function (DUF810)	-
Cac_g001629	-	scaffold_0002_len_6723837_v2.4	6168792	6171047	+	2414	-	PF07714:Protein tyrosine kinase|PF01453:D-mannose binding lectin	Pkinase_Tyr
Cac_g000964	-	scaffold_0002_len_6723837_v2.4	718176	719663	+	1011	-	-	-
Cac_g001129	-	scaffold_0002_len_6723837_v2.4	1988144	1993445	-	4315	-	PF08477:Ras of Complex, Roc, domain of DAPkinase|PF16095:C-terminal of Roc, COR, domain	-
Cac_g001056	-	scaffold_0002_len_6723837_v2.4	1375511	1380104	-	3166	-	PF13855:Leucine rich repeat|PF08263:Leucine rich repeat N-terminal domain	LRRNT_2
Cac_g001579	-	scaffold_0002_len_6723837_v2.4	5709505	5711211	+	1707	-	-	-
Cac_g001516	-	scaffold_0002_len_6723837_v2.4	5232511	5238259	-	1696	-	PF04179:Rit1 DUSP-like domain|PF17184:Rit1 N-terminal domain	-
Cac_g001029	-	scaffold_0002_len_6723837_v2.4	1200584	1207412	+	1407	-	PF00766:Electron transfer flavoprotein FAD-binding domain|PF01012:Electron transfer flavoprotein domain	-
Cac_g001110	-	scaffold_0002_len_6723837_v2.4	1809865	1810905	-	1041	-	PF13813:Membrane bound O-acyl transferase family	-
Cac_g000971	-	scaffold_0002_len_6723837_v2.4	756400	757463	+	726	-	PF07714:Protein tyrosine kinase	Pkinase_Tyr
Cac_g000953	-	scaffold_0002_len_6723837_v2.4	644318	644783	-	330	-	PF01221:Dynein light chain type 1	-
Cac_g001622	-	scaffold_0002_len_6723837_v2.4	6099518	6103219	+	2163	-	PF00067:Cytochrome P450	p450
Cac_g001049	-	scaffold_0002_len_6723837_v2.4	1344634	1355864	+	5566	-	PF00931:NB-ARC domain	NB-ARC
Cac_g001053	-	scaffold_0002_len_6723837_v2.4	1363767	1368745	+	1755	-	PF00076:RNA recognition motif. (a.k.a. RRM, RBD, or RNP domain)	RRM_1
Cac_g001642	-	scaffold_0002_len_6723837_v2.4	6245589	6252864	+	2704	-	-	-
Cac_g001451	-	scaffold_0002_len_6723837_v2.4	4699985	4702693	+	1387	-	-	-
Cac_g001017	-	scaffold_0002_len_6723837_v2.4	1119285	1143180	-	2745	-	PF17177:Pentacotripeptide-repeat region of PRORP	-
Cac_g001436	-	scaffold_0002_len_6723837_v2.4	4554467	4559341	+	3803	-	PF04408:Helicase associated domain (HA2)|PF07717:Oligonucleotide/oligosaccharide-binding (OB)-fold|PF00271:Helicase conserved C-terminal domain|PF00270:DEAD/DEAH box helicase|PF00575:S1 RNA binding domain	HA2
Cac_g001498	-	scaffold_0002_len_6723837_v2.4	5043367	5050067	+	2189	-	PF00365:Phosphofructokinase	PFK
Cac_g001461	-	scaffold_0002_len_6723837_v2.4	4765811	4767693	+	1883	-	PF13041:PPR repeat family|PF14432:DYW family of nucleic acid deaminases	-
Cac_g001398	-	scaffold_0002_len_6723837_v2.4	4232849	4233698	+	850	-	PF13639:Ring finger domain	-
Cac_g001289	-	scaffold_0002_len_6723837_v2.4	3298430	3307052	-	1658	-	PF10584:Proteasome subunit A N-terminal signature|PF00227:Proteasome subunit	Proteasome
Cac_g001510	-	scaffold_0002_len_6723837_v2.4	5151122	5151733	+	612	-	PF05553:Cotton fibre expressed protein	-
Cac_g001469	-	scaffold_0002_len_6723837_v2.4	4822971	4830918	+	4777	-	PF03398:Regulator of Vps4 activity in the MVB pathway	-
Cac_g001529	-	scaffold_0002_len_6723837_v2.4	5323803	5326451	+	606	-	-	-
Cac_g001343	-	scaffold_0002_len_6723837_v2.4	3773245	3786881	-	1704	-	PF02801:Beta-ketoacyl synthase, C-terminal domain|PF00109:Beta-ketoacyl synthase, N-terminal domain	ketoacyl-synt
Cac_g000885	-	scaffold_0002_len_6723837_v2.4	8695	12365	-	423	-	-	-
Cac_g001271	-	scaffold_0002_len_6723837_v2.4	3147183	3148583	+	1401	-	PF13041:PPR repeat family|PF12854:PPR repeat	-
Cac_g000944	-	scaffold_0002_len_6723837_v2.4	552855	559903	+	1011	-	-	-
Cac_g001313	-	scaffold_0002_len_6723837_v2.4	3505713	3513113	+	1005	-	PF03094:Mlo family	-
Cac_g001039	-	scaffold_0002_len_6723837_v2.4	1277366	1277743	+	378	-	-	-
Cac_g001259	-	scaffold_0002_len_6723837_v2.4	3064620	3066729	+	1908	-	PF13920:Zinc finger, C3HC4 type (RING finger)	-
Cac_g001694	-	scaffold_0002_len_6723837_v2.4	6662179	6663527	-	842	-	PF02309:AUX/IAA family	-
Cac_g001040	-	scaffold_0002_len_6723837_v2.4	1278785	1287264	+	3003	-	-	-
Cac_g001544	-	scaffold_0002_len_6723837_v2.4	5459114	5470276	+	2209	-	PF03638:Tesmin/TSO1-like CXC domain, cysteine-rich domain	-
Cac_g001612	-	scaffold_0002_len_6723837_v2.4	6022397	6023647	-	1251	-	-	-
Cac_g001686	-	scaffold_0002_len_6723837_v2.4	6599961	6601229	+	799	-	PF02298:Plastocyanin-like domain	Cu_bind_like
Cac_g001323	-	scaffold_0002_len_6723837_v2.4	3611517	3615282	+	1819	-	PF04043:Plant invertase/pectin methylesterase inhibitor|PF01095:Pectinesterase	-
Cac_g001309	-	scaffold_0002_len_6723837_v2.4	3468606	3473553	+	1094	-	PF02681:Divergent PAP2 family	-
Cac_g000949	-	scaffold_0002_len_6723837_v2.4	615595	616953	-	864	-	PF00504:Chlorophyll A-B binding protein	-
Cac_g001426	-	scaffold_0002_len_6723837_v2.4	4492584	4498761	+	2385	-	PF12796:Ankyrin repeats (3 copies)|PF00651:BTB/POZ domain|PF12313:NPR1/NIM1 like defence protein C terminal	BTB
Cac_g001541	-	scaffold_0002_len_6723837_v2.4	5437295	5440258	+	1895	-	PF00069:Protein kinase domain	Pkinase
Cac_g001684	-	scaffold_0002_len_6723837_v2.4	6586967	6589784	+	1486	-	PF02298:Plastocyanin-like domain	Cu_bind_like
Cac_g001204	-	scaffold_0002_len_6723837_v2.4	2559187	2561993	+	1791	-	PF01490:Transmembrane amino acid transporter protein	Aa_trans
Cac_g001371	-	scaffold_0002_len_6723837_v2.4	3981995	3983283	+	441	-	-	-
Cac_g000987	-	scaffold_0002_len_6723837_v2.4	912351	916508	+	1774	-	PF01397:Terpene synthase, N-terminal domain|PF03936:Terpene synthase family, metal binding domain	-
Cac_g001450	-	scaffold_0002_len_6723837_v2.4	4694526	4699225	+	1190	-	PF00085:Thioredoxin	-
Cac_g001238	-	scaffold_0002_len_6723837_v2.4	2873389	2874660	-	1481	-	PF03514:GRAS domain family	GRAS
Cac_g001657	-	scaffold_0002_len_6723837_v2.4	6339276	6343392	+	2126	-	PF00854:POT family	-
Cac_g001186	-	scaffold_0002_len_6723837_v2.4	2414004	2422122	+	4380	-	PF01594:AI-2E family transporter	-
Cac_g000992	-	scaffold_0002_len_6723837_v2.4	949539	955719	-	864	-	PF00076:RNA recognition motif. (a.k.a. RRM, RBD, or RNP domain)	RRM_1
Cac_g001514	-	scaffold_0002_len_6723837_v2.4	5206710	5215990	+	1507	-	PF00481:Protein phosphatase 2C	PP2C
Cac_g001124	-	scaffold_0002_len_6723837_v2.4	1954455	1964914	+	1221	-	PF08569:Mo25-like	-
Cac_g001460	-	scaffold_0002_len_6723837_v2.4	4762919	4764646	+	1349	-	PF00132:Bacterial transferase hexapeptide (six repeats)|PF06426:Serine acetyltransferase, N-terminal	Hexapep
Cac_g001463	-	scaffold_0002_len_6723837_v2.4	4775582	4777828	-	2023	-	PF03096:Ndr family	Ndr
Cac_g001645	-	scaffold_0002_len_6723837_v2.4	6268178	6276567	-	2190	-	PF01633:Choline/ethanolamine kinase	Choline_kinase
Cac_g000932	-	scaffold_0002_len_6723837_v2.4	454614	457948	-	892	-	PF06749:Protein of unknown function (DUF1218)	-
Cac_g001078	-	scaffold_0002_len_6723837_v2.4	1542280	1545536	+	1421	-	PF00657:GDSL-like Lipase/Acylhydrolase	Lipase_GDSL
Cac_g001680	-	scaffold_0002_len_6723837_v2.4	6561731	6564578	-	943	-	-	-
Cac_g001274	-	scaffold_0002_len_6723837_v2.4	3160247	3160663	-	417	-	-	-
Cac_g001335	-	scaffold_0002_len_6723837_v2.4	3707274	3707864	+	375	-	PF00534:Glycosyl transferases group 1	Glycos_transf_1
Cac_g000997	-	scaffold_0002_len_6723837_v2.4	977237	981692	+	832	-	PF00467:KOW motif|PF17136:Ribosomal proteins 50S L24/mitochondrial 39S L24	KOW
Cac_g001627	-	scaffold_0002_len_6723837_v2.4	6144569	6148747	-	675	-	PF05903:PPPDE putative peptidase domain	-
Cac_g001113	-	scaffold_0002_len_6723837_v2.4	1819961	1820251	+	291	-	-	-
Cac_g001065	-	scaffold_0002_len_6723837_v2.4	1439083	1449158	-	1357	-	PF02338:OTU-like cysteine protease	OTU
Cac_g001489	-	scaffold_0002_len_6723837_v2.4	4985318	4991727	-	1400	-	PF04511:Der1-like family	-
Cac_g001098	-	scaffold_0002_len_6723837_v2.4	1697254	1702231	+	2406	-	PF01025:GrpE	-
Cac_g001586	-	scaffold_0002_len_6723837_v2.4	5795074	5796986	+	1029	-	PF03171:2OG-Fe(II) oxygenase superfamily|PF14226:non-haem dioxygenase in morphine synthesis N-terminal	2OG-FeII_Oxy
Cac_g001610	-	scaffold_0002_len_6723837_v2.4	5998844	6012392	+	3295	-	PF02170:PAZ domain|PF02171:Piwi domain|PF16486:N-terminal domain of argonaute|PF16488:Argonaute linker 2 domain|PF08699:Argonaute linker 1 domain|PF16487:Mid domain of argonaute	Piwi
Cac_g000923	-	scaffold_0002_len_6723837_v2.4	395114	395641	+	528	-	-	-
Cac_g000916	-	scaffold_0002_len_6723837_v2.4	294529	294951	-	423	-	PF13639:Ring finger domain	-
Cac_g001581	-	scaffold_0002_len_6723837_v2.4	5728824	5738113	+	2336	-	PF00916:Sulfate permease family|PF01740:STAS domain	Sulfate_transp
Cac_g001477	-	scaffold_0002_len_6723837_v2.4	4886184	4889139	+	363	-	PF01198:Ribosomal protein L31e	Ribosomal_L31e
Cac_g001647	-	scaffold_0002_len_6723837_v2.4	6279406	6279934	-	393	-	-	-
Cac_g000962	-	scaffold_0002_len_6723837_v2.4	685306	689759	+	2741	-	PF04578:Protein of unknown function, DUF594|PF13968:Domain of unknown function (DUF4220)	-
Cac_g001035	-	scaffold_0002_len_6723837_v2.4	1257766	1267677	+	1708	-	PF14780:Domain of unknown function (DUF4477)	-
Cac_g001481	-	scaffold_0002_len_6723837_v2.4	4917260	4918882	-	1125	-	PF00249:Myb-like DNA-binding domain	Myb_DNA-binding
Cac_g000888	-	scaffold_0002_len_6723837_v2.4	20385	29902	-	1882	-	PF00155:Aminotransferase class I and II	Aminotran_1_2
Cac_g000960	-	scaffold_0002_len_6723837_v2.4	666004	666255	-	252	-	-	-
Cac_g001181	-	scaffold_0002_len_6723837_v2.4	2376575	2387040	-	2405	-	PF01189:16S rRNA methyltransferase RsmB/F|PF17125:N-terminal domain of 16S rRNA methyltransferase RsmF	-
Cac_g000925	-	scaffold_0002_len_6723837_v2.4	410899	412657	-	1599	-	-	-
Cac_g001332	-	scaffold_0002_len_6723837_v2.4	3675464	3681432	-	1357	-	PF10075:CSN8/PSMD8/EIF3K family	-
Cac_g001675	-	scaffold_0002_len_6723837_v2.4	6507365	6507793	+	429	-	-	-
Cac_g001023	-	scaffold_0002_len_6723837_v2.4	1175326	1175589	-	264	-	-	-
Cac_g001593	-	scaffold_0002_len_6723837_v2.4	5849863	5850715	+	708	-	PF00332:Glycosyl hydrolases family 17|PF07983:X8 domain	Glyco_hydro_17
Cac_g001085	-	scaffold_0002_len_6723837_v2.4	1606192	1608178	-	1619	-	PF04577:Protein of unknown function (DUF563)	-
Cac_g001428	-	scaffold_0002_len_6723837_v2.4	4503971	4504273	-	303	-	-	-
Cac_g001122	-	scaffold_0002_len_6723837_v2.4	1905704	1944299	+	2268	-	PF03009:Glycerophosphoryl diester phosphodiesterase family	-
Cac_g001218	-	scaffold_0002_len_6723837_v2.4	2713186	2724631	+	1351	-	PF01388:ARID/BRIGHT DNA binding domain	ARID
Cac_g001603	-	scaffold_0002_len_6723837_v2.4	5962223	5965636	+	2435	-	PF08263:Leucine rich repeat N-terminal domain|PF00069:Protein kinase domain|PF13855:Leucine rich repeat	Pkinase
Cac_g001248	-	scaffold_0002_len_6723837_v2.4	2953782	2955485	-	1704	-	PF12854:PPR repeat|PF13041:PPR repeat family	-
Cac_g001653	-	scaffold_0002_len_6723837_v2.4	6319974	6320312	+	339	-	PF03330:Lytic transglycolase	-
Cac_g001226	-	scaffold_0002_len_6723837_v2.4	2790893	2795792	+	795	-	PF00654:Voltage gated chloride channel	Voltage_CLC
Cac_g001520	-	scaffold_0002_len_6723837_v2.4	5262068	5264107	-	2040	-	PF00588:SpoU rRNA Methylase family|PF08032:RNA 2'-O ribose methyltransferase substrate binding	SpoU_methylase
Cac_g001526	-	scaffold_0002_len_6723837_v2.4	5300985	5302583	+	1599	-	PF01554:MatE	MatE
Cac_g001433	-	scaffold_0002_len_6723837_v2.4	4526254	4530517	+	1741	-	PF00956:Nucleosome assembly protein (NAP)	-
Cac_g000938	-	scaffold_0002_len_6723837_v2.4	502255	504088	+	1521	-	PF02365:No apical meristem (NAM) protein	NAM
Cac_g001668	-	scaffold_0002_len_6723837_v2.4	6451043	6451937	+	792	-	-	-
Cac_g001580	-	scaffold_0002_len_6723837_v2.4	5711443	5716965	-	2359	-	PF01740:STAS domain|PF00916:Sulfate permease family	Sulfate_transp
Cac_g001284	-	scaffold_0002_len_6723837_v2.4	3262833	3265374	+	1081	-	PF00249:Myb-like DNA-binding domain	Myb_DNA-binding
Cac_g001003	-	scaffold_0002_len_6723837_v2.4	1020094	1021392	+	726	-	PF00011:Hsp20/alpha crystallin family	-
Cac_g001055	-	scaffold_0002_len_6723837_v2.4	1371579	1372406	-	408	-	PF03016:Exostosin family	-
Cac_g001494	-	scaffold_0002_len_6723837_v2.4	5007538	5007765	-	228	-	-	-
Cac_g001298	-	scaffold_0002_len_6723837_v2.4	3391917	3393436	-	1430	-	PF05910:Plant protein of unknown function (DUF868)	-
Cac_g001578	-	scaffold_0002_len_6723837_v2.4	5707171	5707629	-	459	-	-	-
Cac_g001364	-	scaffold_0002_len_6723837_v2.4	3927154	3933674	-	4049	-	PF14416:PMR5 N terminal Domain|PF13839:GDSL/SGNH-like Acyl-Esterase family found in Pmr5 and Cas1p	-
Cac_g000946	-	scaffold_0002_len_6723837_v2.4	571208	583391	-	804	-	PF02362:B3 DNA binding domain	B3
Cac_g001640	-	scaffold_0002_len_6723837_v2.4	6236975	6240023	-	678	-	PF01221:Dynein light chain type 1	-
Cac_g001455	-	scaffold_0002_len_6723837_v2.4	4717981	4719486	-	1133	-	PF03171:2OG-Fe(II) oxygenase superfamily|PF14226:non-haem dioxygenase in morphine synthesis N-terminal	2OG-FeII_Oxy
Cac_g001594	-	scaffold_0002_len_6723837_v2.4	5856575	5885278	+	8829	-	PF14237:Domain of unknown function (DUF4339)|PF00226:DnaJ domain	DnaJ
Cac_g001103	-	scaffold_0002_len_6723837_v2.4	1746520	1746939	+	420	-	-	-
Cac_g001452	-	scaffold_0002_len_6723837_v2.4	4704898	4706321	-	1424	-	PF00383:Cytidine and deoxycytidylate deaminase zinc-binding region|PF08211:Cytidine and deoxycytidylate deaminase zinc-binding region	-
Cac_g001543	-	scaffold_0002_len_6723837_v2.4	5450198	5457836	+	1701	-	-	-
Cac_g001054	-	scaffold_0002_len_6723837_v2.4	1371147	1371512	-	366	-	PF03016:Exostosin family	-
Cac_g000974	-	scaffold_0002_len_6723837_v2.4	768139	768828	+	690	-	PF13833:EF-hand domain pair	-
Cac_g001636	-	scaffold_0002_len_6723837_v2.4	6211500	6223184	+	1578	-	PF00175:Oxidoreductase NAD-binding domain|PF00970:Oxidoreductase FAD-binding domain	NAD_binding_1
Cac_g001190	-	scaffold_0002_len_6723837_v2.4	2438392	2445420	+	1352	-	PF13202:EF hand	-
Cac_g001338	-	scaffold_0002_len_6723837_v2.4	3728744	3729010	+	267	-	-	-
Cac_g001072	-	scaffold_0002_len_6723837_v2.4	1493387	1493620	-	234	-	-	-
Cac_g001239	-	scaffold_0002_len_6723837_v2.4	2883666	2893982	-	2970	-	PF00226:DnaJ domain|PF14901:Cleavage inducing molecular chaperone	DnaJ
Cac_g001116	-	scaffold_0002_len_6723837_v2.4	1845896	1878317	+	2670	-	PF03009:Glycerophosphoryl diester phosphodiesterase family	-
Cac_g001254	-	scaffold_0002_len_6723837_v2.4	3008183	3008560	+	378	-	PF02519:Auxin responsive protein	Auxin_inducible
Cac_g001016	-	scaffold_0002_len_6723837_v2.4	1107181	1117793	-	1982	-	PF00400:WD domain, G-beta repeat	WD40
Cac_g000909	-	scaffold_0002_len_6723837_v2.4	227747	231762	+	1913	-	PF02485:Core-2/I-Branching enzyme	-
Cac_g001319	-	scaffold_0002_len_6723837_v2.4	3594043	3598456	+	2236	-	PF01095:Pectinesterase|PF04043:Plant invertase/pectin methylesterase inhibitor	-
Cac_g001301	-	scaffold_0002_len_6723837_v2.4	3411209	3416550	+	1766	-	PF16916:Dimerisation domain of Zinc Transporter|PF01545:Cation efflux family	-
Cac_g000886	-	scaffold_0002_len_6723837_v2.4	13385	13770	+	213	-	-	-
Cac_g001589	-	scaffold_0002_len_6723837_v2.4	5825497	5833852	+	1680	-	PF01883:Iron-sulfur cluster assembly protein|PF10609:NUBPL iron-transfer P-loop NTPase|PF06155:Protein of unknown function (DUF971)	-
Cac_g001223	-	scaffold_0002_len_6723837_v2.4	2755616	2755840	+	225	-	-	-
Cac_g001134	-	scaffold_0002_len_6723837_v2.4	2022416	2029148	+	2533	-	PF03106:WRKY DNA -binding domain	WRKY
Cac_g001219	-	scaffold_0002_len_6723837_v2.4	2728595	2729188	-	594	-	-	-
Cac_g001382	-	scaffold_0002_len_6723837_v2.4	4070264	4070893	-	630	-	PF00190:Cupin	-
Cac_g001473	-	scaffold_0002_len_6723837_v2.4	4850055	4853331	+	779	-	PF01778:Ribosomal L28e protein family	-
Cac_g001659	-	scaffold_0002_len_6723837_v2.4	6347719	6396213	+	5796	-	PF11894:Nuclear pore complex scaffold, nucleoporins 186/192/205	-
Cac_g000900	-	scaffold_0002_len_6723837_v2.4	131075	132934	-	573	-	-	-
Cac_g001537	-	scaffold_0002_len_6723837_v2.4	5412077	5420490	+	4613	-	PF04564:U-box domain	U-box
Cac_g001042	-	scaffold_0002_len_6723837_v2.4	1301487	1302125	-	639	-	-	-
Cac_g001152	-	scaffold_0002_len_6723837_v2.4	2135924	2136555	-	632	-	-	-
Cac_g001401	-	scaffold_0002_len_6723837_v2.4	4246200	4247210	-	348	-	-	-
Cac_g001086	-	scaffold_0002_len_6723837_v2.4	1612423	1612992	-	570	-	PF05553:Cotton fibre expressed protein	-
Cac_g001272	-	scaffold_0002_len_6723837_v2.4	3153351	3155998	+	348	-	-	-
Cac_g001373	-	scaffold_0002_len_6723837_v2.4	3991955	4001174	-	750	-	PF12678:RING-H2 zinc finger domain	-
Cac_g000978	-	scaffold_0002_len_6723837_v2.4	828063	830937	+	1886	-	PF03321:GH3 auxin-responsive promoter	-
Cac_g001683	-	scaffold_0002_len_6723837_v2.4	6580221	6582789	+	858	-	PF02298:Plastocyanin-like domain	Cu_bind_like
Cac_g001354	-	scaffold_0002_len_6723837_v2.4	3853082	3860333	-	1970	-	PF00076:RNA recognition motif. (a.k.a. RRM, RBD, or RNP domain)	RRM_1
Cac_g001681	-	scaffold_0002_len_6723837_v2.4	6571365	6572739	+	1725	-	PF00332:Glycosyl hydrolases family 17	Glyco_hydro_17
Cac_g001171	-	scaffold_0002_len_6723837_v2.4	2280522	2283922	+	1146	-	-	-
Cac_g000922	-	scaffold_0002_len_6723837_v2.4	364872	391025	+	2094	-	PF04515:Plasma-membrane choline transporter	-
Cac_g001262	-	scaffold_0002_len_6723837_v2.4	3081527	3084802	-	946	-	PF02365:No apical meristem (NAM) protein	NAM
Cac_g001069	-	scaffold_0002_len_6723837_v2.4	1470215	1477444	-	1785	-	PF14735:HAUS augmin-like complex subunit 4	-
Cac_g001257	-	scaffold_0002_len_6723837_v2.4	3040256	3048822	+	3831	-	-	-
Cac_g000983	-	scaffold_0002_len_6723837_v2.4	886320	890220	+	1210	-	PF03947:Ribosomal Proteins L2, C-terminal domain|PF00181:Ribosomal Proteins L2, RNA binding domain	Ribosomal_L2_C
Cac_g001620	-	scaffold_0002_len_6723837_v2.4	6077325	6079621	-	980	-	-	-
Cac_g001264	-	scaffold_0002_len_6723837_v2.4	3093988	3098158	+	634	-	-	-
Cac_g001329	-	scaffold_0002_len_6723837_v2.4	3644780	3650491	-	1963	-	PF01363:FYVE zinc finger|PF04366:Las17-binding protein actin regulator	FYVE
Cac_g001321	-	scaffold_0002_len_6723837_v2.4	3602999	3604593	-	603	-	-	-
Cac_g001156	-	scaffold_0002_len_6723837_v2.4	2151343	2163471	+	2375	-	PF08766:DEK C terminal domain	-
Cac_g000917	-	scaffold_0002_len_6723837_v2.4	296796	310327	+	1812	-	PF03828:Cid1 family poly A polymerase|PF01909:Nucleotidyltransferase domain	NTP_transf_2
Cac_g001416	-	scaffold_0002_len_6723837_v2.4	4368064	4373556	+	2929	-	PF00069:Protein kinase domain	Pkinase
Cac_g001419	-	scaffold_0002_len_6723837_v2.4	4422693	4424894	-	2202	-	PF13359:DDE superfamily endonuclease	-
Cac_g001511	-	scaffold_0002_len_6723837_v2.4	5156721	5174816	+	2618	-	PF09787:Golgin subfamily A member 5	-
Cac_g001009	-	scaffold_0002_len_6723837_v2.4	1052428	1055912	-	1951	-	PF01501:Glycosyl transferase family 8	Glyco_transf_8
Cac_g001394	-	scaffold_0002_len_6723837_v2.4	4205549	4207559	+	856	-	PF07011:Protein of unknown function (DUF1313)	-
Cac_g001273	-	scaffold_0002_len_6723837_v2.4	3159439	3159993	-	318	-	PF06203:CCT motif	CCT
Cac_g001112	-	scaffold_0002_len_6723837_v2.4	1812050	1812753	-	704	-	-	-
Cac_g001658	-	scaffold_0002_len_6723837_v2.4	6344762	6346189	-	1428	-	PF03151:Triose-phosphate Transporter family	-
Cac_g001644	-	scaffold_0002_len_6723837_v2.4	6263204	6267504	+	3199	-	PF01344:Kelch motif	Kelch_1
Cac_g000982	-	scaffold_0002_len_6723837_v2.4	869158	880747	-	2050	-	PF03291:mRNA capping enzyme	-
Cac_g001066	-	scaffold_0002_len_6723837_v2.4	1449583	1455040	-	1080	-	PF01042:Endoribonuclease L-PSP	Ribonuc_L-PSP
Cac_g000890	-	scaffold_0002_len_6723837_v2.4	41487	44014	+	558	-	PF01649:Ribosomal protein S20	-
Cac_g001353	-	scaffold_0002_len_6723837_v2.4	3850951	3852395	+	1051	-	PF04570:zinc-finger of the FCS-type, C2-C2	-
Cac_g001540	-	scaffold_0002_len_6723837_v2.4	5432475	5436401	+	1313	-	PF00071:Ras family	Ras
Cac_g000933	-	scaffold_0002_len_6723837_v2.4	464967	467748	+	942	-	PF03398:Regulator of Vps4 activity in the MVB pathway	-
Cac_g000989	-	scaffold_0002_len_6723837_v2.4	936650	937391	+	519	-	PF03936:Terpene synthase family, metal binding domain	-
Cac_g001563	-	scaffold_0002_len_6723837_v2.4	5591829	5593482	+	1548	-	PF00083:Sugar (and other) transporter	Sugar_tr
Cac_g000926	-	scaffold_0002_len_6723837_v2.4	423424	425091	+	282	-	-	-
Cac_g001328	-	scaffold_0002_len_6723837_v2.4	3637566	3642934	-	1755	-	PF01485:IBR domain, a half RING-finger domain	IBR
Cac_g001538	-	scaffold_0002_len_6723837_v2.4	5421437	5426256	+	1836	-	PF00854:POT family	-
Cac_g001123	-	scaffold_0002_len_6723837_v2.4	1948855	1951493	+	1027	-	PF05726:Pirin C-terminal cupin domain|PF02678:Pirin	-
Cac_g001687	-	scaffold_0002_len_6723837_v2.4	6603776	6606179	-	1938	-	-	-
Cac_g001080	-	scaffold_0002_len_6723837_v2.4	1563787	1566742	+	2376	-	PF14310:Fibronectin type III-like domain|PF00933:Glycosyl hydrolase family 3 N terminal domain|PF01915:Glycosyl hydrolase family 3 C-terminal domain	Glyco_hydro_3_C
Cac_g001462	-	scaffold_0002_len_6723837_v2.4	4768107	4773097	-	2141	-	PF00153:Mitochondrial carrier protein	Mito_carr
Cac_g000965	-	scaffold_0002_len_6723837_v2.4	730304	731479	+	1047	-	PF08744:Plant transcription factor NOZZLE	-
Cac_g001592	-	scaffold_0002_len_6723837_v2.4	5849629	5849832	+	204	-	-	-
Cac_g001367	-	scaffold_0002_len_6723837_v2.4	3962403	3962663	-	261	-	-	-
Cac_g001427	-	scaffold_0002_len_6723837_v2.4	4502255	4502941	-	687	-	-	-
Cac_g001028	-	scaffold_0002_len_6723837_v2.4	1197861	1199385	+	944	-	PF02298:Plastocyanin-like domain	Cu_bind_like
Cac_g001326	-	scaffold_0002_len_6723837_v2.4	3631602	3634187	-	1020	-	-	-
Cac_g001292	-	scaffold_0002_len_6723837_v2.4	3324414	3326299	-	873	-	PF00010:Helix-loop-helix DNA-binding domain	HLH
Cac_g001146	-	scaffold_0002_len_6723837_v2.4	2100229	2102745	-	2317	-	PF08325:WLM domain	-
Cac_g001172	-	scaffold_0002_len_6723837_v2.4	2288059	2311805	+	11816	-	PF00632:HECT-domain (ubiquitin-transferase)|PF00627:UBA/TS-N domain|PF06025:Domain of Unknown Function (DUF913)|PF06012:Domain of Unknown Function (DUF908)|PF14377:Domain of unknown function (DUF4414)	HECT
Cac_g001217	-	scaffold_0002_len_6723837_v2.4	2710188	2712056	+	645	-	PF01241:Photosystem I psaG / psaK	-
Cac_g000954	-	scaffold_0002_len_6723837_v2.4	648150	648440	+	291	-	-	-
Cac_g001138	-	scaffold_0002_len_6723837_v2.4	2044248	2047970	+	1855	-	PF13646:HEAT repeats|PF00514:Armadillo/beta-catenin-like repeat	Arm
Cac_g001188	-	scaffold_0002_len_6723837_v2.4	2434304	2434705	-	402	-	-	-
Cac_g001449	-	scaffold_0002_len_6723837_v2.4	4690773	4692715	+	1943	-	PF01663:Type I phosphodiesterase / nucleotide pyrophosphatase	-
Cac_g001500	-	scaffold_0002_len_6723837_v2.4	5060543	5067567	+	1964	-	-	-
Cac_g001022	-	scaffold_0002_len_6723837_v2.4	1172362	1173006	-	645	-	PF00234:Protease inhibitor/seed storage/LTP family	-
Cac_g001193	-	scaffold_0002_len_6723837_v2.4	2459393	2470153	-	3299	-	PF00225:Kinesin motor domain|PF00307:Calponin homology (CH) domain|PF16796:Microtubule binding	Kinesin
Cac_g000899	-	scaffold_0002_len_6723837_v2.4	115670	126527	+	852	-	PF00481:Protein phosphatase 2C	PP2C
Cac_g001210	-	scaffold_0002_len_6723837_v2.4	2638144	2647969	+	3096	-	PF16544:Homodimerisation region of STAR domain protein	-
Cac_g001669	-	scaffold_0002_len_6723837_v2.4	6455514	6465892	+	957	-	PF00444:Ribosomal protein L36|PF13259:Protein of unknown function (DUF4050)	-
Cac_g001577	-	scaffold_0002_len_6723837_v2.4	5706551	5706841	-	291	-	-	-
Cac_g001339	-	scaffold_0002_len_6723837_v2.4	3735606	3743235	+	3213	-	PF01794:Ferric reductase like transmembrane component|PF08030:Ferric reductase NAD binding domain|PF08022:FAD-binding domain|PF08414:Respiratory burst NADPH oxidase	FAD_binding_8
Cac_g001153	-	scaffold_0002_len_6723837_v2.4	2139409	2145182	+	1594	-	PF00291:Pyridoxal-phosphate dependent enzyme	PALP
Cac_g001211	-	scaffold_0002_len_6723837_v2.4	2648686	2655854	-	1005	-	PF13499:EF-hand domain pair	-
Cac_g001488	-	scaffold_0002_len_6723837_v2.4	4980502	4984143	-	851	-	PF00235:Profilin	-
Cac_g001411	-	scaffold_0002_len_6723837_v2.4	4317036	4329755	-	5609	-	PF00063:Myosin head (motor domain)|PF01843:DIL domain|PF02736:Myosin N-terminal SH3-like domain	Myosin_head
Cac_g001150	-	scaffold_0002_len_6723837_v2.4	2125506	2125865	-	360	-	-	-
Cac_g000950	-	scaffold_0002_len_6723837_v2.4	618441	623692	+	2285	-	-	-
Cac_g001570	-	scaffold_0002_len_6723837_v2.4	5647037	5652420	+	2435	-	PF03398:Regulator of Vps4 activity in the MVB pathway	-
Cac_g001253	-	scaffold_0002_len_6723837_v2.4	2990357	3005851	+	1761	-	PF00160:Cyclophilin type peptidyl-prolyl cis-trans isomerase/CLD|PF00076:RNA recognition motif. (a.k.a. RRM, RBD, or RNP domain)	Pro_isomerase
Cac_g001546	-	scaffold_0002_len_6723837_v2.4	5485263	5487614	+	661	-	-	-
Cac_g001228	-	scaffold_0002_len_6723837_v2.4	2799138	2800639	+	520	-	-	-
Cac_g000975	-	scaffold_0002_len_6723837_v2.4	770191	779066	+	1285	-	PF03358:NADPH-dependent FMN reductase	FMN_red
Cac_g001522	-	scaffold_0002_len_6723837_v2.4	5265486	5265782	-	297	-	-	-
Cac_g001641	-	scaffold_0002_len_6723837_v2.4	6241574	6242788	+	204	-	-	-
Cac_g000959	-	scaffold_0002_len_6723837_v2.4	665960	675600	+	2620	-	PF03109:ABC1 family	ABC1
Cac_g001508	-	scaffold_0002_len_6723837_v2.4	5141590	5142168	-	300	-	-	-
Cac_g001251	-	scaffold_0002_len_6723837_v2.4	2972435	2985221	-	2469	-	-	-
Cac_g001277	-	scaffold_0002_len_6723837_v2.4	3191541	3198427	-	1575	-	-	-
Cac_g001539	-	scaffold_0002_len_6723837_v2.4	5427864	5430336	+	891	-	PF08534:Redoxin	-
Cac_g001189	-	scaffold_0002_len_6723837_v2.4	2434887	2436211	-	837	-	PF13041:PPR repeat family	-
Cac_g001203	-	scaffold_0002_len_6723837_v2.4	2543821	2554739	+	2632	-	PF01699:Sodium/calcium exchanger protein	Na_Ca_ex
Cac_g001265	-	scaffold_0002_len_6723837_v2.4	3101766	3127600	-	1494	-	PF00266:Aminotransferase class-V	Aminotran_5
Cac_g001434	-	scaffold_0002_len_6723837_v2.4	4531189	4541312	+	2039	-	PF00154:recA bacterial DNA recombination protein	-
Cac_g001291	-	scaffold_0002_len_6723837_v2.4	3311772	3323728	+	1436	-	PF00581:Rhodanese-like domain	Rhodanese
Cac_g000919	-	scaffold_0002_len_6723837_v2.4	339582	342410	+	1321	-	PF13923:Zinc finger, C3HC4 type (RING finger)	-
Cac_g001224	-	scaffold_0002_len_6723837_v2.4	2760573	2767581	-	6026	-	-	-
Cac_g001299	-	scaffold_0002_len_6723837_v2.4	3398633	3405418	+	2276	-	PF00044:Glyceraldehyde 3-phosphate dehydrogenase, NAD binding domain|PF02800:Glyceraldehyde 3-phosphate dehydrogenase, C-terminal domain	-
Cac_g001125	-	scaffold_0002_len_6723837_v2.4	1966013	1969573	-	1115	-	PF01201:Ribosomal protein S8e	-
Cac_g001531	-	scaffold_0002_len_6723837_v2.4	5341286	5342878	-	1593	-	PF13639:Ring finger domain	-
Cac_g001553	-	scaffold_0002_len_6723837_v2.4	5534067	5535758	+	930	-	PF03168:Late embryogenesis abundant protein	-
Cac_g001258	-	scaffold_0002_len_6723837_v2.4	3053918	3059407	-	1607	-	PF03900:Porphobilinogen deaminase, C-terminal domain|PF01379:Porphobilinogen deaminase, dipyromethane cofactor binding domain	-
Cac_g001071	-	scaffold_0002_len_6723837_v2.4	1490077	1490861	+	672	-	PF04520:Senescence regulator	-
Cac_g001002	-	scaffold_0002_len_6723837_v2.4	1009526	1017195	-	3885	-	PF02181:Formin Homology 2 Domain	FH2
Cac_g001300	-	scaffold_0002_len_6723837_v2.4	3406376	3409366	+	2119	-	PF16916:Dimerisation domain of Zinc Transporter|PF01545:Cation efflux family	-
Cac_g001527	-	scaffold_0002_len_6723837_v2.4	5314412	5316072	+	1326	-	PF13178:Protein of unknown function (DUF4005)|PF00612:IQ calmodulin-binding motif	IQ
Cac_g001519	-	scaffold_0002_len_6723837_v2.4	5246367	5255156	-	2449	-	PF13506:Glycosyl transferase family 21	-
Cac_g001698	-	scaffold_0002_len_6723837_v2.4	6712377	6717032	-	759	-	PF00566:Rab-GTPase-TBC domain	TBC
Cac_g001453	-	scaffold_0002_len_6723837_v2.4	4712240	4715043	-	1316	-	PF00335:Tetraspanin family	Tetraspannin
Cac_g001198	-	scaffold_0002_len_6723837_v2.4	2508890	2511713	+	2386	-	PF00651:BTB/POZ domain	BTB
Cac_g000977	-	scaffold_0002_len_6723837_v2.4	806847	809437	+	2041	-	-	-
Cac_g001381	-	scaffold_0002_len_6723837_v2.4	4062661	4067860	-	1597	-	PF03637:Mob1/phocein family	-
Cac_g001420	-	scaffold_0002_len_6723837_v2.4	4429077	4433296	+	1064	-	PF00903:Glyoxalase/Bleomycin resistance protein/Dioxygenase superfamily	Glyoxalase
Cac_g001374	-	scaffold_0002_len_6723837_v2.4	4002569	4005384	+	1797	-	PF00067:Cytochrome P450	p450
Cac_g001202	-	scaffold_0002_len_6723837_v2.4	2538198	2543134	+	1860	-	PF02628:Cytochrome oxidase assembly protein	-
Cac_g001143	-	scaffold_0002_len_6723837_v2.4	2082524	2084151	-	1628	-	PF06426:Serine acetyltransferase, N-terminal|PF00132:Bacterial transferase hexapeptide (six repeats)	Hexapep
Cac_g001600	-	scaffold_0002_len_6723837_v2.4	5923038	5925792	+	1098	-	PF14226:non-haem dioxygenase in morphine synthesis N-terminal|PF03171:2OG-Fe(II) oxygenase superfamily	2OG-FeII_Oxy
Cac_g001457	-	scaffold_0002_len_6723837_v2.4	4738163	4742658	-	2748	-	PF00069:Protein kinase domain	Pkinase
Cac_g001376	-	scaffold_0002_len_6723837_v2.4	4018782	4023231	+	1730	-	PF00112:Papain family cysteine protease|PF08246:Cathepsin propeptide inhibitor domain (I29)	Peptidase_C1
Cac_g001395	-	scaffold_0002_len_6723837_v2.4	4214472	4217773	+	1213	-	PF00189:Ribosomal protein S3, C-terminal domain|PF07650:KH domain	-
Cac_g001327	-	scaffold_0002_len_6723837_v2.4	3634205	3634522	-	318	-	PF01363:FYVE zinc finger	FYVE
Cac_g001311	-	scaffold_0002_len_6723837_v2.4	3487773	3488340	-	417	-	-	-
Cac_g001161	-	scaffold_0002_len_6723837_v2.4	2205520	2208967	-	1613	-	PF00293:NUDIX domain	NUDIX
Cac_g001334	-	scaffold_0002_len_6723837_v2.4	3702478	3707259	+	2379	-	PF00534:Glycosyl transferases group 1|PF00862:Sucrose synthase	Glycos_transf_1
Cac_g000969	-	scaffold_0002_len_6723837_v2.4	754325	754885	+	561	-	PF01453:D-mannose binding lectin	B_lectin
Cac_g001154	-	scaffold_0002_len_6723837_v2.4	2145689	2147743	-	330	-	-	-
Cac_g001236	-	scaffold_0002_len_6723837_v2.4	2834770	2842919	-	2239	-	PF13012:Maintenance of mitochondrial structure and function|PF01398:JAB1/Mov34/MPN/PAD-1 ubiquitin protease	Mov34
Cac_g001421	-	scaffold_0002_len_6723837_v2.4	4440296	4444343	+	1471	-	PF00271:Helicase conserved C-terminal domain|PF00270:DEAD/DEAH box helicase	DEAD
Cac_g001447	-	scaffold_0002_len_6723837_v2.4	4665335	4673740	+	2232	-	-	-
Cac_g001360	-	scaffold_0002_len_6723837_v2.4	3893423	3898318	+	899	-	PF06172:Cupin superfamily (DUF985)	-
Cac_g001564	-	scaffold_0002_len_6723837_v2.4	5600010	5600843	+	834	-	PF04844:Transcriptional repressor, ovate	-
Cac_g001423	-	scaffold_0002_len_6723837_v2.4	4465697	4472064	-	2324	-	PF00069:Protein kinase domain	Pkinase
Cac_g001001	-	scaffold_0002_len_6723837_v2.4	1006462	1007736	-	1101	-	PF04504:Protein of unknown function, DUF573	-
Cac_g001341	-	scaffold_0002_len_6723837_v2.4	3762690	3763268	+	579	-	-	-
Cac_g001495	-	scaffold_0002_len_6723837_v2.4	5017416	5023498	-	2445	-	PF02365:No apical meristem (NAM) protein	NAM
Cac_g001293	-	scaffold_0002_len_6723837_v2.4	3330529	3341847	-	3274	-	PF00162:Phosphoglycerate kinase	-
Cac_g001336	-	scaffold_0002_len_6723837_v2.4	3715969	3716644	+	676	-	PF02519:Auxin responsive protein	Auxin_inducible
Cac_g001624	-	scaffold_0002_len_6723837_v2.4	6119437	6127887	-	1480	-	PF06325:Ribosomal protein L11 methyltransferase (PrmA)	-
Cac_g000968	-	scaffold_0002_len_6723837_v2.4	746104	750100	+	3318	-	PF07714:Protein tyrosine kinase|PF01453:D-mannose binding lectin|PF08276:PAN-like domain|PF00954:S-locus glycoprotein domain	B_lectin
Cac_g001316	-	scaffold_0002_len_6723837_v2.4	3552184	3552702	-	519	-	-	-
Cac_g001386	-	scaffold_0002_len_6723837_v2.4	4098331	4119526	+	5186	-	PF02141:DENN (AEX-3) domain|PF03456:uDENN domain	DENN
Cac_g001099	-	scaffold_0002_len_6723837_v2.4	1703158	1713505	+	1909	-	PF05697:Bacterial trigger factor protein (TF)|PF05698:Bacterial trigger factor protein (TF) C-terminus	-
Cac_g001126	-	scaffold_0002_len_6723837_v2.4	1971367	1974337	+	1037	-	PF03641:Possible lysine decarboxylase	-
Cac_g001297	-	scaffold_0002_len_6723837_v2.4	3390376	3391026	+	1638	-	PF03514:GRAS domain family	GRAS
Cac_g001081	-	scaffold_0002_len_6723837_v2.4	1569566	1571014	-	1449	-	PF00069:Protein kinase domain	Pkinase
Cac_g001545	-	scaffold_0002_len_6723837_v2.4	5472019	5483279	-	2451	-	PF02737:3-hydroxyacyl-CoA dehydrogenase, NAD binding domain|PF00725:3-hydroxyacyl-CoA dehydrogenase, C-terminal domain|PF00378:Enoyl-CoA hydratase/isomerase	3HCDH_N
Cac_g000999	-	scaffold_0002_len_6723837_v2.4	993150	994547	+	492	-	PF06749:Protein of unknown function (DUF1218)	-
Cac_g001249	-	scaffold_0002_len_6723837_v2.4	2956943	2957200	+	258	-	-	-
Cac_g001363	-	scaffold_0002_len_6723837_v2.4	3916569	3925890	-	4030	-	PF13768:von Willebrand factor type A domain	-
Cac_g001666	-	scaffold_0002_len_6723837_v2.4	6435093	6440195	+	1797	-	PF00566:Rab-GTPase-TBC domain	TBC
Cac_g001667	-	scaffold_0002_len_6723837_v2.4	6442027	6448140	+	2919	-	PF00168:C2 domain|PF12357:Phospholipase D C terminal|PF00614:Phospholipase D Active site motif	C2
Cac_g000898	-	scaffold_0002_len_6723837_v2.4	111716	112502	-	787	-	-	-
Cac_g001237	-	scaffold_0002_len_6723837_v2.4	2844432	2866546	+	3120	-	PF00515:Tetratricopeptide repeat	TPR_1
Cac_g001688	-	scaffold_0002_len_6723837_v2.4	6607802	6613382	-	2936	-	PF00022:Actin	Actin
Cac_g001079	-	scaffold_0002_len_6723837_v2.4	1547649	1562416	+	2302	-	PF13890:Rab3 GTPase-activating protein catalytic subunit	-
Cac_g001454	-	scaffold_0002_len_6723837_v2.4	4715905	4717852	+	1876	-	-	-
Cac_g001084	-	scaffold_0002_len_6723837_v2.4	1591346	1606032	+	1498	-	PF04078:Cell differentiation family, Rcd1-like	-
Cac_g000948	-	scaffold_0002_len_6723837_v2.4	598499	614799	+	4599	-	PF00063:Myosin head (motor domain)	Myosin_head
Cac_g001139	-	scaffold_0002_len_6723837_v2.4	2050738	2051772	-	532	-	-	-
Cac_g000930	-	scaffold_0002_len_6723837_v2.4	432394	442636	-	4909	-	PF00400:WD domain, G-beta repeat	WD40
Cac_g001158	-	scaffold_0002_len_6723837_v2.4	2172754	2174889	-	2136	-	PF00076:RNA recognition motif. (a.k.a. RRM, RBD, or RNP domain)	RRM_1
Cac_g001524	-	scaffold_0002_len_6723837_v2.4	5276355	5284283	-	2706	-	PF03727:Hexokinase|PF00349:Hexokinase	-
Cac_g001095	-	scaffold_0002_len_6723837_v2.4	1676556	1684631	+	2075	-	PF12763:Cytoskeletal-regulatory complex EF hand|PF16880:N-terminal EH-domain containing protein|PF00350:Dynamin family	-
Cac_g001333	-	scaffold_0002_len_6723837_v2.4	3683709	3694292	-	2999	-	PF11995:Domain of unknown function (DUF3490)|PF00225:Kinesin motor domain	Kinesin
Cac_g001587	-	scaffold_0002_len_6723837_v2.4	5801736	5802797	+	813	-	PF03171:2OG-Fe(II) oxygenase superfamily|PF14226:non-haem dioxygenase in morphine synthesis N-terminal	2OG-FeII_Oxy
Cac_g001431	-	scaffold_0002_len_6723837_v2.4	4515435	4519556	-	2177	-	PF01975:Survival protein SurE	-
Cac_g000957	-	scaffold_0002_len_6723837_v2.4	660987	661274	-	288	-	-	-
Cac_g001665	-	scaffold_0002_len_6723837_v2.4	6426841	6428769	-	495	-	-	-
Cac_g001067	-	scaffold_0002_len_6723837_v2.4	1456697	1458078	-	327	-	-	-
Cac_g001649	-	scaffold_0002_len_6723837_v2.4	6300670	6303441	+	754	-	PF01918:Alba	-
Cac_g001663	-	scaffold_0002_len_6723837_v2.4	6415147	6416824	-	1158	-	PF00141:Peroxidase	-
Cac_g001699	-	scaffold_0002_len_6723837_v2.4	6717248	6717868	-	621	-	PF04724:Glycosyltransferase family 17	-
Cac_g001026	-	scaffold_0002_len_6723837_v2.4	1187476	1192864	+	1494	-	PF09756:DDRGK domain	-
Cac_g001548	-	scaffold_0002_len_6723837_v2.4	5500685	5503243	+	273	-	-	-
Cac_g001465	-	scaffold_0002_len_6723837_v2.4	4789645	4793382	-	2214	-	-	-
Cac_g000920	-	scaffold_0002_len_6723837_v2.4	345322	347546	+	777	-	PF03330:Lytic transglycolase|PF01357:Pollen allergen	-
Cac_g000939	-	scaffold_0002_len_6723837_v2.4	510298	515547	-	1875	-	PF04117:Mpv17 / PMP22 family	Mpv17_PMP22
Cac_g001554	-	scaffold_0002_len_6723837_v2.4	5536616	5540070	-	1378	-	PF10502:Signal peptidase, peptidase S26	-
Cac_g001584	-	scaffold_0002_len_6723837_v2.4	5777315	5786543	-	3207	-	PF01412:Putative GTPase activating protein for Arf	-
Cac_g001005	-	scaffold_0002_len_6723837_v2.4	1033420	1033668	-	249	-	-	-
Cac_g001466	-	scaffold_0002_len_6723837_v2.4	4803022	4805132	+	1511	-	PF00155:Aminotransferase class I and II	Aminotran_1_2
Cac_g001106	-	scaffold_0002_len_6723837_v2.4	1781715	1791126	+	1882	-	PF07571:TAF6 C-terminal HEAT repeat domain|PF02969:TATA box binding protein associated factor (TAF)	-
Cac_g001278	-	scaffold_0002_len_6723837_v2.4	3199891	3200826	+	936	-	-	-
Cac_g001608	-	scaffold_0002_len_6723837_v2.4	5982241	5985173	+	1997	-	PF00249:Myb-like DNA-binding domain	Myb_DNA-binding
Cac_g001290	-	scaffold_0002_len_6723837_v2.4	3308143	3309716	+	924	-	PF10539:Development and cell death domain	-
Cac_g001137	-	scaffold_0002_len_6723837_v2.4	2035601	2043821	-	645	-	-	-
Cac_g001674	-	scaffold_0002_len_6723837_v2.4	6505904	6507301	+	1398	-	PF00069:Protein kinase domain	Pkinase
Cac_g000911	-	scaffold_0002_len_6723837_v2.4	247088	253340	-	633	-	PF01566:Natural resistance-associated macrophage protein	-
Cac_g001439	-	scaffold_0002_len_6723837_v2.4	4588697	4589659	+	237	-	-	-
Cac_g001491	-	scaffold_0002_len_6723837_v2.4	4999321	5000562	-	1242	-	PF08263:Leucine rich repeat N-terminal domain|PF13855:Leucine rich repeat	LRRNT_2
Cac_g001060	-	scaffold_0002_len_6723837_v2.4	1395773	1396003	-	231	-	-	-
Cac_g001037	-	scaffold_0002_len_6723837_v2.4	1268607	1273409	+	1002	-	-	-
Cac_g001471	-	scaffold_0002_len_6723837_v2.4	4840593	4844435	+	1384	-	PF01596:O-methyltransferase	-
Cac_g000991	-	scaffold_0002_len_6723837_v2.4	946619	949380	+	1041	-	PF03936:Terpene synthase family, metal binding domain|PF01397:Terpene synthase, N-terminal domain	-
Cac_g001375	-	scaffold_0002_len_6723837_v2.4	4006285	4010356	-	1832	-	PF07714:Protein tyrosine kinase	Pkinase_Tyr
Cac_g001229	-	scaffold_0002_len_6723837_v2.4	2801831	2807573	-	2576	-	PF03106:WRKY DNA -binding domain	WRKY
Cac_g001337	-	scaffold_0002_len_6723837_v2.4	3726501	3729137	-	1137	-	PF02519:Auxin responsive protein	Auxin_inducible
Cac_g001618	-	scaffold_0002_len_6723837_v2.4	6063847	6071118	-	3071	-	PF12796:Ankyrin repeats (3 copies)|PF11834:KHA, dimerisation domain of potassium ion channel|PF00027:Cyclic nucleotide-binding domain|PF00520:Ion transport protein	Ion_trans
Cac_g001021	-	scaffold_0002_len_6723837_v2.4	1161823	1168465	-	876	-	PF04051:Transport protein particle (TRAPP) component	TRAPP_Bet3
Cac_g001164	-	scaffold_0002_len_6723837_v2.4	2233688	2241584	+	2058	-	-	-
Cac_g001317	-	scaffold_0002_len_6723837_v2.4	3552753	3552971	-	219	-	-	-
Cac_g001199	-	scaffold_0002_len_6723837_v2.4	2519324	2519837	-	514	-	-	-
Cac_g001283	-	scaffold_0002_len_6723837_v2.4	3255206	3255929	+	724	-	-	-
Cac_g001412	-	scaffold_0002_len_6723837_v2.4	4338842	4343698	-	1321	-	PF00400:WD domain, G-beta repeat|PF12894:Anaphase-promoting complex subunit 4 WD40 domain	WD40
Cac_g001389	-	scaffold_0002_len_6723837_v2.4	4158571	4161211	-	1731	-	PF00067:Cytochrome P450	p450
Cac_g001018	-	scaffold_0002_len_6723837_v2.4	1144917	1145985	-	1069	-	-	-
Cac_g001535	-	scaffold_0002_len_6723837_v2.4	5370099	5375117	-	1673	-	PF02309:AUX/IAA family	-
Cac_g001201	-	scaffold_0002_len_6723837_v2.4	2534735	2535130	-	396	-	PF00226:DnaJ domain	DnaJ
Cac_g001487	-	scaffold_0002_len_6723837_v2.4	4975687	4978656	-	987	-	PF00235:Profilin	-
Cac_g001609	-	scaffold_0002_len_6723837_v2.4	5986754	5992532	-	2767	-	PF00076:RNA recognition motif. (a.k.a. RRM, RBD, or RNP domain)	RRM_1
Cac_g000994	-	scaffold_0002_len_6723837_v2.4	959810	961689	-	300	-	-	-
Cac_g000902	-	scaffold_0002_len_6723837_v2.4	153982	157528	+	1170	-	PF05498:Rapid ALkalinization Factor (RALF)|PF02298:Plastocyanin-like domain	Cu_bind_like
Cac_g001012	-	scaffold_0002_len_6723837_v2.4	1067411	1073097	-	360	-	-	-
Cac_g001576	-	scaffold_0002_len_6723837_v2.4	5694697	5703081	+	2373	-	PF00171:Aldehyde dehydrogenase family	Aldedh
Cac_g001646	-	scaffold_0002_len_6723837_v2.4	6279400	6290500	+	1386	-	PF08238:Sel1 repeat	-
Cac_g001307	-	scaffold_0002_len_6723837_v2.4	3456952	3459504	-	1117	-	PF00141:Peroxidase	-
Cac_g001377	-	scaffold_0002_len_6723837_v2.4	4024417	4038808	+	2405	-	PF14802:TMEM192 family	-
Cac_g000963	-	scaffold_0002_len_6723837_v2.4	692886	712650	-	3181	-	PF00443:Ubiquitin carboxyl-terminal hydrolase|PF00627:UBA/TS-N domain|PF02148:Zn-finger in ubiquitin-hydrolases and other protein	UCH
Cac_g001142	-	scaffold_0002_len_6723837_v2.4	2069731	2076939	-	5586	-	PF00005:ABC transporter|PF00664:ABC transporter transmembrane region	ABC_tran
Cac_g001493	-	scaffold_0002_len_6723837_v2.4	5007479	5011905	+	1951	-	PF00782:Dual specificity phosphatase, catalytic domain	DSPc
Cac_g001310	-	scaffold_0002_len_6723837_v2.4	3474234	3490261	+	1443	-	PF00642:Zinc finger C-x8-C-x5-C-x3-H type (and similar)	zf-CCCH
Cac_g000924	-	scaffold_0002_len_6723837_v2.4	397169	401409	-	712	-	PF10419:TFIIIC subunit	-
Cac_g001000	-	scaffold_0002_len_6723837_v2.4	1002549	1003086	+	405	-	PF00125:Core histone H2A/H2B/H3/H4|PF16211:C-terminus of histone H2A	Histone
Cac_g001413	-	scaffold_0002_len_6723837_v2.4	4347114	4349381	-	2268	-	PF05553:Cotton fibre expressed protein	-
Cac_g001221	-	scaffold_0002_len_6723837_v2.4	2737405	2744490	-	2295	-	-	-
Cac_g001006	-	scaffold_0002_len_6723837_v2.4	1037469	1040289	+	432	-	PF00085:Thioredoxin	-
Cac_g001165	-	scaffold_0002_len_6723837_v2.4	2242620	2245019	+	1494	-	-	-
Cac_g001038	-	scaffold_0002_len_6723837_v2.4	1274415	1276162	-	744	-	-	-
Cac_g001347	-	scaffold_0002_len_6723837_v2.4	3802124	3810185	+	2242	-	PF00271:Helicase conserved C-terminal domain|PF13959:Domain of unknown function (DUF4217)|PF00270:DEAD/DEAH box helicase	DEAD
Cac_g001282	-	scaffold_0002_len_6723837_v2.4	3250924	3258951	+	465	-	PF00240:Ubiquitin family	ubiquitin
Cac_g000897	-	scaffold_0002_len_6723837_v2.4	108128	110559	+	1456	-	PF14215:bHLH-MYC and R2R3-MYB transcription factors N-terminal	-
Cac_g001200	-	scaffold_0002_len_6723837_v2.4	2521532	2533438	+	5008	-	PF16529:WD40 region of Ge1, enhancer of mRNA-decapping protein	-
Cac_g000998	-	scaffold_0002_len_6723837_v2.4	985189	987333	-	1287	-	-	-
Cac_g001484	-	scaffold_0002_len_6723837_v2.4	4947739	4956163	+	1770	-	PF00750:tRNA synthetases class I (R)|PF05746:DALR anticodon binding domain|PF03485:Arginyl tRNA synthetase N terminal domain	-
Cac_g001362	-	scaffold_0002_len_6723837_v2.4	3912848	3915924	+	1009	-	PF03619:Organic solute transporter Ostalpha	-
Cac_g001402	-	scaffold_0002_len_6723837_v2.4	4250525	4255781	-	2269	-	PF08381:Transcription factor regulating root and shoot growth via Pin3|PF13713:Transcription factor BRX N-terminal domain	-
Cac_g001446	-	scaffold_0002_len_6723837_v2.4	4659480	4660139	+	561	-	PF00320:GATA zinc finger	GATA
Cac_g001294	-	scaffold_0002_len_6723837_v2.4	3341937	3376345	+	2589	-	PF09088:MIF4G like|PF02854:MIF4G domain|PF09090:MIF4G like	-
Cac_g001365	-	scaffold_0002_len_6723837_v2.4	3936905	3945133	+	1732	-	PF01008:Initiation factor 2 subunit family	-
Cac_g001019	-	scaffold_0002_len_6723837_v2.4	1147852	1152325	-	942	-	PF14226:non-haem dioxygenase in morphine synthesis N-terminal|PF03171:2OG-Fe(II) oxygenase superfamily	2OG-FeII_Oxy
Cac_g001235	-	scaffold_0002_len_6723837_v2.4	2829103	2834488	-	2468	-	PF00646:F-box domain	F-box
Cac_g001340	-	scaffold_0002_len_6723837_v2.4	3747002	3751050	-	1617	-	PF00743:Flavin-binding monooxygenase-like	FMO-like
Cac_g001550	-	scaffold_0002_len_6723837_v2.4	5512138	5518356	-	5916	-	-	-
Cac_g001626	-	scaffold_0002_len_6723837_v2.4	6135243	6143541	+	1372	-	PF02230:Phospholipase/Carboxylesterase	Abhydrolase_2
Cac_g000973	-	scaffold_0002_len_6723837_v2.4	762715	763897	+	882	-	PF07714:Protein tyrosine kinase|PF11883:Domain of unknown function (DUF3403)	Pkinase_Tyr
Cac_g001082	-	scaffold_0002_len_6723837_v2.4	1574004	1577391	-	1581	-	PF03106:WRKY DNA -binding domain	WRKY
Cac_g001263	-	scaffold_0002_len_6723837_v2.4	3089411	3095879	-	1002	-	PF03473:MOSC domain|PF03476:MOSC N-terminal beta barrel domain	MOSC
Cac_g001160	-	scaffold_0002_len_6723837_v2.4	2189529	2202165	+	2447	-	PF01373:Glycosyl hydrolase family 14|PF16166:Chloroplast import apparatus Tic20-like	-
Cac_g001384	-	scaffold_0002_len_6723837_v2.4	4082122	4082514	-	393	-	PF00190:Cupin	-
Cac_g001616	-	scaffold_0002_len_6723837_v2.4	6053779	6055252	+	835	-	PF03330:Lytic transglycolase	-
Cac_g001144	-	scaffold_0002_len_6723837_v2.4	2089539	2091560	+	1080	-	PF01095:Pectinesterase	-
Cac_g001285	-	scaffold_0002_len_6723837_v2.4	3269974	3282265	+	2673	-	-	-
Cac_g001275	-	scaffold_0002_len_6723837_v2.4	3166973	3173448	-	2219	-	-	-
Cac_g001100	-	scaffold_0002_len_6723837_v2.4	1714442	1725068	-	1457	-	PF01148:Cytidylyltransferase family	-
Cac_g001599	-	scaffold_0002_len_6723837_v2.4	5917671	5919915	+	1092	-	PF14226:non-haem dioxygenase in morphine synthesis N-terminal|PF03171:2OG-Fe(II) oxygenase superfamily	2OG-FeII_Oxy
Cac_g001638	-	scaffold_0002_len_6723837_v2.4	6232126	6232640	-	393	-	-	-
Cac_g001196	-	scaffold_0002_len_6723837_v2.4	2493718	2497096	+	1647	-	PF10354:Domain of unknown function (DUF2431)	-
Cac_g001429	-	scaffold_0002_len_6723837_v2.4	4505312	4505782	-	471	-	PF00447:HSF-type DNA-binding	HSF_DNA-bind
Cac_g001422	-	scaffold_0002_len_6723837_v2.4	4448244	4464670	+	2432	-	PF03062:MBOAT, membrane-bound O-acyltransferase family	MBOAT
Cac_g001108	-	scaffold_0002_len_6723837_v2.4	1799744	1805528	-	1164	-	-	-
Cac_g001547	-	scaffold_0002_len_6723837_v2.4	5489153	5494776	+	2896	-	PF16953:Protein-only RNase P|PF17177:Pentacotripeptide-repeat region of PRORP	-
Cac_g001505	-	scaffold_0002_len_6723837_v2.4	5128649	5136607	-	1309	-	PF14580:Leucine-rich repeat	-
Cac_g000931	-	scaffold_0002_len_6723837_v2.4	453089	453352	-	264	-	-	-
Cac_g001625	-	scaffold_0002_len_6723837_v2.4	6131792	6133449	+	1658	-	PF00069:Protein kinase domain	Pkinase
Cac_g001682	-	scaffold_0002_len_6723837_v2.4	6577467	6578562	+	666	-	PF02298:Plastocyanin-like domain	Cu_bind_like
Cac_g001696	-	scaffold_0002_len_6723837_v2.4	6687172	6689499	-	234	-	-	-
Cac_g001575	-	scaffold_0002_len_6723837_v2.4	5689048	5689374	+	327	-	-	-
Cac_g001255	-	scaffold_0002_len_6723837_v2.4	3013495	3021953	+	2629	-	-	-
Cac_g000901	-	scaffold_0002_len_6723837_v2.4	145501	150400	+	1832	-	PF01554:MatE	MatE
Cac_g001105	-	scaffold_0002_len_6723837_v2.4	1762158	1771468	-	1501	-	PF00149:Calcineurin-like phosphoesterase	Metallophos
Cac_g001486	-	scaffold_0002_len_6723837_v2.4	4968110	4974501	+	2342	-	PF07983:X8 domain|PF00332:Glycosyl hydrolases family 17	Glyco_hydro_17
Cac_g001062	-	scaffold_0002_len_6723837_v2.4	1410839	1415415	-	1622	-	-	-
Cac_g001574	-	scaffold_0002_len_6723837_v2.4	5678299	5688268	+	3712	-	PF00069:Protein kinase domain	Pkinase
Cac_g001115	-	scaffold_0002_len_6723837_v2.4	1830192	1836369	-	651	-	PF00999:Sodium/hydrogen exchanger family	Na_H_Exchanger
Cac_g001355	-	scaffold_0002_len_6723837_v2.4	3863495	3866664	-	1420	-	PF09425:Divergent CCT motif|PF06200:tify domain	Zim
Cac_g001385	-	scaffold_0002_len_6723837_v2.4	4087605	4092472	-	1197	-	PF00724:NADH:flavin oxidoreductase / NADH oxidase family	Oxidored_FMN
Cac_g001601	-	scaffold_0002_len_6723837_v2.4	5926159	5936311	-	1481	-	PF01758:Sodium Bile acid symporter family	-
Cac_g001602	-	scaffold_0002_len_6723837_v2.4	5937012	5946689	-	2429	-	PF14304:Transcription termination and cleavage factor C-terminal|PF00076:RNA recognition motif. (a.k.a. RRM, RBD, or RNP domain)|PF14327:Hinge domain of cleavage stimulation factor subunit 2	RRM_1
Cac_g001619	-	scaffold_0002_len_6723837_v2.4	6075890	6076661	+	772	-	-	-
Cac_g001147	-	scaffold_0002_len_6723837_v2.4	2104850	2112359	+	1841	-	-	-
Cac_g001536	-	scaffold_0002_len_6723837_v2.4	5400928	5410668	+	1920	-	PF01048:Phosphorylase superfamily	-
Cac_g001260	-	scaffold_0002_len_6723837_v2.4	3075364	3078362	-	1714	-	PF02301:HORMA domain	HORMA
Cac_g001159	-	scaffold_0002_len_6723837_v2.4	2179448	2184041	-	2193	-	PF00076:RNA recognition motif. (a.k.a. RRM, RBD, or RNP domain)	RRM_1
Cac_g001689	-	scaffold_0002_len_6723837_v2.4	6614865	6626010	+	2440	-	PF00155:Aminotransferase class I and II	Aminotran_1_2
Cac_g001233	-	scaffold_0002_len_6723837_v2.4	2825847	2826242	+	396	-	-	-
Cac_g000945	-	scaffold_0002_len_6723837_v2.4	560922	569461	-	1657	-	PF02683:Cytochrome C biogenesis protein transmembrane region	-
Cac_g001440	-	scaffold_0002_len_6723837_v2.4	4595965	4609574	+	4035	-	PF07714:Protein tyrosine kinase|PF05251:Oligosaccharyltransferase subunit 5	Pkinase_Tyr
Cac_g001512	-	scaffold_0002_len_6723837_v2.4	5176190	5188390	+	2373	-	PF00996:GDP dissociation inhibitor	-
Cac_g001191	-	scaffold_0002_len_6723837_v2.4	2448903	2451806	-	1395	-	PF00183:Hsp90 protein|PF02518:Histidine kinase-, DNA gyrase B-, and HSP90-like ATPase	HATPase_c
Cac_g001209	-	scaffold_0002_len_6723837_v2.4	2622374	2635924	-	1235	-	-	-
Cac_g001256	-	scaffold_0002_len_6723837_v2.4	3023494	3038547	+	1415	-	PF00076:RNA recognition motif. (a.k.a. RRM, RBD, or RNP domain)	RRM_1
Cac_g001361	-	scaffold_0002_len_6723837_v2.4	3899389	3903728	-	912	-	-	-
Cac_g000889	-	scaffold_0002_len_6723837_v2.4	36481	37788	+	852	-	PF02365:No apical meristem (NAM) protein	NAM
Cac_g001485	-	scaffold_0002_len_6723837_v2.4	4957554	4966141	-	1725	-	PF00069:Protein kinase domain	Pkinase
Cac_g001155	-	scaffold_0002_len_6723837_v2.4	2148957	2152356	+	969	-	-	-
Cac_g001013	-	scaffold_0002_len_6723837_v2.4	1072126	1081414	-	4433	-	PF12490:Breast carcinoma amplified sequence 3	-
Cac_g001187	-	scaffold_0002_len_6723837_v2.4	2427072	2430266	+	1683	-	PF13639:Ring finger domain	-
Cac_g001388	-	scaffold_0002_len_6723837_v2.4	4128296	4154701	-	3900	-	PF00515:Tetratricopeptide repeat|PF13424:Tetratricopeptide repeat	TPR_1
Cac_g001020	-	scaffold_0002_len_6723837_v2.4	1160727	1161080	+	354	-	-	-
Cac_g001383	-	scaffold_0002_len_6723837_v2.4	4075385	4082082	+	861	-	PF10250:GDP-fucose protein O-fucosyltransferase	-
Cac_g001470	-	scaffold_0002_len_6723837_v2.4	4835047	4836810	+	1220	-	PF01596:O-methyltransferase	-
Cac_g001059	-	scaffold_0002_len_6723837_v2.4	1390258	1391492	-	1143	-	-	-
Cac_g001114	-	scaffold_0002_len_6723837_v2.4	1820415	1821149	-	423	-	PF02990:Endomembrane protein 70	-
Cac_g001216	-	scaffold_0002_len_6723837_v2.4	2702838	2710578	+	1966	-	-	-
Cac_g001318	-	scaffold_0002_len_6723837_v2.4	3553585	3588066	-	3138	-	PF03435:Saccharopine dehydrogenase NADP binding domain|PF04455:LOR/SDH bifunctional enzyme conserved region|PF05222:Alanine dehydrogenase/PNT, N-terminal domain|PF16653:Saccharopine dehydrogenase C-terminal domain	Saccharop_dh
Cac_g001408	-	scaffold_0002_len_6723837_v2.4	4295271	4298873	+	2029	-	PF13962:Domain of unknown function|PF12796:Ankyrin repeats (3 copies)	-
Cac_g001432	-	scaffold_0002_len_6723837_v2.4	4521846	4523712	-	447	-	-	-
Cac_g001525	-	scaffold_0002_len_6723837_v2.4	5286905	5289252	-	501	-	-	-
Cac_g000961	-	scaffold_0002_len_6723837_v2.4	670959	671252	+	294	-	-	-
Cac_g001170	-	scaffold_0002_len_6723837_v2.4	2266108	2280022	-	2184	-	PF01189:16S rRNA methyltransferase RsmB/F|PF01029:NusB family	-
Cac_g001136	-	scaffold_0002_len_6723837_v2.4	2033949	2035589	-	1641	-	PF03514:GRAS domain family	GRAS
Cac_g000908	-	scaffold_0002_len_6723837_v2.4	215726	223834	-	2848	-	-	-
Cac_g001585	-	scaffold_0002_len_6723837_v2.4	5791742	5792464	+	723	-	PF04398:Protein of unknown function, DUF538	-
Cac_g001094	-	scaffold_0002_len_6723837_v2.4	1671147	1675048	+	1254	-	PF12056:Protein of unknown function (DUF3537)	-
Cac_g000984	-	scaffold_0002_len_6723837_v2.4	892031	898556	-	690	-	-	-
Cac_g001464	-	scaffold_0002_len_6723837_v2.4	4781580	4786166	+	4017	-	PF14432:DYW family of nucleic acid deaminases|PF13041:PPR repeat family	-
Cac_g001075	-	scaffold_0002_len_6723837_v2.4	1511268	1519834	-	3784	-	PF00439:Bromodomain	Bromodomain
Cac_g020814	-	scaffold_0083_len_1510439_v2.4	685746	686558	-	813	-	-	-
Cac_g020777	-	scaffold_0083_len_1510439_v2.4	239561	240291	-	731	-	PF02519:Auxin responsive protein	Auxin_inducible
Cac_g020883	-	scaffold_0083_len_1510439_v2.4	1463963	1469050	-	3311	-	PF13041:PPR repeat family	-
Cac_g020793	-	scaffold_0083_len_1510439_v2.4	429323	432470	+	2137	-	PF02536:mTERF	-
Cac_g020841	-	scaffold_0083_len_1510439_v2.4	1031786	1036729	-	2349	-	PF13962:Domain of unknown function|PF13961:Domain of unknown function (DUF4219)	-
Cac_g020877	-	scaffold_0083_len_1510439_v2.4	1415750	1422162	+	1730	-	PF00107:Zinc-binding dehydrogenase|PF08240:Alcohol dehydrogenase GroES-like domain	ADH_N
Cac_g020812	-	scaffold_0083_len_1510439_v2.4	642182	654548	+	3473	-	PF02364:1,3-beta-glucan synthase component	-
Cac_g020829	-	scaffold_0083_len_1510439_v2.4	879832	882312	+	1026	-	-	-
Cac_g020790	-	scaffold_0083_len_1510439_v2.4	398753	409243	-	942	-	PF00403:Heavy-metal-associated domain	HMA
Cac_g020879	-	scaffold_0083_len_1510439_v2.4	1429911	1430360	-	450	-	PF05617:Prolamin-like	-
Cac_g020788	-	scaffold_0083_len_1510439_v2.4	358397	361270	+	1143	-	PF03171:2OG-Fe(II) oxygenase superfamily|PF14226:non-haem dioxygenase in morphine synthesis N-terminal	2OG-FeII_Oxy
Cac_g020868	-	scaffold_0083_len_1510439_v2.4	1346511	1347461	-	951	-	PF00319:SRF-type transcription factor (DNA-binding and dimerisation domain)	SRF-TF
Cac_g020772	-	scaffold_0083_len_1510439_v2.4	152359	161056	-	1422	-	-	-
Cac_g020869	-	scaffold_0083_len_1510439_v2.4	1348635	1356304	-	1291	-	PF03101:FAR1 DNA-binding domain	FAR1
Cac_g020813	-	scaffold_0083_len_1510439_v2.4	657422	685642	-	2190	-	PF01803:LIM-domain binding protein	-
Cac_g020842	-	scaffold_0083_len_1510439_v2.4	1051997	1052921	+	925	-	PF05678:VQ motif	-
Cac_g020791	-	scaffold_0083_len_1510439_v2.4	409282	409848	-	567	-	-	-
Cac_g020819	-	scaffold_0083_len_1510439_v2.4	752923	754161	+	651	-	-	-
Cac_g020815	-	scaffold_0083_len_1510439_v2.4	691048	692175	-	984	-	-	-
Cac_g020775	-	scaffold_0083_len_1510439_v2.4	209233	226905	+	921	-	PF04161:Arv1-like family	-
Cac_g020839	-	scaffold_0083_len_1510439_v2.4	1022069	1028131	-	2544	-	PF13962:Domain of unknown function|PF12796:Ankyrin repeats (3 copies)|PF13961:Domain of unknown function (DUF4219)	-
Cac_g020870	-	scaffold_0083_len_1510439_v2.4	1364898	1369322	-	1560	-	PF00892:EamA-like transporter family	DUF6
Cac_g020782	-	scaffold_0083_len_1510439_v2.4	269063	271542	+	2352	-	PF13968:Domain of unknown function (DUF4220)	-
Cac_g020795	-	scaffold_0083_len_1510439_v2.4	438672	441125	+	2454	-	PF14432:DYW family of nucleic acid deaminases|PF13041:PPR repeat family	-
Cac_g020776	-	scaffold_0083_len_1510439_v2.4	228445	228741	-	297	-	-	-
Cac_g020818	-	scaffold_0083_len_1510439_v2.4	737864	752408	+	1872	-	PF10250:GDP-fucose protein O-fucosyltransferase	-
Cac_g020843	-	scaffold_0083_len_1510439_v2.4	1066861	1080223	-	1161	-	PF00696:Amino acid kinase family	AA_kinase
Cac_g020809	-	scaffold_0083_len_1510439_v2.4	607384	611810	-	654	-	-	-
Cac_g020789	-	scaffold_0083_len_1510439_v2.4	373604	380300	-	2996	-	PF03141:Putative S-adenosyl-L-methionine-dependent methyltransferase	-
Cac_g020882	-	scaffold_0083_len_1510439_v2.4	1446410	1461176	-	2809	-	PF01918:Alba	-
Cac_g020769	-	scaffold_0083_len_1510439_v2.4	35530	54914	+	1710	-	PF01532:Glycosyl hydrolase family 47	-
Cac_g020854	-	scaffold_0083_len_1510439_v2.4	1224263	1224634	+	372	-	-	-
Cac_g020774	-	scaffold_0083_len_1510439_v2.4	203472	208395	+	525	-	-	-
Cac_g020861	-	scaffold_0083_len_1510439_v2.4	1293668	1295451	+	1784	-	PF06246:Isy1-like splicing family	-
Cac_g020794	-	scaffold_0083_len_1510439_v2.4	434751	436437	-	1211	-	-	-
Cac_g020810	-	scaffold_0083_len_1510439_v2.4	612554	620051	-	2978	-	PF00069:Protein kinase domain	Pkinase
Cac_g020858	-	scaffold_0083_len_1510439_v2.4	1260810	1264287	+	2164	-	PF00022:Actin	Actin
Cac_g020847	-	scaffold_0083_len_1510439_v2.4	1113267	1117868	-	2327	-	PF00400:WD domain, G-beta repeat	WD40
Cac_g020808	-	scaffold_0083_len_1510439_v2.4	603546	606443	-	2569	-	PF07522:DNA repair metallo-beta-lactamase	-
Cac_g020799	-	scaffold_0083_len_1510439_v2.4	473989	494356	-	1167	-	PF00459:Inositol monophosphatase family	-
Cac_g020827	-	scaffold_0083_len_1510439_v2.4	847181	850929	+	1708	-	PF08240:Alcohol dehydrogenase GroES-like domain|PF00107:Zinc-binding dehydrogenase	ADH_zinc_N
Cac_g020807	-	scaffold_0083_len_1510439_v2.4	573226	588971	-	2275	-	PF03151:Triose-phosphate Transporter family	-
Cac_g020852	-	scaffold_0083_len_1510439_v2.4	1211523	1214094	+	2572	-	PF01453:D-mannose binding lectin|PF00069:Protein kinase domain|PF00954:S-locus glycoprotein domain	Pkinase
Cac_g020786	-	scaffold_0083_len_1510439_v2.4	316454	324679	-	1302	-	PF03171:2OG-Fe(II) oxygenase superfamily|PF14226:non-haem dioxygenase in morphine synthesis N-terminal	2OG-FeII_Oxy
Cac_g020887	-	scaffold_0083_len_1510439_v2.4	1498817	1502195	+	2557	-	PF00847:AP2 domain	AP2
Cac_g020779	-	scaffold_0083_len_1510439_v2.4	251136	252487	-	1933	-	PF14541:Xylanase inhibitor C-terminal|PF14543:Xylanase inhibitor N-terminal	-
Cac_g020805	-	scaffold_0083_len_1510439_v2.4	564759	565785	-	840	-	PF05479:Photosystem I reaction centre subunit N (PSAN or PSI-N)	-
Cac_g020797	-	scaffold_0083_len_1510439_v2.4	449649	452155	-	2507	-	PF01061:ABC-2 type transporter|PF00005:ABC transporter	ABC2_membrane
Cac_g020885	-	scaffold_0083_len_1510439_v2.4	1471382	1480311	-	1134	-	PF00076:RNA recognition motif. (a.k.a. RRM, RBD, or RNP domain)|PF15519:linker between RRM2 and RRM3 domains in RBM39 protein	RRM_1
Cac_g020855	-	scaffold_0083_len_1510439_v2.4	1225003	1229649	-	1593	-	PF10033:Autophagy-related protein 13	-
Cac_g020798	-	scaffold_0083_len_1510439_v2.4	467036	467987	+	591	-	PF02365:No apical meristem (NAM) protein	NAM
Cac_g020771	-	scaffold_0083_len_1510439_v2.4	102353	103456	-	968	-	PF15071:Transmembrane family 220, helix	-
Cac_g020864	-	scaffold_0083_len_1510439_v2.4	1317253	1318067	+	815	-	-	-
Cac_g020811	-	scaffold_0083_len_1510439_v2.4	634399	642154	+	2544	-	PF04652:Vta1 like|PF14288:1,3-beta-glucan synthase subunit FKS1, domain-1	DUF605
Cac_g020770	-	scaffold_0083_len_1510439_v2.4	65315	90366	+	1434	-	PF01545:Cation efflux family	-
Cac_g020816	-	scaffold_0083_len_1510439_v2.4	698978	705679	-	1431	-	-	-
Cac_g020835	-	scaffold_0083_len_1510439_v2.4	969911	976072	-	2118	-	PF01501:Glycosyl transferase family 8	Glyco_transf_8
Cac_g020785	-	scaffold_0083_len_1510439_v2.4	310034	314562	+	766	-	-	-
Cac_g020881	-	scaffold_0083_len_1510439_v2.4	1440663	1441428	+	766	-	-	-
Cac_g020828	-	scaffold_0083_len_1510439_v2.4	861846	862434	+	589	-	PF04043:Plant invertase/pectin methylesterase inhibitor	-
Cac_g020876	-	scaffold_0083_len_1510439_v2.4	1410762	1413989	+	1348	-	PF01494:FAD binding domain	FAD_binding_3
Cac_g020837	-	scaffold_0083_len_1510439_v2.4	994525	995813	-	730	-	PF04720:PDDEXK-like family of unknown function	-
Cac_g020806	-	scaffold_0083_len_1510439_v2.4	566695	572383	-	1515	-	PF10251:Presenilin enhancer-2 subunit of gamma secretase	-
Cac_g020886	-	scaffold_0083_len_1510439_v2.4	1486076	1493116	-	1143	-	PF00076:RNA recognition motif. (a.k.a. RRM, RBD, or RNP domain)	RRM_1
Cac_g020826	-	scaffold_0083_len_1510439_v2.4	843883	844278	+	738	-	PF00497:Bacterial extracellular solute-binding proteins, family 3|PF00060:Ligand-gated ion channel	Lig_chan
Cac_g020857	-	scaffold_0083_len_1510439_v2.4	1233254	1233967	+	714	-	PF13639:Ring finger domain	-
Cac_g020846	-	scaffold_0083_len_1510439_v2.4	1093887	1107071	-	1347	-	-	-
Cac_g020803	-	scaffold_0083_len_1510439_v2.4	552639	554132	-	1494	-	-	-
Cac_g020804	-	scaffold_0083_len_1510439_v2.4	558477	564638	+	2393	-	PF00295:Glycosyl hydrolases family 28	-
Cac_g020863	-	scaffold_0083_len_1510439_v2.4	1309666	1312453	+	2409	-	PF13837:Myb/SANT-like DNA-binding domain	-
Cac_g020875	-	scaffold_0083_len_1510439_v2.4	1404544	1405052	-	249	-	-	-
Cac_g020838	-	scaffold_0083_len_1510439_v2.4	1006106	1017823	-	1119	-	PF00628:PHD-finger|PF00856:SET domain	PHD
Cac_g020850	-	scaffold_0083_len_1510439_v2.4	1172970	1192794	-	4411	-	-	-
Cac_g020888	-	scaffold_0083_len_1510439_v2.4	1503743	1510436	-	1415	-	PF01399:PCI domain	-
Cac_g020849	-	scaffold_0083_len_1510439_v2.4	1153031	1154635	-	1605	-	PF04564:U-box domain	U-box
Cac_g020853	-	scaffold_0083_len_1510439_v2.4	1217820	1219348	-	1529	-	PF03514:GRAS domain family	GRAS
Cac_g020802	-	scaffold_0083_len_1510439_v2.4	538380	544147	-	513	-	PF13432:Tetratricopeptide repeat	-
Cac_g020831	-	scaffold_0083_len_1510439_v2.4	904547	905426	-	880	-	-	-
Cac_g020862	-	scaffold_0083_len_1510439_v2.4	1300581	1304248	+	1776	-	PF04755:PAP_fibrillin	-
Cac_g020822	-	scaffold_0083_len_1510439_v2.4	786982	825756	+	1992	-	PF00004:ATPase family associated with various cellular activities (AAA)	AAA
Cac_g020833	-	scaffold_0083_len_1510439_v2.4	935643	936353	-	711	-	-	-
Cac_g020866	-	scaffold_0083_len_1510439_v2.4	1332794	1335686	-	1158	-	-	-
Cac_g020783	-	scaffold_0083_len_1510439_v2.4	272241	288247	-	960	-	PF15346:Arginine and glutamate-rich 1	-
Cac_g020873	-	scaffold_0083_len_1510439_v2.4	1397399	1398553	+	1155	-	PF12872:OST-HTH/LOTUS domain|PF14418:OST-HTH Associated domain	-
Cac_g020784	-	scaffold_0083_len_1510439_v2.4	292229	308932	+	2562	-	PF00069:Protein kinase domain|PF08263:Leucine rich repeat N-terminal domain|PF13855:Leucine rich repeat	Pkinase
Cac_g020780	-	scaffold_0083_len_1510439_v2.4	260770	262938	+	2040	-	PF13968:Domain of unknown function (DUF4220)	-
Cac_g020880	-	scaffold_0083_len_1510439_v2.4	1433279	1433689	-	411	-	PF05617:Prolamin-like	-
Cac_g020859	-	scaffold_0083_len_1510439_v2.4	1267949	1268576	+	628	-	PF00125:Core histone H2A/H2B/H3/H4	Histone
Cac_g020856	-	scaffold_0083_len_1510439_v2.4	1229698	1229991	-	294	-	-	-
Cac_g020845	-	scaffold_0083_len_1510439_v2.4	1091331	1091713	+	237	-	-	-
Cac_g020778	-	scaffold_0083_len_1510439_v2.4	246667	247056	-	390	-	PF02519:Auxin responsive protein	Auxin_inducible
Cac_g020865	-	scaffold_0083_len_1510439_v2.4	1319208	1329052	-	1348	-	PF00226:DnaJ domain	DnaJ
Cac_g020792	-	scaffold_0083_len_1510439_v2.4	418887	419573	-	687	-	PF00931:NB-ARC domain	NB-ARC
Cac_g020781	-	scaffold_0083_len_1510439_v2.4	263949	264200	-	252	-	-	-
Cac_g020825	-	scaffold_0083_len_1510439_v2.4	842072	843788	+	1281	-	PF01094:Receptor family ligand binding region	ANF_receptor
Cac_g020874	-	scaffold_0083_len_1510439_v2.4	1402175	1404166	-	1047	-	PF08711:TFIIS helical bundle-like domain	-
Cac_g020773	-	scaffold_0083_len_1510439_v2.4	163037	188201	-	1812	-	-	-
Cac_g020871	-	scaffold_0083_len_1510439_v2.4	1384780	1390399	+	1929	-	PF12872:OST-HTH/LOTUS domain|PF01936:NYN domain	DUF88
Cac_g020817	-	scaffold_0083_len_1510439_v2.4	725066	731192	-	2664	-	PF02365:No apical meristem (NAM) protein	NAM
Cac_g020878	-	scaffold_0083_len_1510439_v2.4	1426710	1429012	+	1025	-	PF08787:Alginate lyase	-
Cac_g020824	-	scaffold_0083_len_1510439_v2.4	841636	842057	+	303	-	PF01094:Receptor family ligand binding region	ANF_receptor
Cac_g020851	-	scaffold_0083_len_1510439_v2.4	1195060	1198906	-	2404	-	PF00069:Protein kinase domain	Pkinase
Cac_g020832	-	scaffold_0083_len_1510439_v2.4	908427	920737	-	1245	-	PF14416:PMR5 N terminal Domain|PF13839:GDSL/SGNH-like Acyl-Esterase family found in Pmr5 and Cas1p	-
Cac_g020820	-	scaffold_0083_len_1510439_v2.4	773119	774570	+	543	-	-	-
Cac_g020823	-	scaffold_0083_len_1510439_v2.4	827026	830425	-	2902	-	PF00266:Aminotransferase class-V	Aminotran_5
Cac_g020884	-	scaffold_0083_len_1510439_v2.4	1469419	1470600	+	1182	-	PF03478:Protein of unknown function (DUF295)	DUF295
Cac_g020834	-	scaffold_0083_len_1510439_v2.4	953004	956474	+	2079	-	PF01095:Pectinesterase|PF04043:Plant invertase/pectin methylesterase inhibitor	-
Cac_g020844	-	scaffold_0083_len_1510439_v2.4	1090569	1091219	-	651	-	-	-
Cac_g020821	-	scaffold_0083_len_1510439_v2.4	779541	780484	-	489	-	-	-
Cac_g020801	-	scaffold_0083_len_1510439_v2.4	525016	526664	+	1649	-	PF04564:U-box domain	U-box
Cac_g020830	-	scaffold_0083_len_1510439_v2.4	887246	893537	+	1945	-	PF00400:WD domain, G-beta repeat	WD40
Cac_g020872	-	scaffold_0083_len_1510439_v2.4	1390660	1395736	-	693	-	-	-
Cac_g020860	-	scaffold_0083_len_1510439_v2.4	1270108	1286162	-	1287	-	PF00117:Glutamine amidotransferase class-I|PF00988:Carbamoyl-phosphate synthase small chain, CPSase domain	GATase
Cac_g030484	-	scaffold_0210_len_571995_v2.4	142085	143618	+	1534	-	PF00201:UDP-glucoronosyl and UDP-glucosyl transferase	UDPGT
Cac_g030493	-	scaffold_0210_len_571995_v2.4	305756	335734	+	2058	-	PF00160:Cyclophilin type peptidyl-prolyl cis-trans isomerase/CLD	Pro_isomerase
Cac_g030500	-	scaffold_0210_len_571995_v2.4	483616	491881	-	1930	-	PF07993:Male sterility protein|PF03015:Male sterility protein	NAD_binding_4
Cac_g030503	-	scaffold_0210_len_571995_v2.4	555059	565322	+	666	-	PF00266:Aminotransferase class-V	Aminotran_5
Cac_g030490	-	scaffold_0210_len_571995_v2.4	252490	276171	+	1911	-	PF12899:Alkaline and neutral invertase	-
Cac_g030481	-	scaffold_0210_len_571995_v2.4	92073	92908	-	657	-	PF00847:AP2 domain	AP2
Cac_g030491	-	scaffold_0210_len_571995_v2.4	279832	286164	-	3039	-	PF00069:Protein kinase domain	Pkinase
Cac_g030478	-	scaffold_0210_len_571995_v2.4	56077	56857	-	643	-	PF07876:Stress responsive A/B Barrel Domain	-
Cac_g030494	-	scaffold_0210_len_571995_v2.4	339127	396483	+	6594	-	PF00136:DNA polymerase family B|PF08490:Domain of unknown function (DUF1744)|PF03104:DNA polymerase family B, exonuclease domain	DNA_pol_B_exo
Cac_g030475	-	scaffold_0210_len_571995_v2.4	20987	21533	-	309	-	PF07876:Stress responsive A/B Barrel Domain	-
Cac_g030496	-	scaffold_0210_len_571995_v2.4	403127	408960	+	1906	-	PF08442:ATP-grasp domain|PF16114:ATP citrate lyase citrate-binding	-
Cac_g030485	-	scaffold_0210_len_571995_v2.4	146247	148052	-	861	-	PF04949:Transcriptional activator	-
Cac_g030498	-	scaffold_0210_len_571995_v2.4	439535	441690	-	2156	-	PF00067:Cytochrome P450	p450
Cac_g030489	-	scaffold_0210_len_571995_v2.4	228758	244866	+	1442	-	PF00850:Histone deacetylase domain	Hist_deacetyl
Cac_g030482	-	scaffold_0210_len_571995_v2.4	103146	104222	-	1077	-	PF00847:AP2 domain	AP2
Cac_g030495	-	scaffold_0210_len_571995_v2.4	376357	376677	-	231	-	-	-
Cac_g030474	-	scaffold_0210_len_571995_v2.4	9513	10052	-	309	-	PF07876:Stress responsive A/B Barrel Domain	-
Cac_g030479	-	scaffold_0210_len_571995_v2.4	61608	73364	+	864	-	PF03101:FAR1 DNA-binding domain	FAR1
Cac_g030492	-	scaffold_0210_len_571995_v2.4	295218	299298	+	1600	-	PF00069:Protein kinase domain	Pkinase
Cac_g030476	-	scaffold_0210_len_571995_v2.4	35951	36238	-	288	-	-	-
Cac_g030502	-	scaffold_0210_len_571995_v2.4	525649	548945	-	2721	-	PF00082:Subtilase family|PF04212:MIT (microtubule interacting and transport) domain|PF00004:ATPase family associated with various cellular activities (AAA)|PF09336:Vps4 C terminal oligomerisation domain	AAA
Cac_g030501	-	scaffold_0210_len_571995_v2.4	505438	520459	-	3192	-	PF07569:TUP1-like enhancer of split|PF00400:WD domain, G-beta repeat	WD40
Cac_g030477	-	scaffold_0210_len_571995_v2.4	36641	37409	-	609	-	-	-
Cac_g030483	-	scaffold_0210_len_571995_v2.4	117295	138323	-	1344	-	PF01715:IPP transferase	IPPT
Cac_g030488	-	scaffold_0210_len_571995_v2.4	173375	182706	-	5340	-	PF00005:ABC transporter|PF01061:ABC-2 type transporter|PF08370:Plant PDR ABC transporter associated|PF14510:ABC-transporter extracellular N-terminal	ABC2_membrane
Cac_g030504	-	scaffold_0210_len_571995_v2.4	571528	571896	+	369	-	-	-
Cac_g030487	-	scaffold_0210_len_571995_v2.4	163745	172370	-	4278	-	PF00005:ABC transporter|PF14510:ABC-transporter extracellular N-terminal|PF08370:Plant PDR ABC transporter associated|PF01061:ABC-2 type transporter	ABC2_membrane
Cac_g030480	-	scaffold_0210_len_571995_v2.4	73580	74002	-	423	-	PF00847:AP2 domain	AP2
Cac_g030473	-	scaffold_0210_len_571995_v2.4	2387	3658	-	423	-	PF07876:Stress responsive A/B Barrel Domain	-
Cac_g030486	-	scaffold_0210_len_571995_v2.4	156790	161950	+	3313	-	PF03468:XS domain	-
Cac_g030497	-	scaffold_0210_len_571995_v2.4	410553	415996	-	2441	-	PF00082:Subtilase family|PF05922:Peptidase inhibitor I9	Peptidase_S8
Cac_g016243	-	scaffold_0050_len_2154089_v2.4	481295	486957	+	999	-	-	-
Cac_g016357	-	scaffold_0050_len_2154089_v2.4	1909038	1909541	-	504	-	-	-
Cac_g016376	-	scaffold_0050_len_2154089_v2.4	2125787	2133492	+	975	-	-	-
Cac_g016253	-	scaffold_0050_len_2154089_v2.4	590181	591286	+	1106	-	PF00685:Sulfotransferase domain	Sulfotransfer_1
Cac_g016377	-	scaffold_0050_len_2154089_v2.4	2137598	2139385	+	1233	-	PF00249:Myb-like DNA-binding domain	Myb_DNA-binding
Cac_g016318	-	scaffold_0050_len_2154089_v2.4	1504890	1514790	+	2351	-	PF13288:DXP reductoisomerase C-terminal domain|PF02670:1-deoxy-D-xylulose 5-phosphate reductoisomerase|PF08436:1-deoxy-D-xylulose 5-phosphate reductoisomerase C-terminal	-
Cac_g016262	-	scaffold_0050_len_2154089_v2.4	695754	699902	-	2675	-	PF01762:Galactosyltransferase|PF00337:Galactoside-binding lectin	Galactosyl_T
Cac_g016371	-	scaffold_0050_len_2154089_v2.4	2041883	2076679	-	2481	-	PF00168:C2 domain	C2
Cac_g016327	-	scaffold_0050_len_2154089_v2.4	1596447	1596971	+	525	-	PF02362:B3 DNA binding domain	B3
Cac_g016321	-	scaffold_0050_len_2154089_v2.4	1541047	1543648	+	2602	-	PF02776:Thiamine pyrophosphate enzyme, N-terminal TPP binding domain|PF00205:Thiamine pyrophosphate enzyme, central domain|PF02775:Thiamine pyrophosphate enzyme, C-terminal TPP binding domain	TPP_enzyme_N
Cac_g016374	-	scaffold_0050_len_2154089_v2.4	2114370	2114831	+	276	-	-	-
Cac_g016297	-	scaffold_0050_len_2154089_v2.4	1195689	1211208	+	1773	-	PF13365:Trypsin-like peptidase domain	-
Cac_g016245	-	scaffold_0050_len_2154089_v2.4	497421	500364	+	843	-	-	-
Cac_g016220	-	scaffold_0050_len_2154089_v2.4	243790	244935	+	1146	-	PF03634:TCP family transcription factor	TCP
Cac_g016271	-	scaffold_0050_len_2154089_v2.4	870172	872825	-	1434	-	PF00072:Response regulator receiver domain	Response_reg
Cac_g016300	-	scaffold_0050_len_2154089_v2.4	1229307	1230373	-	891	-	PF14622:Ribonuclease-III-like	-
Cac_g016320	-	scaffold_0050_len_2154089_v2.4	1532810	1534039	+	1230	-	PF02701:Dof domain, zinc finger	zf-Dof
Cac_g016206	-	scaffold_0050_len_2154089_v2.4	93879	97475	+	1560	-	PF00067:Cytochrome P450	p450
Cac_g016345	-	scaffold_0050_len_2154089_v2.4	1844842	1845123	+	282	-	-	-
Cac_g016208	-	scaffold_0050_len_2154089_v2.4	106681	110102	-	2841	-	PF00226:DnaJ domain|PF12171:Zinc-finger double-stranded RNA-binding	DnaJ
Cac_g016369	-	scaffold_0050_len_2154089_v2.4	2034669	2035051	+	282	-	-	-
Cac_g016286	-	scaffold_0050_len_2154089_v2.4	1029903	1042238	+	1683	-	PF07887:Calmodulin binding protein-like	-
Cac_g016352	-	scaffold_0050_len_2154089_v2.4	1871897	1874903	-	957	-	PF00067:Cytochrome P450	p450
Cac_g016315	-	scaffold_0050_len_2154089_v2.4	1445533	1460967	+	1080	-	PF07714:Protein tyrosine kinase	Pkinase_Tyr
Cac_g016290	-	scaffold_0050_len_2154089_v2.4	1100623	1106221	+	924	-	PF00412:LIM domain	LIM
Cac_g016237	-	scaffold_0050_len_2154089_v2.4	434819	436249	-	333	-	-	-
Cac_g016211	-	scaffold_0050_len_2154089_v2.4	141453	149527	+	2109	-	-	-
Cac_g016250	-	scaffold_0050_len_2154089_v2.4	543309	564393	+	741	-	PF00319:SRF-type transcription factor (DNA-binding and dimerisation domain)|PF01486:K-box region	K-box
Cac_g016368	-	scaffold_0050_len_2154089_v2.4	2027084	2027443	-	360	-	-	-
Cac_g016308	-	scaffold_0050_len_2154089_v2.4	1357351	1360809	-	534	-	PF00010:Helix-loop-helix DNA-binding domain	HLH
Cac_g016295	-	scaffold_0050_len_2154089_v2.4	1160228	1170432	+	4950	-	PF01426:BAH domain|PF08711:TFIIS helical bundle-like domain	BAH
Cac_g016246	-	scaffold_0050_len_2154089_v2.4	515942	516574	+	633	-	-	-
Cac_g016329	-	scaffold_0050_len_2154089_v2.4	1620170	1620715	+	546	-	PF02362:B3 DNA binding domain	B3
Cac_g016324	-	scaffold_0050_len_2154089_v2.4	1574174	1574725	+	363	-	PF13966:zinc-binding in reverse transcriptase	-
Cac_g016313	-	scaffold_0050_len_2154089_v2.4	1420691	1432937	+	2497	-	PF12014:Domain of unknown function (DUF3506)	-
Cac_g016242	-	scaffold_0050_len_2154089_v2.4	468701	470579	+	1797	-	-	-
Cac_g016258	-	scaffold_0050_len_2154089_v2.4	645446	646238	+	793	-	PF03018:Dirigent-like protein	-
Cac_g016248	-	scaffold_0050_len_2154089_v2.4	527493	529337	+	411	-	-	-
Cac_g016306	-	scaffold_0050_len_2154089_v2.4	1328595	1330887	-	1632	-	PF00201:UDP-glucoronosyl and UDP-glucosyl transferase	UDPGT
Cac_g016264	-	scaffold_0050_len_2154089_v2.4	725424	727635	-	1830	-	PF04576:Zein-binding	-
Cac_g016207	-	scaffold_0050_len_2154089_v2.4	98922	104728	+	1159	-	PF07983:X8 domain	-
Cac_g016343	-	scaffold_0050_len_2154089_v2.4	1826997	1827257	-	261	-	-	-
Cac_g016325	-	scaffold_0050_len_2154089_v2.4	1586674	1587009	-	231	-	-	-
Cac_g016349	-	scaffold_0050_len_2154089_v2.4	1866122	1867074	+	384	-	-	-
Cac_g016280	-	scaffold_0050_len_2154089_v2.4	952637	953854	+	1218	-	-	-
Cac_g016359	-	scaffold_0050_len_2154089_v2.4	1920616	1942037	-	1365	-	PF03372:Endonuclease/Exonuclease/phosphatase family	Exo_endo_phos
Cac_g016231	-	scaffold_0050_len_2154089_v2.4	376617	379544	+	1616	-	PF03214:Reversibly glycosylated polypeptide	-
Cac_g016200	-	scaffold_0050_len_2154089_v2.4	21137	27730	-	2874	-	-	-
Cac_g016265	-	scaffold_0050_len_2154089_v2.4	742061	794296	+	2883	-	PF08389:Exportin 1-like protein	-
Cac_g016282	-	scaffold_0050_len_2154089_v2.4	978614	985223	+	1512	-	PF00730:HhH-GPD superfamily base excision DNA repair protein	HhH-GPD
[truncated: 31,130 more rows]
