# Supplementary material for: Integrative Analysis of Elicitor-Induced Camptothecin Biosynthesis in Camptotheca acuminata Plantlets Through a Combined Omics Approach
Source: Front Plant Sci. 2022 Mar 24;13:851077. doi: 10.3389/fpls.2022.851077 (PMC8987726; doi:10.3389/fpls.2022.851077)
Supplement: Supplementary file 6 [file Table_5.xls]

Gene expression levels
gene_id	CKT1_count	CKT2_count	CKT3_count	AgNO3T1_count	AgNO3T2_count	AgNO3T3_count	PEGT1_count	PEGT2_count	PEGT3_count	MeJaT1_count	MeJaT2_count	MeJaT3_count	CKT1_fpkm	CKT2_fpkm	CKT3_fpkm	MeJaT1_fpkm	MeJaT2_fpkm	MeJaT3_fpkm	PEGT1_fpkm	PEGT2_fpkm	PEGT3_fpkm	AgNO3T1_fpkm	AgNO3T2_fpkm	AgNO3T3_fpkm	AgNO3vsCK_AgNO3	AgNO3vsCK_CK	AgNO3vsCK_log2FoldChange	AgNO3vsCK_pvalue	AgNO3vsCK_padj	PEGvsCK_PEG	PEGvsCK_CK	PEGvsCK_log2FoldChange	PEGvsCK_pvalue	PEGvsCK_padj	MeJavsCK_MeJa	MeJavsCK_CK	MeJavsCK_log2FoldChange	MeJavsCK_pvalue	MeJavsCK_padj	gene_name	gene_chr	gene_start	gene_end	gene_strand	gene_length	gene_biotype	gene_description	tf_family
Cac_g004015	44	58	10	153	248	176	88	201	408	50	297	196	3.505451679	3.809601525	0.66095388	4.401173808	26.34638949	15.12459382	6.706950983	16.8063007	27.55388673	7.88211678	14.04541742	10.11295073	171.9004233	42.344364	2.023478136	0.000911787	0.006945769	233.4137973	36.33237955	2.685861884	0.000324696	0.002192056	197.8544149	34.41277242	2.525067832	0.001738803	0.009996945	-	scaffold_0007_len_4586064_v2.4	858249	863008	+	672	-	PF14541:Xylanase inhibitor C-terminal|PF14543:Xylanase inhibitor N-terminal	-
Cac_g019312	2	1	2	7	1	0	3	8	4	1	0	3	0.440640391	0.181641282	0.365564615	0.243422946	0	0.640194448	0.632305143	1.849818246	0.747043165	0.997269355	0.156619549	0	2.240641608	1.900681813	0.259408863	0.883896243	0.945640375	5.333051662	1.6246632	1.71829865	0.144014906	0.280091341	1.372244671	1.538392327	-0.125716273	0.941093647	1	-	scaffold_0071_len_1751747_v2.4	757188	762077	+	243	-	-	-
Cac_g019313	0	0	0	0	0	0	0	0	0	0	0	0	0	0	0	0	0	0	0	0	0	0	0	0	--	--	--	--	--	--	--	--	--	--	--	--	--	--	--	-	scaffold_0071_len_1751747_v2.4	763552	764010	+	459	-	-	-
Cac_g002165	448	513	481	616	891	637	251	438	299	296	164	310	6.786909378	6.407249728	6.04531535	4.95442153	2.766376168	4.548750022	3.637633239	6.963906168	3.839694059	6.034410831	9.595407027	6.959970256	637.3984688	538.243978	0.243916454	0.313752181	0.537016808	346.9000681	460.3658033	-0.409316965	0.213600933	0.372370482	278.2155554	435.8667096	-0.646969198	0.027042898	0.085167828	-	scaffold_0003_len_5592735_v2.4	3803688	3809723	-	3534	-	PF12043:Domain of unknown function (DUF3527)	-
Cac_g002164	336	473	366	630	473	429	368	391	418	302	432	475	18.33710837	21.28202577	16.57114461	18.20982298	26.2511704	25.1085437	19.21279481	22.39510461	19.33745219	22.23270212	18.35035102	16.88584433	450.3582076	436.3259207	0.045916201	0.83113845	0.918746445	406.4610145	373.2770864	0.122043906	0.539106989	0.696006343	437.9210057	353.4015853	0.309513967	0.213190563	0.381268597	-	scaffold_0003_len_5592735_v2.4	3797133	3801422	+	981	-	-	-
Cac_g013561	128	224	215	274	256	350	185	131	184	172	193	251	1.095052629	1.57991343	1.525960635	1.625775882	1.838466336	2.079864703	1.514076793	1.176199749	1.334363774	1.51577839	1.556885412	2.15956849	261.6587982	208.2389013	0.327092659	0.245384816	0.460549254	171.2396802	177.9733043	-0.057213211	0.827415922	0.900808766	222.5933497	168.4638516	0.400505854	0.12321932	0.259403157	-	scaffold_0038_len_2471977_v2.4	167863	212204	-	6258	-	PF00176:SNF2 family N-terminal domain|PF00271:Helicase conserved C-terminal domain|PF06465:Domain of Unknown Function (DUF1087)|PF00628:PHD-finger|PF00385:Chromo (CHRromatin Organisation MOdifier) domain	SNF2_N
Cac_g013560	0	0	0	0	0	0	0	0	0	0	0	0	0	0	0	0	0	0	0	0	0	0	0	0	--	--	--	--	--	--	--	--	--	--	--	--	--	--	--	-	scaffold_0038_len_2471977_v2.4	162497	163127	-	531	-	-	-
Cac_g013563	1119	1545	1344	1891	2074	2009	1252	1034	1416	879	1011	1056	15.20914104	17.31264143	15.15492241	13.19990126	15.30027041	13.90192238	16.27908839	14.74958848	16.31433032	16.61981768	20.03895242	19.69375145	1773.064295	1486.821463	0.253700311	0.126326169	0.300024652	1267.914659	1271.579479	-0.004098534	0.978102867	0.988598574	1072.132843	1203.827688	-0.167399217	0.306433904	0.487350001	-	scaffold_0038_len_2471977_v2.4	230867	252248	+	3939	-	PF07714:Protein tyrosine kinase|PF00564:PB1 domain	Pkinase_Tyr
Cac_g013562	10	7	7	5	4	10	6	3	10	7	9	9	1.961091848	1.131764909	1.138874377	1.516712205	1.96523185	1.709530228	1.125642123	0.617453068	1.662376273	0.634056654	0.557634439	1.414398703	5.689446354	9.139712556	-0.680650512	0.421126783	0.637299681	6.323379926	7.823027586	-0.281026873	0.724967202	0.834956353	9.097421087	7.408631566	0.308670223	0.657965531	0.7940805	-	scaffold_0038_len_2471977_v2.4	213371	215281	-	273	-	-	-
Cac_g013565	75	58	79	125	113	185	114	73	106	111	148	69	4.814551031	3.069606984	4.207280524	7.872718385	10.57863412	4.290223942	7.000846154	4.918154356	5.768086881	5.188772978	5.156614147	8.565252577	126.059986	79.84205725	0.660582283	0.069930175	0.200905211	100.2912633	68.26319253	0.559347029	0.082254012	0.186555263	121.9370854	64.63387232	0.915617311	0.039046918	0.112463577	-	scaffold_0038_len_2471977_v2.4	276875	283548	+	834	-	-	-
Cac_g013564	527	582	637	793	816	774	539	493	571	612	403	451	15.28408696	13.91592628	15.32668264	19.61044794	13.01389448	12.6689834	14.95439342	15.00584887	14.03771401	14.87175417	16.82328123	16.18988487	706.0816124	650.8540376	0.117536203	0.445772019	0.65801116	552.1817377	556.4553154	-0.011193891	0.937959339	0.966956467	537.0247684	526.8168379	0.027352193	0.91662046	0.953364124	-	scaffold_0038_len_2471977_v2.4	254780	258738	-	1846	-	-	-
Cac_g013567	15	18	11	14	17	33	19	12	23	13	25	7	1.997679383	1.976365588	1.21536594	1.912868377	3.70721597	0.902960825	2.420690586	1.677260574	2.596532492	1.205653996	1.609441187	3.169730825	19.23359439	16.50279893	0.219838163	0.729970991	0.861475028	18.29977173	14.13051093	0.383333221	0.475042918	0.642234441	16.86772958	13.38045804	0.329356689	0.645604672	0.785637555	-	scaffold_0038_len_2471977_v2.4	287425	289177	-	402	-	-	-
Cac_g013566	0	0	0	0	0	0	3	0	0	8	2	1	0	0	0	1.900458666	0.478811508	0.208256025	0.617068875	0	0	0	0	0	--	--	--	--	--	1.044140922	0	2.565976382	0.520586325	1	4.1478362	0	4.631095385	0.040211863	0.114933752	-	scaffold_0038_len_2471977_v2.4	285200	285448	-	249	-	-	-
Cac_g013569	175	184	222	269	262	302	198	134	191	120	80	162	9.502146355	8.236861043	10.00037968	7.198999105	4.836676088	8.519910285	10.28489847	7.636128515	8.791205478	9.444871906	10.11292111	11.82672571	247.239156	216.6015056	0.190673148	0.379415098	0.600500481	179.0722984	185.1459904	-0.046851559	0.839021541	0.907345125	129.979018	175.2813933	-0.429058052	0.156448553	0.307453679	-	scaffold_0038_len_2471977_v2.4	303338	306107	-	986	-	PF02390:Putative methyltransferase	-
Cac_g013568	119	128	150	250	183	447	225	185	250	182	276	179	8.044190767	7.133548519	8.412140288	13.59295862	20.77389021	11.71992335	14.55020358	13.12477576	14.3254016	10.92787036	8.793831729	21.79299093	262.9261135	147.9540523	0.829205987	0.039846743	0.135611888	226.1638838	126.4740149	0.839834572	2.41E-05	0.000243886	234.4912732	119.73559	0.968778735	0.00233572	0.012660279	-	scaffold_0038_len_2471977_v2.4	290245	299297	+	792	-	PF13962:Domain of unknown function	-
Cac_g027268	20	16	43	130	40	22	74	22	36	41	58	25	0.985963305	0.650295859	1.758648555	2.23317018	3.183699725	1.193732741	3.489905183	1.138251421	1.504404605	4.144138241	1.40178823	0.782217183	54.90699746	29.23717066	0.910340191	0.219064891	0.429619824	45.27573519	24.9377357	0.859437463	0.187201315	0.338650066	46.15908949	23.60286499	0.962891551	0.110881585	0.240592611	-	scaffold_0147_len_936280_v2.4	205747	207671	+	1086	-	PF00249:Myb-like DNA-binding domain	Myb_DNA-binding
Cac_g020479	142	101	131	218	186	562	232	140	291	490	541	424	3.415259955	2.002705291	2.613885532	13.02083119	14.48791992	9.877285762	5.337950697	3.533850894	5.93280136	3.390408599	3.18009451	9.748676344	290.5586189	141.5219933	1.038452833	0.042229226	0.141295879	224.0985063	121.038228	0.892354463	0.010056697	0.036675481	534.5914707	114.6116444	2.224121777	1.05E-12	8.60E-11	-	scaffold_0078_len_1569583_v2.4	432998	437700	-	2226	-	PF00479:Glucose-6-phosphate dehydrogenase, NAD binding domain|PF02781:Glucose-6-phosphate dehydrogenase, C-terminal domain	G6PD_C
Cac_g020478	64	81	136	138	127	183	128	72	156	80	89	54	3.04570638	3.177995865	5.369413065	4.206348514	4.71597415	2.489076012	5.8273242	3.59604667	6.29309162	4.246657846	4.296387471	6.28106176	133.2788126	103.3884354	0.363821928	0.321837056	0.545332825	120.2338313	88.24564004	0.446338722	0.260003923	0.427923825	82.5093995	83.52226764	-0.021817024	0.958857298	0.977737224	-	scaffold_0078_len_1569583_v2.4	427296	428515	-	1125	-	PF03634:TCP family transcription factor	TCP
Cac_g020471	316	397	393	383	393	304	321	228	259	278	224	246	9.779160207	10.12896884	10.08990034	9.50531429	7.718552222	7.373707839	9.503217358	7.405153909	6.794314401	7.66431557	8.645670705	6.785189431	319.080276	410.9237441	-0.365087864	0.04780556	0.154598453	278.7664113	351.3530225	-0.334549389	0.11839241	0.24370991	273.2512155	332.6305399	-0.2848198	0.157133569	0.308346807	-	scaffold_0078_len_1569583_v2.4	373231	382217	+	1730	-	PF03167:Uracil DNA glycosylase superfamily	UDG
Cac_g020470	246	293	307	352	378	311	258	230	289	212	206	243	3.349516947	3.28908383	3.467889858	3.189261573	3.123112603	3.204717017	3.360608566	3.28669703	3.335618027	3.099201842	3.65873145	3.054086803	308.1226673	314.6689	-0.030613531	0.867054783	0.936003179	266.8735549	269.0297517	-0.011517443	0.941959765	0.969036298	240.1899277	254.6949032	-0.084597656	0.616049239	0.763418243	-	scaffold_0078_len_1569583_v2.4	354477	371151	+	3932	-	PF02622:Uncharacterized ACR, COG1678	-
Cac_g020473	700	1511	859	1226	755	875	1285	401	612	57853	6755	8334	13.20989257	23.50855634	13.4485127	1206.241697	141.9384143	152.3319784	23.19826607	7.942009136	9.790030956	14.9606975	10.12837701	11.90921714	838.7352682	1126.50033	-0.425715442	0.180986932	0.380128558	789.3879327	963.9877265	-0.288361959	0.562627816	0.71489528	27399.85307	912.5737451	4.908029743	NA	1	-	scaffold_0078_len_1569583_v2.4	393487	396323	+	2837	-	PF02179:BAG domain	-
Cac_g020472	255	342	394	397	393	321	330	273	346	302	271	270	8.199484026	9.06635457	10.51047669	10.72903084	9.702619151	8.409040581	10.15106095	9.212844791	9.430915196	8.254617924	8.983189381	7.444324417	328.216126	366.3415564	-0.159464693	0.435582734	0.64986953	325.9564037	313.0479909	0.057168324	0.764025665	0.861345261	308.3758458	296.3363214	0.055618555	0.801297782	0.887494694	-	scaffold_0078_len_1569583_v2.4	383600	391138	+	1665	-	PF01979:Amidohydrolase family	Amidohydro_1
Cac_g020475	242	357	431	465	359	401	389	370	307	300	281	218	11.37502143	13.83455911	16.8071461	15.57992344	14.70674382	9.924981172	17.49192516	18.25254154	12.23225793	14.13350693	11.9956274	13.59424664	361.5004908	379.1770312	-0.069952336	0.765132817	0.882473344	371.4540769	323.9139374	0.195695022	0.484559435	0.649851304	294.275073	306.6009621	-0.061061948	0.838407378	0.90998716	-	scaffold_0078_len_1569583_v2.4	408534	412462	-	1139	-	PF04909:Amidohydrolase	Amidohydro_2
Cac_g020474	2091	2340	2045	2476	2781	2669	1284	1020	1433	1396	1356	1250	16.10756193	14.86113174	13.06919798	11.88142148	11.63077935	9.326573786	9.462196276	8.246330044	9.357360567	12.33350582	15.22889622	14.82853565	2353.288018	2422.467263	-0.041732805	0.81439198	0.909872645	1278.963293	2072.472922	-0.695928977	3.97E-05	0.000373757	1465.772634	1962.267157	-0.420976133	0.03777141	0.109806884	-	scaffold_0078_len_1569583_v2.4	398149	406229	+	6950	-	PF02213:GYF domain	-
Cac_g020477	127	112	225	154	80	179	212	98	89	137	88	63	3.12180971	2.269765438	4.588440157	3.720749912	2.408566981	1.499959718	4.985281873	2.528212334	1.854488352	2.447842961	1.397926554	3.173435327	122.2404619	172.284162	-0.495353017	0.253198326	0.46990097	138.6863224	147.0662659	-0.085410831	0.862506971	0.922063183	106.8262478	139.2084125	-0.383985948	0.413506066	0.593849733	-	scaffold_0078_len_1569583_v2.4	419836	422848	-	2178	-	PF01842:ACT domain	ACT
Cac_g020476	1846	1930	2899	2860	2077	1800	2601	2200	2275	1503	1954	1656	80.87626233	69.71190239	105.3701113	72.75378011	95.32071364	70.27260427	109.0136497	101.1572048	84.48938984	81.02434604	64.68707794	56.87688402	1977.561322	2478.161768	-0.325487057	0.199468764	0.404293277	2447.831098	2116.775554	0.209494056	0.38419966	0.559503607	1870.310682	2003.785897	-0.099601105	0.70294027	0.824486138	-	scaffold_0078_len_1569583_v2.4	413251	418562	+	1222	-	PF00160:Cyclophilin type peptidyl-prolyl cis-trans isomerase/CLD	Pro_isomerase
Cac_g021708	588	751	1412	1081	832	555	847	281	457	763	409	630	6.606554205	6.956613311	13.16170708	9.471732438	5.116751608	6.85605932	9.103999782	3.313513622	4.352565083	7.853866163	6.645270506	4.497431679	722.8930474	1009.74945	-0.482221184	0.195227569	0.398835168	543.2518296	861.5062381	-0.665319396	0.176395991	0.323857519	656.0210879	815.3449467	-0.313938596	0.433034956	0.610344021	-	scaffold_0091_len_1446320_v2.4	128053	135517	+	4765	-	PF03552:Cellulose synthase|PF14569:Zinc-binding RING-finger	-
Cac_g021709	790	718	971	986	733	1373	924	1183	1800	1280	1974	1799	16.47638017	12.34580483	16.80094811	29.49523695	45.8411191	36.3414471	18.43562374	25.89430275	31.82281654	13.29755372	10.86751752	20.65281073	919.7230745	927.4829452	-0.012103156	0.969065554	0.985367843	1329.281056	792.7283642	0.746074667	0.010301456	0.03734482	1840.226213	750.5126067	1.294094104	1.31E-06	2.34E-05	-	scaffold_0091_len_1446320_v2.4	135671	142095	-	2567	-	PF03151:Triose-phosphate Transporter family	-
Cac_g021700	1294	1329	1326	1553	1604	1327	496	402	296	791	332	204	49.80440176	42.17146442	42.340582	33.63699123	14.22803371	7.605012977	18.26275445	16.23843864	9.657318611	38.65138254	43.88635147	36.83649407	1326.168686	1478.974416	-0.156976117	0.347914797	0.570177126	417.5069312	1264.993967	-1.600005298	1.22E-07	2.38E-06	496.3966915	1197.715632	-1.271087395	0.018593206	0.064678932	-	scaffold_0091_len_1446320_v2.4	63858	65793	+	1391	-	PF04640:PLATZ transcription factor	-
Cac_g021701	722	1212	1082	316	431	509	111	145	145	676	178	227	34.29840017	47.46784714	42.64260957	35.48056838	9.415210148	10.44476957	5.044414856	7.229186546	5.838967593	9.706974166	14.55477838	17.43927246	375.4679055	1110.378892	-1.565160036	7.41E-08	2.28E-06	138.7744095	949.2699819	-2.776105874	3.08E-28	1.24E-25	401.0233284	898.5935328	-1.164390574	0.037379742	0.108965847	-	scaffold_0091_len_1446320_v2.4	71104	72230	+	1127	-	PF04759:Protein of unknown function, DUF617	-
Cac_g021702	1176	1466	1807	1137	1001	843	1005	764	788	827	578	751	70.90142069	72.86883662	90.38276352	55.088422	38.80152585	43.85548248	57.96486507	48.34212514	40.27218844	44.32698636	42.90158669	36.65634044	878.676193	1647.130924	-0.906592971	2.85E-06	5.40E-05	884.8444388	1407.386457	-0.669950771	0.003567627	0.015825152	785.2845623	1332.264019	-0.762844816	0.00111866	0.006979266	-	scaffold_0091_len_1446320_v2.4	76978	86459	+	888	-	PF01894:Uncharacterised protein family UPF0047	-
Cac_g021703	1257	1355	405	1853	870	1477	1355	1534	1691	5885	3990	3614	65.46403111	58.17910178	17.49856108	338.6266553	231.3735514	182.3022193	67.50841536	83.84508135	74.65217606	62.40264698	32.20908451	55.47813808	1233.401236	1146.580539	0.105513841	0.834096219	0.919877432	1579.546173	983.2863868	0.684006687	0.169275128	0.314256882	4969.313132	931.3392605	2.415826729	5.41E-06	8.02E-05	-	scaffold_0091_len_1446320_v2.4	86310	87337	-	1028	-	PF13833:EF-hand domain pair|PF13499:EF-hand domain pair	-
Cac_g021704	681	1010	763	1326	1030	1281	1153	951	828	1219	1050	1070	18.22051318	22.2789704	16.93627429	36.03498996	31.28067688	27.7289619	29.51168128	26.70415092	18.77911955	22.94125344	19.59035829	24.71932102	1075.304064	909.7446393	0.240977978	0.236421574	0.449827867	1020.075565	778.2786564	0.38986374	0.137723237	0.271880823	1221.33715	736.8255753	0.728685855	0.000956803	0.006135421	-	scaffold_0091_len_1446320_v2.4	89074	107277	+	2001	-	PF00850:Histone deacetylase domain	Hist_deacetyl
Cac_g021705	414	381	533	620	336	406	511	433	433	357	493	603	4.889621065	3.709881929	5.222541735	4.658544898	6.483285278	6.89808458	5.773602952	5.367196835	4.335050449	4.735072987	2.821017636	3.458396723	398.9939664	496.2416634	-0.313963706	0.275926602	0.495559528	476.8943321	424.0848216	0.16909574	0.482600615	0.648142614	524.5950025	401.4910623	0.386467118	0.150263582	0.299051748	-	scaffold_0091_len_1446320_v2.4	108386	115384	-	4533	-	-	-
Cac_g021707	8	9	8	4	3	7	22	15	7	13	10	13	0.7801502	0.723587401	0.647229154	1.400679577	1.085829377	1.22791394	2.052400301	1.53519752	0.578652287	0.252236745	0.207970221	0.492334412	4.181585614	9.346948961	-1.164187546	0.16715452	0.361216905	15.54422597	7.996049487	0.954380071	0.186799329	0.338098709	13.08994728	7.570775058	0.793296769	0.193666263	0.356305757	-	scaffold_0091_len_1446320_v2.4	121016	123805	-	549	-	-	-
Cac_g021874	909	1048	978	1127	1199	1119	644	575	692	563	396	621	23.27396795	22.12218813	20.7742451	15.92656618	11.2895098	15.40048824	15.77406288	15.45109125	15.01910454	18.65909563	21.82314776	20.66381715	1021.255224	1095.31086	-0.100918955	0.506240743	0.707226712	657.4104197	936.8330941	-0.510746801	0.000196636	0.001443225	571.8185695	886.9765196	-0.632842568	0.003568218	0.0177131	-	scaffold_0091_len_1446320_v2.4	1336317	1340050	+	2091	-	-	-
Cac_g002168	49	57	42	190	212	125	86	111	119	125	165	88	1.733874795	1.662864107	1.232965122	4.886961003	6.500981765	3.016064787	2.911194731	4.122203201	3.569439391	4.347457851	5.332724846	3.190109434	155.4635047	55.42758007	1.490411113	9.09E-06	0.000146308	109.0640929	47.43908366	1.203085206	0.000128471	0.001009892	140.0782869	44.91862053	1.64093984	6.00E-05	0.00061319	-	scaffold_0003_len_5592735_v2.4	3824572	3828872	-	1513	-	-	-
Cac_g016429	45	49	35	52	46	36	48	53	38	29	24	76	1.982881758	1.780084561	1.279476152	1.411853089	1.177521635	3.243651868	2.023376458	2.451009176	1.419382013	1.481657327	1.440899852	1.144091395	39.46200941	48.47176521	-0.292047083	0.436325427	0.650463951	48.67413551	41.49363415	0.228660715	0.567340029	0.718931021	45.37705364	39.2909766	0.215075436	0.687215531	0.813976591	-	scaffold_0052_len_2141652_v2.4	1741280	1742494	+	1215	-	-	-
Cac_g016428	266	206	235	515	501	771	549	672	606	275	587	471	9.570602678	6.110617796	7.014639563	10.93194784	23.51630595	16.41401772	18.8964902	25.37532933	18.48254072	11.98188108	12.81406839	20.00718294	532.8201235	267.2886711	0.996338969	0.001660959	0.011354731	634.7844402	228.6499773	1.474480018	1.45E-07	2.79E-06	485.8264807	216.5118556	1.166946245	0.002006089	0.011204946	-	scaffold_0052_len_2141652_v2.4	1682147	1684663	+	1488	-	PF13639:Ring finger domain	-
Cac_g016427	33	39	19	52	59	29	32	27	71	42	34	60	0.731572524	0.712801005	0.349443443	1.028726539	0.839258433	1.288341621	0.678648005	0.628191383	1.334237652	0.745430084	0.929794814	0.463676792	41.2320709	34.2571167	0.27114177	0.591668923	0.772424141	43.38181243	29.34874148	0.571750538	0.291498389	0.463244994	48.88677846	27.79324155	0.821446438	0.07528406	0.18200224	-	scaffold_0052_len_2141652_v2.4	1630348	1657149	-	2415	-	PF12706:Beta-lactamase superfamily domain|PF07522:DNA repair metallo-beta-lactamase|PF00536:SAM domain (Sterile alpha motif)	SAM_1
Cac_g016426	1365	1792	2089	1547	1329	1467	1568	852	769	574	210	641	118.4426373	128.1957633	150.3812551	55.02936695	20.28934665	53.87282968	130.1585278	77.58893241	56.56309362	86.80122552	81.97700733	91.80777163	1284.564899	1940.405761	-0.595345522	0.000652646	0.005316175	1108.504002	1658.123256	-0.581135291	0.107822072	0.228021254	511.195952	1569.615304	-1.61820538	0.00012383	0.001127711	-	scaffold_0052_len_2141652_v2.4	1620730	1622948	-	617	-	PF08541:3-Oxoacyl-[acyl-carrier-protein (ACP)] synthase III C terminal|PF08392:FAE1/Type III polyketide synthase-like protein	-
Cac_g016425	0	0	0	1	2	1	1	1	1	3	0	1	0	0	0	0.280783747	0	0.082050238	0.081039109	0.088905426	0.071808342	0.054777679	0.120438451	0.061096653	1.191793252	0	2.53046097	0.411798164	1	1.038675908	0	2.557442841	0.396288853	1	1.473914022	0	3.14162292	0.402289791	1	-	scaffold_0052_len_2141652_v2.4	1602295	1602926	+	632	-	PF13966:zinc-binding in reverse transcriptase	-
Cac_g016424	1319	1696	1376	2428	2250	2021	1737	1476	1535	1150	1366	1183	14.07822329	14.9241344	12.18432109	13.56151164	16.23405837	12.22993472	17.73593236	16.53385692	13.88809986	16.75760163	17.0717182	15.55762439	1978.727084	1635.243134	0.27515479	0.077032797	0.21456036	1642.158681	1398.961408	0.231092437	0.223549676	0.385043521	1353.706904	1324.510527	0.031267892	0.880764289	0.934484664	-	scaffold_0052_len_2141652_v2.4	1567195	1608737	+	5016	-	PF00271:Helicase conserved C-terminal domain|PF00636:Ribonuclease III domain|PF03368:Dicer dimerisation domain|PF02170:PAZ domain|PF00270:DEAD/DEAH box helicase	Ribonuclease_3
Cac_g016423	0	5	1	0	0	3	1	0	7	3	0	3	0	0.602989501	0.121355466	0.484850623	0	0.425047133	0.139936384	0	0.867978431	0	0	0.316500693	0.9282535	2.098016772	-1.197908351	0.657144037	1	2.511258254	1.797145717	0.484693811	0.817403702	0.89425418	2.13461902	1.700609873	0.315750676	0.873033735	0.930762314	-	scaffold_0052_len_2141652_v2.4	1475437	1475802	-	366	-	-	-
Cac_g016422	614	435	1525	1291	1097	1266	549	566	655	406	232	468	46.23377466	27.0047703	95.26660141	33.77724479	19.45146499	34.1328989	39.54708497	44.72930765	41.80841256	62.86043018	58.72043576	68.75409999	1081.258897	950.468696	0.185890961	0.680278734	0.83067601	609.4774516	810.1763232	-0.410816065	0.387625625	0.562890726	398.4533738	766.7480672	-0.944271947	0.066760483	0.166967571	-	scaffold_0052_len_2141652_v2.4	1376961	1377671	-	711	-	PF04145:Ctr copper transporter family	-
Cac_g016421	31	40	24	55	50	61	34	46	43	20	40	25	0.502778561	0.534854062	0.32292833	0.35838701	0.7223512	0.392727584	0.527527526	0.782992591	0.591173434	0.576816762	0.576470016	0.713540794	49.23904514	35.53068902	0.472051393	0.226956984	0.438583099	42.67543753	30.42128016	0.487922037	0.236700612	0.400310011	31.24228208	28.80556038	0.115991153	0.817094702	0.89683074	-	scaffold_0052_len_2141652_v2.4	1144047	1147347	-	3301	-	PF14432:DYW family of nucleic acid deaminases|PF13041:PPR repeat family	-
Cac_g016420	0	0	0	0	0	0	0	0	0	0	0	0	0	0	0	0	0	0	0	0	0	0	0	0	--	--	--	--	--	--	--	--	--	--	--	--	--	--	--	-	scaffold_0052_len_2141652_v2.4	1103408	1103707	+	300	-	-	-
Cac_g015198	514	623	746	838	843	811	414	281	632	726	292	379	5.510298966	5.506305967	6.63484404	8.59915686	3.485525345	3.935388335	4.245839142	3.161572369	5.743286998	5.809198116	6.42438086	6.270567001	738.1625708	698.2327099	0.079676913	0.645101526	0.808118731	446.6277719	596.6896547	-0.416939385	0.15381238	0.293347449	514.0714863	564.8560453	-0.13628015	0.742015092	0.850454701	-	scaffold_0045_len_2334305_v2.4	1962786	1972066	+	4994	-	PF00632:HECT-domain (ubiquitin-transferase)	HECT
Cac_g015199	529	854	712	855	1020	820	300	185	256	388	169	173	11.02432859	14.67285405	12.30995084	8.933783215	3.921538942	3.492037678	5.980932262	4.046252396	4.522388205	11.52186328	15.11082968	12.32492385	799.243563	773.1185757	0.04725035	0.825475519	0.915576636	254.121588	661.1205582	-1.379440455	5.20E-08	1.11E-06	269.9464488	625.8562828	-1.213989969	0.005037997	0.023296844	-	scaffold_0045_len_2334305_v2.4	1971666	1974871	+	2569	-	PF13041:PPR repeat family	-
Cac_g015196	362	600	507	829	535	666	693	331	434	560	507	661	6.415321516	8.766401482	7.454142028	10.96491048	10.00440272	11.34612741	11.7488198	6.156340242	6.519750599	9.500019845	6.73992866	8.512517159	597.5528344	541.4894716	0.141625271	0.551222247	0.741373476	501.624839	463.0094908	0.115236491	0.737358013	0.843037089	626.512348	438.3044508	0.514645289	0.012332155	0.047107552	-	scaffold_0045_len_2334305_v2.4	1935621	1951482	+	3021	-	PF12819:Carbohydrate-binding protein of the ER|PF07714:Protein tyrosine kinase	Pkinase_Tyr
Cac_g015197	13	17	34	23	23	18	16	20	24	22	16	28	0.855026409	0.921818347	1.855217966	1.598696648	1.171735288	1.783735881	1.006716788	1.380546172	1.338069944	0.978192071	1.075364447	0.853851993	18.90048752	23.44699372	-0.315783309	0.570145194	0.755822052	20.61745099	19.99957346	0.037687518	0.945035813	0.970276168	23.77987825	18.92716877	0.325786034	0.551323789	0.712012934	-	scaffold_0045_len_2334305_v2.4	1953462	1960099	+	814	-	PF00808:Histone-like transcription factor (CBF/NF-Y) and archaeal histone	-
Cac_g015194	112	252	156	483	166	419	379	228	108	1044	200	204	4.412240203	8.184683979	5.098536948	45.44109942	8.772926091	7.78408613	14.28339631	9.426722783	3.606585875	12.30405833	4.648800126	11.90499076	313.6188564	190.3786553	0.719355199	0.115916972	0.283188013	252.2895781	162.8680466	0.630086236	0.253275833	0.420111283	542.1499504	154.1742171	1.81353421	0.011856152	0.045707549	-	scaffold_0045_len_2334305_v2.4	1925892	1929891	+	1359	-	PF00141:Peroxidase	-
Cac_g015195	0	1	0	0	0	1	0	0	0	2	0	0	0	0.125751657	0	0.337047157	0	0	0	0	0	0	0	0.110008788	0.309417833	0.348844342	-0.335429205	0.93448488	1	--	--	--	--	--	0.762374349	0.28344115	1.222143735	0.76185982	1	-	scaffold_0045_len_2334305_v2.4	1935115	1935465	-	351	-	-	-
Cac_g015192	1938	1744	1942	3593	2786	2599	2470	2859	3004	2129	2079	2598	60.7116857	45.04278646	50.47166039	73.68878353	72.51809021	78.83045006	74.02299006	93.99774567	79.77188312	72.78399032	62.04278613	58.72171261	2642.371842	2113.530222	0.322531886	0.105330088	0.265562107	2878.993524	1807.594123	0.671668018	0.001272554	0.006767067	2468.125051	1711.502672	0.528534735	0.005351726	0.024453421	-	scaffold_0045_len_2334305_v2.4	1916468	1919903	+	1709	-	PF14374:60S ribosomal protein L4 C-terminal domain|PF00573:Ribosomal protein L4/L1 family	-
Cac_g015193	230	286	338	314	280	238	175	170	186	175	99	185	11.2044547	11.48653849	13.66027483	9.419072608	5.369964737	8.729129933	8.155528121	8.691536822	7.680813685	9.891283802	9.69644597	8.362069275	245.3439996	316.4406579	-0.367457097	0.072063654	0.204857687	183.2596221	270.4201299	-0.563401213	0.004416677	0.018802387	165.83829	255.9911995	-0.625894178	0.038467325	0.111257362	-	scaffold_0045_len_2334305_v2.4	1921909	1924973	-	1099	-	PF00076:RNA recognition motif. (a.k.a. RRM, RBD, or RNP domain)	RRM_1
Cac_g015191	861	964	941	1037	765	787	554	642	786	750	666	711	37.75270452	34.84834851	34.23059032	36.33401473	32.51565425	30.19610027	23.23837919	29.54368809	29.2145271	29.40246893	23.84503774	24.8882044	762.2115981	1032.655582	-0.437497681	0.009846227	0.046978874	680.7021455	883.1696564	-0.375389911	0.038810599	0.105240635	776.5104473	836.1660801	-0.10688321	0.527159958	0.692121774	-	scaffold_0045_len_2334305_v2.4	1906992	1915376	+	1221	-	PF00249:Myb-like DNA-binding domain	Myb_DNA-binding
Cac_g012210	583	521	565	1463	959	731	983	1006	1161	647	970	1039	26.33969768	19.40618666	21.17729697	32.29637051	48.79634752	45.46677174	42.48610331	47.70072455	44.46372548	42.74119722	30.80012647	23.81954839	921.5546662	627.7402138	0.554644102	0.054988086	0.17035368	1084.802561	536.9243482	1.015617602	2.40E-07	4.35E-06	962.3377065	508.389833	0.921325273	0.000483702	0.003494062	-	scaffold_0032_len_2645992_v2.4	2253123	2260477	+	1185	-	PF07992:Pyridine nucleotide-disulphide oxidoreductase|PF00428:60s Acidic ribosomal protein	Pyr_redox_2
Cac_g012211	19	15	16	64	43	50	132	14	71	39	83	61	0.644625058	0.419570641	0.450353366	1.461926022	3.135487149	2.004563223	4.284288081	0.4985014	2.041941654	1.404085914	1.03708344	1.223481768	46.20762327	18.91373591	1.299109224	0.00277013	0.017175303	73.22572607	16.18218967	2.182356469	0.005228865	0.021603303	66.88923393	15.32344106	2.133297966	1.27E-05	0.000165864	-	scaffold_0032_len_2645992_v2.4	2264196	2272615	+	1578	-	PF00170:bZIP transcription factor	bZIP_1
Cac_g012212	693	862	886	807	801	602	545	429	632	506	551	618	9.238471258	9.474022091	9.798970428	7.452888108	8.178842148	7.979794237	6.950475734	6.002178868	7.141926112	6.95665615	7.590861279	5.788116764	652.1959692	906.6979537	-0.475306583	0.007943922	0.0396781	548.6985406	775.1789599	-0.497793815	0.001428336	0.00743558	608.6187818	733.8638498	-0.270149756	0.057972819	0.150729121	-	scaffold_0032_len_2645992_v2.4	2275880	2302396	-	4016	-	-	-
Cac_g012213	0	0	0	0	0	0	0	0	0	0	0	0	0	0	0	0	0	0	0	0	0	0	0	0	--	--	--	--	--	--	--	--	--	--	--	--	--	--	--	-	scaffold_0032_len_2645992_v2.4	2301960	2302564	+	360	-	-	-
Cac_g012214	5	0	2	0	3	2	0	0	0	0	0	0	0.15746414	0	0.052254236	0	0	0	0	0	0	0	0.067162148	0.045427158	1.527140202	2.818208486	-0.876097446	0.661123537	0.819381039	0	2.413712568	-3.658030914	0.27720468	1	0	2.287165574	-3.50136355	0.296161176	1	-	scaffold_0032_len_2645992_v2.4	2314981	2316680	-	1700	-	PF00067:Cytochrome P450	p450
Cac_g012215	127	155	179	476	193	269	497	193	254	202	197	336	4.467346615	4.495084676	5.223706984	7.850629926	7.715880722	11.44778718	16.72451258	7.125051406	7.573751349	10.82712143	4.826084253	6.824520207	273.4430488	171.0098957	0.677523137	0.059450648	0.179935738	325.1215715	146.1554221	1.15320763	0.005541289	0.022628441	263.6449	138.3597924	0.931038108	0.000527499	0.003737602	-	scaffold_0032_len_2645992_v2.4	2337587	2341727	-	1522	-	PF00657:GDSL-like Lipase/Acylhydrolase	Lipase_GDSL
Cac_g012216	1	3	3	25	3	12	6	0	8	8	9	32	0.069439439	0.171746426	0.172825295	0.613766806	0.695860305	2.152249038	0.39857367	0	0.470898804	1.122551664	0.148087745	0.600981861	11.54229507	2.530041889	2.175739143	0.054308918	0.168815601	4.560523307	2.160528002	1.078153632	0.453481689	0.62272144	17.07671574	2.044607284	3.046902027	0.001981001	0.011093925	-	scaffold_0032_len_2645992_v2.4	2348656	2349426	-	771	-	-	-
Cac_g012217	323	383	635	1538	1046	2849	221	222	1720	243	370	590	11.55929934	11.30024896	18.85309088	9.6082096	14.74361774	20.45113145	7.566105861	8.338092839	52.17816864	35.59143095	26.61045705	73.53521257	1624.005398	494.6131945	1.714893478	9.46E-05	0.001045163	693.1652185	422.2394772	0.715408474	0.346769736	0.522180551	429.6139243	399.6546618	0.104519239	0.787929875	0.87973	-	scaffold_0032_len_2645992_v2.4	2352394	2358179	-	1496	-	PF01156:Inosine-uridine preferring nucleoside hydrolase	-
Cac_g012218	0	1	1	2	3	6	0	0	1	0	0	0	0	0.071422057	0.071870713	0	0	0	0	0	0.073435068	0.112037195	0.184750245	0.374884316	3.318489658	0.702639406	2.185809783	0.200387826	0.405167234	0.309030183	0.599228367	-0.713032645	0.824146685	1	0	0.566845273	-1.50846559	0.709243255	1	-	scaffold_0032_len_2645992_v2.4	2363011	2369854	-	618	-	-	-
Cac_g012219	2	0	0	3	0	2	0	0	1	4	0	0	0.463530801	0	0	1.024273177	0	0	0	0	0.19646265	0.449603809	0	0.334312421	1.449352851	0.844247343	0.825376836	0.764941146	1	0.309030183	0.725685804	-0.946386314	0.814084136	1	1.524748698	0.688142932	1.168850993	0.749356553	1	-	scaffold_0032_len_2645992_v2.4	2376522	2376852	+	231	-	-	-
Cac_g018476	158	282	198	325	324	491	151	102	109	254	179	196	2.142597158	3.152773676	2.227555203	3.805610714	2.702774536	2.574398949	1.958896709	1.451671576	1.252971904	2.849882301	3.123346084	4.802184533	339.9937409	235.1210671	0.530707407	0.095043092	0.247274887	125.1624556	201.1326595	-0.686147184	0.028852344	0.083969132	230.3054064	190.4077122	0.272774949	0.37334216	0.555248407	-	scaffold_0065_len_1889837_v2.4	956372	962958	+	3948	-	PF07724:AAA domain (Cdc48 subfamily)	-
Cac_g018477	271	398	412	480	405	438	409	338	338	343	327	477	14.9729059	18.12926204	18.88486429	20.93814155	20.1167541	25.52651483	21.61778853	19.59919657	15.83014533	17.14897501	15.90682448	17.45359242	391.0288728	398.9991294	-0.030409164	0.872828157	0.939127051	375.783792	341.0198028	0.138276048	0.53926285	0.696153031	413.8911038	322.8154435	0.358249965	0.094176465	0.213851972	-	scaffold_0065_len_1889837_v2.4	963255	978334	+	969	-	PF12165:Alfin|PF00628:PHD-finger	PHD
Cac_g018474	53	160	159	151	77	103	74	110	149	137	106	157	1.38685425	3.451717025	3.451691112	3.960798294	3.088404436	3.979155811	1.852413015	3.020872539	3.305008781	2.555006593	1.432311038	1.943864962	96.98588485	134.4410645	-0.472878701	0.301751139	0.52419741	113.7768359	114.8074635	-0.015080117	0.974525177	0.986553912	144.7912594	108.6476272	0.41166031	0.337926827	0.519667881	-	scaffold_0065_len_1889837_v2.4	926051	928453	-	2046	-	PF00069:Protein kinase domain	Pkinase
Cac_g018475	1033	1190	1255	1594	1888	1644	862	1015	1121	1027	1027	950	35.45163789	33.67000605	35.73218359	38.94158585	39.24458825	31.57882227	28.30051904	36.55836709	32.61166654	35.37402073	46.06060463	40.69225069	1521.590703	1295.191325	0.232308026	0.176155664	0.37350552	1033.762059	1107.382161	-0.09944815	0.560700808	0.713349888	1099.67507	1048.392967	0.068524964	0.699214169	0.822056203	-	scaffold_0065_len_1889837_v2.4	933362	942875	-	1560	-	PF03031:NLI interacting factor-like phosphatase	NIF
Cac_g018473	707	919	799	958	964	876	539	595	811	729	588	722	11.07084816	11.86416675	10.37977902	12.61235586	10.25208402	10.95052696	8.074235229	9.778296691	10.76499251	9.700343547	10.73075245	9.893261803	828.1303669	901.711642	-0.122988482	0.408441644	0.625518399	665.2720542	771.2509172	-0.212923402	0.271910879	0.44105381	742.1879282	730.1808372	0.023395402	0.896191248	0.942864327	-	scaffold_0065_len_1889837_v2.4	912177	923709	+	3419	-	-	-
Cac_g018470	9	3	7	21	5	7	12	14	21	12	3	28	0.399867442	0.109889207	0.258018842	0.589063329	0.1484117	1.204946894	0.510041991	0.652809302	0.790904828	0.603327269	0.157919296	0.224308375	9.493386015	7.322211519	0.392478212	0.677813929	0.829193473	16.00858004	6.262267334	1.376200389	0.054787359	0.136906053	14.97609552	5.9307955	1.354440275	0.16702503	0.321571112	-	scaffold_0065_len_1889837_v2.4	892504	900135	+	1205	-	PF13472:GDSL-like Lipase/Acylhydrolase family	-
Cac_g018471	1720	1912	2239	1304	1559	1213	1041	971	1045	804	492	835	42.97014878	39.38098262	46.40580939	22.19226686	13.68601033	20.20511034	24.8794223	25.45906233	22.13023869	21.06571128	27.68701826	21.85612301	1208.337558	2185.190245	-0.854832023	7.46E-06	0.000123108	1055.785828	1867.832361	-0.823428156	1.13E-07	2.23E-06	771.243456	1768.284231	-1.196912566	2.83E-06	4.55E-05	-	scaffold_0065_len_1889837_v2.4	902095	909468	+	2143	-	PF00387:Phosphatidylinositol-specific phospholipase C, Y domain|PF00168:C2 domain|PF00388:Phosphatidylinositol-specific phospholipase C, X domain|PF09279:Phosphoinositide-specific phospholipase C, efhand-like	PI-PLC-X
Cac_g018478	656	765	442	561	505	515	2448	922	1536	972	1331	1410	19.02535303	18.29155258	10.63484102	31.14600555	42.98137359	39.60812993	67.91902613	28.06367678	37.76169653	10.52087527	10.41146694	10.77233942	467.5548278	700.1564682	-0.582111695	0.036669064	0.127437031	1678.523402	599.6157078	1.48534011	0.00054212	0.0033336	1347.405843	567.8079835	1.24714167	7.84E-05	0.000772266	-	scaffold_0065_len_1889837_v2.4	985272	989780	-	1846	-	PF03171:2OG-Fe(II) oxygenase superfamily|PF14226:non-haem dioxygenase in morphine synthesis N-terminal	2OG-FeII_Oxy
Cac_g018479	1746	1833	1794	2312	2672	1662	1549	1356	1819	1325	1644	1546	31.47374136	27.24123841	26.82911943	26.38926033	32.99736765	26.99292589	26.71201819	25.65361577	27.7950992	26.94958536	34.23988106	21.60772613	1963.300922	2011.167954	-0.034606469	0.881288155	0.944414102	1618.698572	1720.219091	-0.087237687	0.556021853	0.709600626	1647.082713	1628.723403	0.016257587	0.931956368	0.962526568	-	scaffold_0065_len_1889837_v2.4	1004237	1044694	+	2970	-	PF05131:Pep3/Vps18/deep orange family|PF00637:Region in Clathrin and VPS	-
novel.11	353	444	440	578	495	651	506	505	506	376	480	533	9.978271401	10.34722343	10.31841833	11.74290801	15.10759015	14.59298568	13.68302988	14.98155003	12.12446323	10.56497737	9.946664448	13.27197364	511.3142353	459.566372	0.153447685	0.43973532	0.65333384	525.1884107	392.9419431	0.417251652	0.013497495	0.046172876	503.7209729	372.002912	0.437372291	0.0212567	0.071326434	-	scaffold_0001_len_8423530_v2.4	7391482	7394876	+	1894	-	PF04178:Got1/Sft2-like family	-
novel.10	100	150	180	225	213	250	109	71	155	105	86	84	1.306118748	1.615229256	1.950450873	1.515232124	1.250703786	1.062669681	1.361947331	0.973253056	1.716112515	1.900313734	1.977670466	2.355030775	204.1328692	158.22213	0.364703002	0.164849778	0.357546413	112.9303098	135.1610161	-0.25777226	0.443535686	0.614106273	100.7976744	127.9360612	-0.347884506	0.249900235	0.424179019	-	scaffold_0001_len_8423530_v2.4	7383974	7390806	+	4099	-	PF01348:Type II intron maturase	-
Cac_g001687	27	30	36	72	60	31	21	23	40	51	35	37	0.745882766	0.683263645	0.825066886	1.556625684	1.0765847	0.990022064	0.554979901	0.66683657	0.93669499	1.286173126	1.178283295	0.61764996	47.69045597	34.59929169	0.464920428	0.296202017	0.518252272	28.44696504	29.57210353	-0.050371459	0.90432516	0.947607413	45.1033487	27.99571249	0.685101567	0.080480741	0.191323226	-	scaffold_0002_len_6723837_v2.4	6603776	6606179	-	1938	-	-	-
Cac_g029837	178	216	178	190	197	172	120	106	133	121	94	141	7.154451748	7.157648345	5.935484931	5.373397067	4.206855167	5.489234824	4.614118613	4.471435659	4.531472981	4.938216012	5.628779606	4.986073986	165.4646202	213.4639128	-0.367000596	0.082204778	0.224067518	123.3161188	182.6289006	-0.565402204	0.007580446	0.029143312	128.7987068	172.9139431	-0.422973181	0.08334673	0.196215048	-	scaffold_0188_len_662386_v2.4	588765	606576	-	1332	-	PF03399:SAC3/GANP family	SAC3_GANP
Cac_g001685	1795	1056	841	3488	2322	14074	5132	6689	14800	9162	26958	17691	88.49020662	42.91952672	34.39589384	499.0318338	1479.761676	844.7330366	242.0296405	346.0801706	618.4774488	111.1904168	81.37380672	500.4056653	6023.388942	1423.633264	2.081105443	0.002261695	0.014584448	8912.337823	1219.642123	2.869609773	1.41E-08	3.48E-07	19688.39037	1155.265003	4.091269257	1.16E-14	1.39E-12	-	scaffold_0002_len_6723837_v2.4	6594399	6596093	+	1086	-	PF02298:Plastocyanin-like domain	Cu_bind_like
Cac_g001684	306	237	214	1438	967	3592	190	687	783	93	538	297	11.02460907	7.039638665	6.396396739	3.701961754	21.58228374	10.36417081	6.548570763	25.97665779	23.91304776	33.50123242	24.76623033	93.33660825	1802.300256	287.5580962	2.648472454	3.77E-07	9.27E-06	570.2579002	246.1528232	1.212625509	0.028288263	0.082651711	340.1534157	233.1099033	0.545508226	0.382508889	0.564573409	-	scaffold_0002_len_6723837_v2.4	6586967	6589784	+	1486	-	PF02298:Plastocyanin-like domain	Cu_bind_like
Cac_g001683	42	20	13	58	40	195	89	18	49	43	108	79	2.620731834	1.02887719	0.672971223	2.964482945	7.503612519	4.774597051	5.312689717	1.17877404	2.591795735	2.340245468	1.774291395	8.775701044	88.50387018	29.30541687	1.600034312	0.040791436	0.1378954	52.98743717	25.12572601	1.084282043	0.158565697	0.299540871	83.96015643	23.80407816	1.827795802	0.004801676	0.022428894	-	scaffold_0002_len_6723837_v2.4	6580221	6582789	+	858	-	PF02298:Plastocyanin-like domain	Cu_bind_like
Cac_g001682	85	42	22	432	224	1120	69	136	829	18	601	259	6.832903355	2.783529912	1.467198522	1.598696648	53.7940416	20.1661251	5.306236405	11.47387263	56.49009174	22.45588755	12.80047342	64.93491703	533.9625197	58.31546584	3.198594037	6.70E-06	0.00011231	332.098693	50.01425748	2.734248572	0.002738464	0.01271066	323.2025513	47.38549359	2.771891487	0.006809732	0.029764076	-	scaffold_0002_len_6723837_v2.4	6577467	6578562	+	666	-	PF02298:Plastocyanin-like domain	Cu_bind_like
Cac_g001681	135	240	224	317	223	287	208	181	188	113	163	162	4.189915367	6.141054812	5.767655978	3.874869962	5.632905127	4.869931328	6.175696842	5.895692457	4.946075353	6.36195906	4.920032896	6.4243219	244.0782044	219.959432	0.148246664	0.574598892	0.75918869	199.5608189	188.0026153	0.082925345	0.747345414	0.850276935	159.1821395	177.9580474	-0.162648649	0.573979586	0.730130947	-	scaffold_0002_len_6723837_v2.4	6571365	6572739	+	1725	-	PF00332:Glycosyl hydrolases family 17	Glyco_hydro_17
novel.18	67	63	66	77	60	82	39	47	45	62	47	26	2.352152852	1.82344025	1.922270589	2.404859089	1.837223306	0.884098037	1.309804556	1.731702802	1.339166722	1.748000646	1.497385591	2.076244549	64.85496077	73.60995375	-0.180177901	0.563975331	0.751288514	45.41533151	62.96110862	-0.471849842	0.139742935	0.274800743	50.27044797	59.61425275	-0.248942546	0.594472755	0.74611709	-	scaffold_0001_len_8423530_v2.4	2161475	2165531	-	1525	-	PF08137:DVL family	-
Cac_g000860	2089	2346	2090	3697	2874	3500	2907	3702	4710	4455	8724	3134	26.3092166	24.35890346	21.83713256	61.99039331	122.3371851	38.230045	35.02399322	48.93173949	50.28306947	30.10780211	25.73048081	31.79153048	2976.592172	2439.636859	0.287155799	0.097238826	0.251123299	3879.983291	2087.032819	0.894722526	6.70E-05	0.00058052	6083.469859	1976.032846	1.622270233	0.000330395	0.002552052	-	scaffold_0001_len_8423530_v2.4	8172596	8184294	+	4251	-	PF01756:Acyl-CoA oxidase|PF14749:Acyl-coenzyme A oxidase N-terminal|PF02770:Acyl-CoA dehydrogenase, middle domain	-
Cac_g000861	2	0	3	6	0	0	0	0	6	17	36	1	0.274552859	0	0.341662313	2.578410748	5.502649181	0.132963462	0	0	0.698198035	0.532607589	0	0	1.661034368	1.905632536	-0.183602494	0.943830571	1	1.854181097	1.624932892	0.212087279	0.934801244	1	20.63428797	1.538355299	3.753285473	0.01060053	0.042073752	-	scaffold_0001_len_8423530_v2.4	8183426	8185232	+	390	-	-	-
Cac_g000862	11	17	17	11	7	18	77	23	7	12	23	3	0.599100592	0.763336861	0.768131955	0.72209696	1.394788153	0.15825763	4.011889296	1.314678812	0.323174065	0.38740023	0.271017144	0.707055466	10.73412792	16.58823029	-0.634399068	0.331651428	0.554874116	37.73959956	14.17815416	1.409220391	0.115994766	0.240016308	14.39714611	13.42115576	0.090828608	0.913871238	0.951767158	-	scaffold_0001_len_8423530_v2.4	8194111	8195093	+	983	-	PF00847:AP2 domain	AP2
Cac_g000863	3	6	5	45	19	45	12	9	51	21	18	20	0.156390869	0.257870486	0.21624197	1.209529986	1.044806806	1.00984908	0.598442648	0.492399282	2.253677201	1.516920349	0.704101712	1.691907309	32.13415565	5.128412385	2.636567336	0.000165795	0.001671882	23.37149177	4.384149877	2.413967049	0.006870133	0.026913821	21.52385739	4.149881911	2.360046723	0.000214801	0.001789534	-	scaffold_0001_len_8423530_v2.4	8208892	8210186	+	1027	-	PF00249:Myb-like DNA-binding domain	Myb_DNA-binding
Cac_g000864	311	506	446	656	532	644	535	390	543	363	417	328	13.44931997	18.04058863	16.001277	17.34417987	20.07933576	13.73884175	22.13323375	17.70065379	19.90541166	18.34441649	16.35472442	20.08628956	541.9441799	465.5882973	0.217959965	0.297296866	0.519552682	502.8320333	398.0687543	0.336355709	0.114849534	0.23832928	406.8517087	376.8256865	0.109070586	0.669829518	0.802246076	-	scaffold_0001_len_8423530_v2.4	8224785	8232161	+	1238	-	PF01987:Mitochondrial biogenesis AIM24	-
Cac_g000865	2387	3203	2349	2371	2541	2430	1834	1826	2002	1524	2121	2169	35.6570163	39.44661751	29.11088744	25.15270831	35.27821472	31.3825676	26.2085542	28.62715027	25.3505888	22.90257216	26.98291759	26.18018849	2177.604691	2956.022236	-0.440967961	0.020368409	0.082404069	1953.795896	2529.448795	-0.372626726	0.051846363	0.13125359	2111.913301	2394.876876	-0.181366955	0.442694766	0.61952105	-	scaffold_0001_len_8423530_v2.4	8234283	8242862	+	3584	-	PF13696:Zinc knuckle|PF08783:DWNN domain	-
Cac_g000866	257	298	388	441	459	394	241	202	247	252	152	220	16.5773693	15.84743587	20.76318925	17.95933439	10.91690239	13.74489766	14.87135988	13.67472567	13.50550536	18.39421271	21.04683693	18.32958473	382.9672464	349.7138823	0.130404951	0.532176893	0.727260323	237.2927236	298.7980917	-0.333235245	0.108425585	0.22894584	227.1036769	282.852629	-0.317172682	0.270324763	0.447726399	-	scaffold_0001_len_8423530_v2.4	8244605	8247452	+	830	-	PF00827:Ribosomal L15	-
Cac_g000867	284	273	217	514	598	470	309	368	659	208	247	309	9.310923037	7.378996319	5.902200769	7.534335213	9.016639375	9.812263826	9.691344415	12.66213616	18.3143373	10.89676642	13.93693396	11.11338013	468.77703	291.8911569	0.68497677	0.007476532	0.037896682	451.6257459	249.8507826	0.855653013	0.013346468	0.045760748	276.2121632	236.5944249	0.225504241	0.411987058	0.592565939	-	scaffold_0001_len_8423530_v2.4	8249619	8255406	-	1633	-	PF01408:Oxidoreductase family, NAD-binding Rossmann fold|PF02894:Oxidoreductase family, C-terminal alpha/beta domain	GFO_IDH_MocA
Cac_g000868	115	142	162	258	240	272	139	238	229	152	184	175	19.73348672	20.08882714	23.06220614	28.81753189	35.15581421	29.08575735	22.81770387	42.86153383	33.30986457	28.62765793	29.27580802	33.66268913	228.2504914	155.3949191	0.553144259	0.009776076	0.046740704	209.966944	132.8123424	0.659331513	0.037740975	0.102925003	186.4068779	125.7283297	0.566289322	0.01253737	0.0477348	-	scaffold_0001_len_8423530_v2.4	8258595	8261532	-	312	-	-	-
Cac_g000869	377	504	579	610	528	470	372	313	373	318	278	305	19.09532016	21.04633023	24.33010626	17.79589854	15.6784722	14.96310674	18.02518314	16.6385201	16.01495871	19.97908318	19.01127212	17.16948889	474.1598074	539.8055145	-0.187581182	0.32606315	0.549736084	364.1821416	461.2840481	-0.342101976	0.066149824	0.158185614	328.7251301	436.6602692	-0.410958203	0.043157241	0.121207983	-	scaffold_0001_len_8423530_v2.4	8261612	8266017	+	1057	-	PF00551:Formyl transferase	-
Cac_g001809	3234	3519	4523	3859	3890	2628	2508	2231	2610	1531	1960	2120	112.0655465	100.533688	130.0284942	58.61577283	75.62432639	71.15481588	83.14014578	81.13653035	76.66621138	86.47030723	95.82379364	65.67973224	3059.240219	4192.946267	-0.454766963	0.042479188	0.141875767	2530.817402	3583.066593	-0.50166948	0.002812254	0.01299491	2036.571441	3391.993374	-0.735974251	0.000318568	0.002482175	-	scaffold_0003_len_5592735_v2.4	891301	895372	-	1545	-	PF08240:Alcohol dehydrogenase GroES-like domain|PF00107:Zinc-binding dehydrogenase	ADH_zinc_N
Cac_g001808	392	494	430	630	450	669	300	301	785	349	341	479	3.511263263	3.648081436	3.19540293	3.453901592	3.40098765	4.155747762	2.570690142	2.829623054	5.96044081	3.649034764	2.865375221	4.321926316	517.6548195	489.9334616	0.07937529	0.729747082	0.861335215	461.8640098	419.0692929	0.141182084	0.719586583	0.831235606	422.214836	396.7597154	0.090753888	0.629640073	0.773489162	-	scaffold_0003_len_5592735_v2.4	868593	882137	-	5977	-	PF00005:ABC transporter|PF00664:ABC transporter transmembrane region	ABC_membrane
Cac_g001801	252	513	381	446	476	518	238	180	167	351	208	183	5.46436917	9.171008724	6.854003392	8.409183219	5.021993852	3.843500322	4.937050851	4.096347209	3.069639395	6.253663028	7.337330905	8.101084576	427.866312	420.1282319	0.024919947	0.926995454	0.966536268	203.1309955	359.2736916	-0.824400482	0.010660698	0.038328245	274.1217813	340.0882901	-0.312386905	0.434657627	0.612161441	-	scaffold_0003_len_5592735_v2.4	807411	812191	+	2469	-	PF06101:Vacuolar protein sorting-associated protein 62	-
Cac_g001800	231	378	605	215	132	121	586	174	72	218	163	182	10.43648399	14.07972852	22.67657463	10.8819301	8.199798603	7.964343077	25.32742272	8.250423531	2.75744034	6.281173891	4.239433466	3.942770663	136.9253556	443.4197431	-1.695104434	9.09E-06	0.000146308	292.6038826	378.3680626	-0.371281328	0.619497726	0.75906249	205.8138427	358.0807575	-0.800190157	0.03172381	0.096208885	-	scaffold_0003_len_5592735_v2.4	804166	806136	-	1185	-	-	-
Cac_g001803	9	0	2	3	0	11	5	4	13	30	14	23	0.149407835	0	0.027544869	0.550249079	0.258780918	0.369823955	0.079405762	0.069690827	0.18293871	0.03220418	0	0.131703544	4.234113349	4.506703173	-0.079637718	0.967246232	0.984578739	7.284022252	3.865084175	0.945488793	0.494692422	0.658135365	24.40962685	3.663451437	2.773491764	0.012786721	0.048490723	-	scaffold_0003_len_5592735_v2.4	820051	823556	-	3225	-	PF00069:Protein kinase domain|PF13855:Leucine rich repeat|PF08263:Leucine rich repeat N-terminal domain	Pkinase
Cac_g001802	1060	655	739	615	1020	856	484	572	645	493	442	632	57.67284137	29.3810311	33.35721385	29.63600158	26.77694969	33.30572577	25.19196223	32.66226333	29.74791931	21.63718332	39.45093642	33.59024432	743.9412302	937.3986881	-0.333151972	0.360034615	0.582169763	586.053689	802.2869747	-0.452564787	0.177556552	0.325449209	566.4330299	759.8053536	-0.422917822	0.206686434	0.373043808	-	scaffold_0003_len_5592735_v2.4	813867	818809	+	984	-	PF02309:AUX/IAA family	-
Cac_g001805	302	381	341	433	466	662	424	372	825	282	846	527	4.004065838	4.164659432	3.75083961	4.130956123	12.48929662	6.767701927	5.37788208	5.176330181	9.272132147	3.712293364	4.392096211	6.33032739	465.7958904	381.0351599	0.289293421	0.282669244	0.50323191	544.4765532	325.8946029	0.741381401	0.017197816	0.05568295	606.4487575	308.5414666	0.974790099	0.026080123	0.082993387	-	scaffold_0003_len_5592735_v2.4	838467	851555	-	4038	-	PF05922:Peptidase inhibitor I9|PF03070:TENA/THI-4/PQQC family|PF02225:PA domain|PF00082:Subtilase family	Peptidase_S8
Cac_g001804	756	791	833	925	907	828	609	523	712	645	703	608	17.40842256	15.01669492	15.91338146	16.40984753	18.02462755	13.56055749	13.41547545	12.6393307	13.89789464	13.7733468	14.84692699	13.75124045	786.8848357	889.7726584	-0.176788795	0.239057044	0.452967832	631.5662442	760.8883312	-0.267679048	0.077609403	0.178408685	716.6672333	720.3956119	-0.007718295	0.969628369	0.983730266	-	scaffold_0003_len_5592735_v2.4	826576	837298	-	2325	-	PF00330:Aconitase family (aconitate hydratase)	Aconitase
Cac_g001807	927	1181	1300	1656	1295	1509	1296	1303	1466	1040	1252	1003	30.57889557	32.11827477	35.57666724	37.90378744	45.98537588	32.04640635	40.89763692	45.10983529	40.99278541	35.32340167	30.36711202	35.90089011	1317.441787	1263.227394	0.060399791	0.718549333	0.854141288	1401.330299	1079.714206	0.375573336	0.010486228	0.037834773	1208.537645	1022.123606	0.241207265	0.272433302	0.44996495	-	scaffold_0003_len_5592735_v2.4	857977	867911	-	1623	-	PF05368:NmrA-like family	NmrA
Cac_g001806	92	119	113	192	132	170	512	237	294	167	228	283	1.626644084	1.734650246	1.657536123	3.262333748	4.488620699	4.84649185	8.660158157	4.397823753	4.406395127	2.195159417	1.659091366	2.167841605	145.719531	120.3266967	0.276076151	0.264608553	0.483009164	359.4938285	102.8912284	1.804554342	7.88E-07	1.24E-05	244.6984542	97.40873756	1.329372653	3.05E-07	6.56E-06	-	scaffold_0003_len_5592735_v2.4	853676	856703	-	3028	-	PF03016:Exostosin family	-
Cac_g034339	0	0	0	0	0	0	0	0	0	0	0	0	0	0	0	0	0	0	0	0	0	0	0	0	--	--	--	--	--	--	--	--	--	--	--	--	--	--	--	-	scaffold_0758_len_3468_v2.4	3071	3406	+	336	-	PF02362:B3 DNA binding domain	B3
Cac_g034333	1	0	1	4	1	1	4	4	3	7	1	0	0.11513507	0	0.095518496	0.890456843	0.12819792	0	0.440573906	0.483339606	0.292792724	0.297802093	0.081846345	0.083038892	1.719542257	0.775918736	1.185308889	0.547501158	1	3.845673449	0.662591931	2.569349264	0.095175725	0.208805439	3.052303374	0.627475588	2.296473381	0.294943059	1	-	scaffold_0720_len_3650_v2.4	3172	3636	-	465	-	PF00067:Cytochrome P450	p450
Cac_g034330	0	0	0	0	0	0	0	0	0	0	0	0	0	0	0	0	0	0	0	0	0	0	0	0	--	--	--	--	--	--	--	--	--	--	--	--	--	--	--	-	scaffold_0715_len_3738_v2.4	387	2771	+	1269	-	PF08263:Leucine rich repeat N-terminal domain	LRRNT_2
Cac_g034335	0	0	0	0	0	0	2	0	3	0	1	12	0	0	0	0	0.198706776	2.07423001	0.341444777	0	0.453828723	0	0	0	--	--	--	--	--	1.623184497	0	3.209401531	0.376506712	1	4.34822314	0	4.708962736	0.122146123	0.257884752	-	scaffold_0729_len_3500_v2.4	3194	3493	+	300	-	-	-
Cac_g030654	19	14	13	94	25	10	19	25	27	5	6	119	0.543676292	0.330274527	0.30861	0.158075297	0.191166326	3.298147664	0.52010562	0.750778049	0.654910503	1.739301107	0.508532208	0.206376721	36.68625457	17.50350638	1.074465214	0.200235581	0.405043135	24.49667622	14.98346324	0.719367208	0.154798005	0.294613135	43.52184216	14.18978754	1.622469401	0.1580369	0.30943966	-	scaffold_0208_len_569543_v2.4	437058	443107	+	1871	-	PF01490:Transmembrane amino acid transporter protein	Aa_trans
Cac_g030655	88	220	117	695	697	412	429	473	476	165	267	496	4.478447772	9.230554108	4.939813483	9.277607449	15.12966992	24.44909898	20.88590439	25.2633388	20.53445551	22.8712432	25.21559853	15.12223465	530.9127155	155.2866608	1.771750733	2.66E-06	5.10E-05	476.9067281	132.886266	1.841247889	2.71E-07	4.84E-06	329.2768951	125.7936243	1.387778725	0.004188809	0.020130141	-	scaffold_0208_len_569543_v2.4	445969	447020	-	1052	-	PF02701:Dof domain, zinc finger	zf-Dof
Cac_g028428	124	116	108	218	166	476	112	172	238	126	194	160	17.562667	13.54524987	12.69031449	19.71725866	30.59453535	21.94952392	15.17532344	25.56713076	28.57440105	19.96573953	16.71354331	48.6238843	257.8933217	131.0191458	0.977498677	0.0369941	0.128109114	178.1654298	112.1050181	0.670760947	0.054959135	0.137260327	175.3806555	106.1516804	0.726089297	0.018568965	0.064627738	-	scaffold_0166_len_794519_v2.4	503090	503771	+	378	-	-	-
Cac_g028429	678	704	793	983	988	900	689	801	934	555	907	802	20.78959534	17.79710043	20.17294838	18.80254047	30.96684636	23.81919341	20.21094945	25.77707423	24.27697748	19.49081439	21.53599532	19.90365185	849.7438078	812.3457517	0.065277906	0.676573857	0.828604309	834.0991555	694.5419213	0.264360459	0.154092238	0.293697538	824.7833756	657.5624927	0.326968212	0.21005802	0.377024254	-	scaffold_0166_len_794519_v2.4	511216	574421	-	1746	-	PF02733:Dak1 domain|PF02734:DAK2 domain	-
Cac_g030650	624	677	691	582	625	764	443	459	620	520	573	749	20.39535522	18.24297247	18.73719511	18.77834158	20.85329352	23.71181742	13.85165168	15.74505324	17.17788816	12.30069909	14.52173017	18.01001015	586.74567	744.0451797	-0.342833452	0.11268159	0.278301903	520.9373496	636.2880615	-0.287642388	0.097153624	0.211824224	665.679429	602.4225019	0.145030491	0.419569151	0.598926955	-	scaffold_0208_len_569543_v2.4	423114	427343	-	1638	-	-	-
Cac_g030651	1218	1354	1213	1700	1549	2205	1856	2308	2980	1745	3886	2869	57.80944103	52.98224982	47.76305867	91.5069584	205.3655669	131.8919747	84.27147696	114.966696	119.8944675	52.17476828	52.26302714	75.48036483	1621.880635	1415.635283	0.196260889	0.394570663	0.613358825	2447.615046	1211.03325	1.015377163	4.67E-06	5.88E-05	3105.150331	1146.627563	1.437319301	4.06E-05	0.000441873	-	scaffold_0208_len_569543_v2.4	428258	431153	-	1128	-	PF10502:Signal peptidase, peptidase S26	-
Cac_g030652	174	228	167	277	228	291	269	285	444	272	560	469	40.32717965	43.56559988	32.11034121	69.65057604	144.5140189	105.2828869	59.64197734	69.32313995	87.2294168	41.51341838	37.56428354	48.64245721	235.7561542	212.0698045	0.152840988	0.524141918	0.720613903	339.5896813	181.4740418	0.905274948	0.000623068	0.003746427	473.654399	171.8215057	1.463109981	3.07E-05	0.000349221	-	scaffold_0208_len_569543_v2.4	431165	431474	-	231	-	-	-
Cac_g028422	349	419	377	580	501	479	344	367	434	317	353	312	15.92898108	15.76655616	14.27525147	15.98560357	17.939512	13.79283383	15.02007716	17.57977845	16.79127584	17.11790803	16.2551865	15.7678325	460.4646552	426.8676797	0.10996621	0.487906452	0.693496116	393.8940001	365.1193992	0.109679041	0.519199017	0.679703024	359.4558969	345.6861376	0.055705889	0.784261591	0.87736868	-	scaffold_0166_len_794519_v2.4	373360	409690	+	1173	-	-	-
Cac_g028423	905	1050	1012	1101	1310	1577	732	955	1437	506	629	737	26.00736219	24.87695815	24.12726459	16.06591446	20.12666056	20.51405686	20.12379847	28.80287649	35.00546829	20.45950732	26.76151426	32.68536468	1189.378044	1106.349086	0.104246884	0.652920987	0.81386855	1063.273565	946.1721482	0.168653724	0.525866604	0.68529426	677.8821951	895.8028562	-0.401641697	0.02775775	0.086903111	-	scaffold_0166_len_794519_v2.4	410070	471693	-	1863	-	PF00520:Ion transport protein	Ion_trans
Cac_g028420	39	146	132	160	47	93	41	15	18	85	27	14	1.445965714	4.462790438	4.060197573	3.481925871	1.114629422	0.502756581	1.454214253	0.583672741	0.565714474	3.835954937	1.238747833	2.486853786	87.30021271	114.0950455	-0.387346873	0.50522281	0.706567833	25.55645049	97.44172832	-1.933335448	0.002151611	0.010422044	47.39365994	92.21053925	-0.963865509	0.217415433	0.386262006	-	scaffold_0166_len_794519_v2.4	334443	335886	-	1444	-	PF05553:Cotton fibre expressed protein	-
Cac_g028421	928	1090	928	996	1062	1095	639	682	809	636	791	748	14.08250718	13.63699725	11.68314667	10.6634154	13.36539624	10.99435975	9.276497139	10.86178354	10.40667337	9.773530424	11.45640039	11.9845033	936.0840383	1100.292919	-0.233165274	0.190942057	0.393528897	732.6577825	941.31779	-0.361327065	0.036761667	0.100981463	793.277296	891.2481996	-0.16798134	0.397333884	0.57881061	-	scaffold_0166_len_794519_v2.4	344709	371766	+	3528	-	PF08424:NRDE-2, necessary for RNA interference	-
Cac_g030658	43	47	55	138	125	58	76	116	105	100	90	94	1.427232313	1.286128381	1.514498165	3.667190079	3.326151861	3.021971806	2.413186895	4.040814997	2.954247729	2.961866135	2.949360697	1.388443215	93.99604713	54.00573046	0.800824655	0.051480954	0.162614348	103.1651943	46.16397025	1.158245114	0.000517683	0.003205796	103.7312361	43.70403382	1.246079065	8.01E-06	0.000111898	-	scaffold_0208_len_569543_v2.4	462419	468341	-	1613	-	PF09767:Predicted membrane protein (DUF2053)	-
Cac_g030659	4	5	0	21	13	8	2	11	13	6	1	21	0.137717833	0.141925503	0	0.228238364	0.038335712	0.700302737	0.06587359	0.397473004	0.379406649	0.467530135	0.318174377	0.198652525	12.22494928	3.432716394	1.847231279	0.089372999	0.237036826	8.911072586	2.948768295	1.606399143	0.219079273	0.379343092	9.608518676	2.793491614	1.797779972	0.218299635	0.387236296	-	scaffold_0208_len_569543_v2.4	477535	481213	+	1555	-	PF00249:Myb-like DNA-binding domain	Myb_DNA-binding
Cac_g028424	324	300	311	276	364	423	178	160	325	149	158	164	20.79886045	15.8772775	16.56283852	10.56788324	11.29340669	10.19705401	10.93114575	10.7795164	17.68517204	11.45681073	16.61068628	19.58433427	317.4989414	351.451637	-0.146425438	0.607148784	0.783555468	223.442971	300.6268496	-0.425436658	0.165672855	0.309213266	171.645617	284.6501821	-0.728845587	0.001091971	0.006832784	-	scaffold_0166_len_794519_v2.4	472329	480764	-	834	-	-	-
Cac_g028425	83	114	66	178	143	277	104	157	182	73	125	120	20.01638747	22.66588643	13.2047867	19.45080922	33.56533378	28.03013527	23.99341679	39.73672066	37.20577816	27.75797211	24.5151924	48.17938933	178.2819423	98.15499392	0.86095392	0.029405703	0.108499333	152.3513825	84.04004126	0.858892547	0.018017579	0.057845912	115.4681077	79.57489486	0.538035988	0.150775606	0.299667193	-	scaffold_0166_len_794519_v2.4	491165	491386	-	222	-	-	-
Cac_g007258	155	179	214	104	106	122	80	128	77	88	64	70	7.147597034	6.805211741	8.186947075	4.483511013	3.286106889	3.126531023	3.529144985	6.194740172	3.00988903	3.101143242	3.474768601	4.057533437	98.63366498	203.58445	-1.047223259	1.64E-05	0.000238508	100.4837221	173.9937435	-0.796228607	0.027406804	0.080547833	81.24470806	164.7155253	-1.022158012	0.000191054	0.001625959	-	scaffold_0015_len_3228629_v2.4	179649	199891	+	1161	-	PF00141:Peroxidase	-
Cac_g007259	1775	1764	1677	1236	2307	926	879	922	1072	778	740	1150	63.73548507	52.22058933	49.95694226	30.86524595	29.58611956	39.9960515	30.19416089	34.74550459	32.62940245	28.69865441	58.88737481	23.9810304	1327.180182	1957.945258	-0.56093917	0.135042723	0.314165744	989.0476947	1675.006824	-0.759827408	3.11E-05	0.000303076	960.6239286	1585.985754	-0.72269347	0.001249535	0.007630658	-	scaffold_0015_len_3228629_v2.4	208233	219019	+	1491	-	PF06886:Targeting protein for Xklp2 (TPX2)	-
Cac_g007252	0	0	2	0	2	5	0	0	0	0	0	0	0	0	0.240737673	0	0	0	0	0	0	0	0.206279406	0.523212528	2.152625523	0.707590129	1.578160429	0.551494765	1	0	0.599498059	-1.66783332	0.680132569	1	0	0.566808245	-1.508384289	0.709258739	1	-	scaffold_0015_len_3228629_v2.4	131046	131414	-	369	-	-	-
Cac_g007253	22	42	20	14	23	27	1	1	1	9	2	0	0.518640143	0.816305998	0.391158967	0.234419191	0.052498488	0	0.022552495	0.024741624	0.019983651	0.213418277	0.385445469	0.45907234	19.19369647	31.0140844	-0.698122159	0.215612109	0.425377787	1.038675908	26.5556566	-4.685913023	5.99E-06	7.31E-05	4.198670875	25.142183	-2.601194539	0.015521538	0.056268866	-	scaffold_0015_len_3228629_v2.4	147933	150361	+	2271	-	PF00069:Protein kinase domain|PF01453:D-mannose binding lectin	Pkinase
Cac_g007250	10	19	30	43	40	34	11	8	9	11	5	2	0.449519794	0.704145926	1.118793469	0.546322028	0.250260423	0.087079346	0.473034326	0.377418836	0.342943619	1.24990614	1.278204884	1.102304682	34.53501312	21.46313113	0.677334365	0.178405732	0.376806498	9.662578368	18.31100731	-0.931664258	0.139561342	0.27450264	6.773729681	17.32822019	-1.372975704	0.10612076	0.233058099	-	scaffold_0015_len_3228629_v2.4	120279	121469	-	1191	-	PF02485:Core-2/I-Branching enzyme	-
Cac_g007251	5	1	60	27	55	26	5	7	18	5	1	11	1.205806474	0.198823565	12.00435155	1.332247207	0.26852267	2.569429067	1.153529653	1.771700921	3.679692345	4.210478916	9.428920152	4.52225315	32.17176815	23.68716656	0.438656787	0.70806841	0.847840888	9.973969419	20.0986356	-1.009814116	0.444344985	0.614688799	5.923806513	19.00804583	-1.67732468	0.242138886	0.415723862	-	scaffold_0015_len_3228629_v2.4	128067	128785	+	222	-	-	-
Cac_g007256	13	20	22	9	14	13	3	3	1	3	5	5	3.093295542	3.923451685	4.342907626	0.788690346	1.32471184	1.152350006	0.682889555	0.74917639	0.201701654	1.384779732	2.368087582	2.230978221	10.75273789	20.24798598	-0.921810119	0.108905398	0.271783089	2.497967358	17.30102312	-2.828960183	0.000562524	0.00343216	4.715289782	16.37664275	-1.798582207	0.008159384	0.034251343	-	scaffold_0015_len_3228629_v2.4	174125	174430	+	225	-	-	-
Cac_g007257	119	224	306	139	112	147	96	28	88	67	43	85	2.586682537	4.014250202	5.51820009	1.60908201	1.040729764	1.789581312	1.996266664	0.638761843	1.621474932	1.953759468	1.730636479	2.304556815	117.875087	236.6351391	-1.007271408	0.004804744	0.02680465	71.29193063	201.9848799	-1.500857331	0.003854745	0.016819703	70.13120867	191.1569836	-1.446235934	0.000417394	0.003093682	-	scaffold_0015_len_3228629_v2.4	174582	177044	+	2463	-	PF01453:D-mannose binding lectin|PF00069:Protein kinase domain	Pkinase
Cac_g007255	8753	2800	692	2011	1962	1198	3906	4067	4117	2530	7799	6511	172.4122254	45.47046655	11.30829349	55.06033599	171.0501265	124.2210412	73.60283114	84.07561745	68.74219466	25.61434917	27.47272846	17.0193066	1521.437083	4916.438838	-1.692109386	0.025973356	0.098874954	4183.710864	4221.932393	-0.013071735	0.987076882	0.992754933	6110.091271	4001.408413	0.610733463	0.476661971	0.649272987	-	scaffold_0015_len_3228629_v2.4	159129	164793	-	2718	-	PF10358:N-terminal C2 in EEIG1 and EHBP1 proteins	-
Cac_g032658	193	367	314	242	233	249	157	123	165	238	113	183	5.573245329	8.737298353	7.522467975	7.59337793	3.633311599	5.11844784	4.337122172	3.727698055	4.038928761	4.518833539	4.78297856	5.185899711	214.585079	320.5873921	-0.58115945	0.021684975	0.08652851	152.5700015	274.0587921	-0.846125016	0.001334491	0.007037807	194.5682811	259.4175895	-0.415968087	0.265759054	0.442521363	-	scaffold_0283_len_297726_v2.4	193935	200963	+	1854	-	PF14416:PMR5 N terminal Domain|PF13839:GDSL/SGNH-like Acyl-Esterase family found in Pmr5 and Cas1p	-
Cac_g032659	56	10	18	437	9	17	28	16	25	49	28	217	1.737031992	0.255729035	0.463203831	1.679279851	0.967054993	6.519523641	0.830862146	0.520864234	0.657341719	8.765190368	0.198451306	0.380314275	128.9636866	33.49568018	1.948499376	NA	1	23.57664986	28.7094784	-0.275478515	0.73128036	0.839129082	101.1164721	27.20368779	1.901223812	0.041042275	0.116800617	-	scaffold_0283_len_297726_v2.4	202157	204762	+	1726	-	PF00505:HMG (high mobility group) box	HMG_box
Cac_g032656	907	1731	1569	1572	1351	1474	1103	1068	1054	638	670	890	29.25228396	46.02669714	41.98124219	22.73423679	24.06027829	27.80217935	34.03134844	36.15001735	28.81538997	32.78424306	30.97415761	34.28655825	1300.3127	1541.820181	-0.246217488	0.291781441	0.513230832	1117.161091	1317.803472	-0.238900338	0.34510027	0.520494638	794.4865537	1247.370519	-0.650953878	0.010258556	0.041010515	-	scaffold_0283_len_297726_v2.4	166864	180820	-	1660	-	PF00153:Mitochondrial carrier protein	Mito_carr
Cac_g032657	208	515	406	189	209	152	158	105	136	125	67	140	3.149282792	6.42859112	5.09981247	2.091055429	1.129526639	2.053112284	2.288529758	1.668485313	1.745495087	1.85041975	2.249501425	1.659838478	162.6326426	411.0973557	-1.339009383	6.65E-05	0.000774592	137.0873956	351.4012883	-1.358965411	0.000124485	0.000983225	119.6252879	332.6011309	-1.475172686	0.000289889	0.002296209	-	scaffold_0283_len_297726_v2.4	187558	192295	+	3536	-	PF11331:Probable zinc-ribbon domain	-
Cac_g032654	1219	1295	1403	1540	1734	1478	779	756	953	710	583	861	16.73828861	14.66011458	15.98250559	10.77141855	8.913520163	11.45109027	10.23283463	10.89466563	11.09255636	13.67376755	16.92575698	14.63712209	1408.651734	1462.696653	-0.054226256	0.744847563	0.870889506	854.1230128	1250.679128	-0.549773802	9.43E-05	0.000775546	778.9444035	1184.09539	-0.60360784	0.001033721	0.006530306	-	scaffold_0283_len_297726_v2.4	147624	156644	+	3899	-	PF02184:HAT (Half-A-TPR) repeat	-
Cac_g032655	19	5	10	15	4	18	9	25	36	38	31	28	0.438645253	0.095167813	0.191531267	0.969283091	0.796883578	0.626115139	0.198771216	0.605737702	0.704520656	0.223929452	0.065646486	0.299713464	10.93317963	13.30252211	-0.272299627	0.763957847	0.881668421	23.79747812	11.38890212	1.077373657	0.18838348	0.340228077	35.63877034	10.78860483	1.74165478	0.008673868	0.036006893	-	scaffold_0283_len_297726_v2.4	159685	162003	+	2319	-	PF07765:KIP1-like protein	-
Cac_g032652	69	84	48	88	96	54	34	28	35	39	34	52	2.10730674	2.11503813	1.216185302	1.315983607	1.156194589	1.538219631	0.993364726	0.897473142	0.906104124	1.737886715	2.084210406	1.18945041	70.13614555	75.41162111	-0.102431222	0.796506513	0.900932238	33.33441855	64.58037798	-0.951757932	0.014252542	0.048193184	45.10039694	61.15338563	-0.43487628	0.262807914	0.439113246	-	scaffold_0283_len_297726_v2.4	138296	144088	-	1753	-	-	-
Cac_g032653	0	0	0	1	0	2	1	2	0	0	0	0	0	0	0	0	0	0	0.153803954	0.337466842	0	0.103962442	0	0.231910418	0.895674728	0	2.118302294	0.595852867	1	1.111244476	0	2.647672946	0.506891035	1	--	--	--	--	--	-	scaffold_0283_len_297726_v2.4	138952	139284	-	333	-	-	-
Cac_g032650	14	21	19	68	59	300	13	11	236	19	76	45	0.188893474	0.233597646	0.212677902	0.283236831	1.141762725	0.588081845	0.167796703	0.15576374	2.699182927	0.593277607	0.565890745	2.919336033	129.5137287	19.9575688	2.695924685	0.000183148	0.001817775	81.65332008	17.06409827	2.25988896	NA	1	51.29189838	16.153943	1.664020903	0.007530953	0.032189443	-	scaffold_0283_len_297726_v2.4	110947	115250	+	3968	-	PF06760:Protein of unknown function (DUF1221)|PF07714:Protein tyrosine kinase	Pkinase_Tyr
Cac_g032651	345	589	502	483	474	418	239	198	250	260	176	254	3.961085905	5.575331703	4.781660425	3.298190383	2.249993088	2.824653777	2.625090128	2.385860902	2.43313705	3.585935078	3.86870103	3.46134878	406.5620376	528.7071061	-0.380090635	0.069348471	0.19983461	235.9973252	452.0481436	-0.938629521	1.68E-05	0.000177897	250.600995	427.9203626	-0.772557724	0.003515353	0.017501514	-	scaffold_0283_len_297726_v2.4	115309	134816	-	4663	-	-	-
Cac_g002578	413	446	498	530	554	518	405	343	365	566	346	392	8.858619584	7.886986711	8.86186625	13.41342356	8.263526981	8.144012059	8.310404737	7.721379256	6.636517778	7.351094332	8.44729044	8.013452652	474.7367111	506.1115947	-0.092256625	0.580073023	0.763252528	384.6434128	432.6969196	-0.170326874	0.352891167	0.528153456	478.1117512	409.6515213	0.222638708	0.440911213	0.617942712	-	scaffold_0004_len_4969737_v2.4	2106580	2114661	-	2496	-	PF07093:SGT1 protein	SGT1
Cac_g002579	292	363	569	382	382	390	254	517	302	208	120	221	6.579562196	6.743432584	10.63668405	5.178269951	3.010708727	4.823283167	5.475187717	12.22614247	5.768361709	5.565928638	6.118841021	6.338006309	342.0829207	451.1999997	-0.400282542	0.143040869	0.325916177	379.0176009	385.2183245	-0.024565699	0.954125078	0.97562799	198.3740129	364.6149512	-0.878131529	0.011864567	0.045733113	-	scaffold_0004_len_4969737_v2.4	2115961	2134116	-	2376	-	PF07714:Protein tyrosine kinase|PF04564:U-box domain	Pkinase_Tyr
Cac_g002570	9	8	7	30	23	15	29	20	35	13	6	30	0.387955127	0.284308093	0.250332291	0.619140972	0.287980835	1.252554354	1.195881467	0.904802403	1.278905418	0.836219645	0.704787971	0.466341601	19.91010745	9.066433226	1.146355929	0.064403219	0.189887433	28.54139367	7.759664022	1.894754811	0.000395314	0.002567763	17.16996715	7.348001251	1.239330657	0.109213577	0.237980865	-	scaffold_0004_len_4969737_v2.4	2042543	2051372	+	1242	-	PF00996:GDP dissociation inhibitor	-
Cac_g002571	380	406	505	573	439	467	281	334	392	157	182	306	19.35715208	17.050776	21.34170396	8.836183471	10.322921	15.09786829	13.69352746	17.85620225	16.9268182	18.87437647	15.89695874	17.15728878	436.0421407	480.7043053	-0.140306997	0.46531733	0.674227541	346.3950142	410.8421735	-0.24630956	0.244048519	0.409023898	230.8210049	388.9433458	-0.751085928	0.009059203	0.03725298	-	scaffold_0004_len_4969737_v2.4	2054628	2062457	-	1051	-	PF04387:Protein tyrosine phosphatase-like protein, PTPLA	-
Cac_g002572	3251	2902	4906	4618	2391	3319	9323	3179	2404	4016	2589	3382	76.1712963	56.05728179	95.36340925	103.9621586	67.54291155	76.75104917	208.9686866	78.17172022	47.74635663	69.96622324	39.82406743	56.08613906	3029.319289	4120.388921	-0.443735539	0.1566489	0.346040654	5200.852928	3519.260049	0.56345995	0.317555244	0.490629493	3642.258116	3331.503178	0.128641285	0.674235193	0.805427021	-	scaffold_0004_len_4969737_v2.4	2069651	2076600	+	2285	-	PF10250:GDP-fucose protein O-fucosyltransferase	-
Cac_g002573	3	0	3	49	0	5	4	7	3	5	6	25	0.220926303	0	0.183285147	0.406821018	0.491983764	1.783210119	0.281797615	0.541014587	0.187274576	2.333363373	0	0.265564543	15.11220317	2.327756208	2.712098079	0.139510696	0.320890807	4.990469702	1.987775793	1.33946869	0.307793702	0.480490055	12.46870726	1.882426765	2.757512878	0.024838656	0.080027317	-	scaffold_0004_len_4969737_v2.4	2078938	2079664	+	727	-	-	-
Cac_g002574	4	6	8	26	16	17	3	12	11	8	3	9	0.058543256	0.072398302	0.097137454	0.12936419	0.048889037	0.127583858	0.042003868	0.184324426	0.136471185	0.246065289	0.166467142	0.179448452	17.30220962	6.61192125	1.381371757	0.038103052	0.131108756	9.022657946	5.646239867	0.666124425	0.439631043	0.610763729	7.174649344	5.344165744	0.423522365	0.611617508	0.759881763	-	scaffold_0004_len_4969737_v2.4	2080279	2083936	-	3658	-	-	-
Cac_g002575	269	394	500	542	383	904	467	133	170	399	291	183	27.12178947	32.7508467	41.82307036	44.44737969	32.66874113	17.87119076	45.04370368	14.07351127	14.52935647	35.33665795	27.45089419	65.73677678	545.7207049	427.8934704	0.350298443	0.370986534	0.592471351	265.8257019	365.4741142	-0.459575587	0.387534925	0.562829819	324.2901974	345.9330987	-0.094453115	0.817328771	0.89683074	-	scaffold_0004_len_4969737_v2.4	2092391	2094020	+	531	-	-	-
Cac_g002576	8	12	31	19	31	62	56	9	40	13	9	10	0.157232915	0.194444191	0.505469575	0.282295553	0.196956055	0.19036619	1.05291341	0.185643929	0.666415158	0.241472237	0.433118599	0.878858754	33.82966136	18.53076846	0.86088261	0.247037484	0.4627245	35.28622662	15.78871517	1.157323258	0.155877679	0.296031706	11.71489663	14.93939333	-0.360454781	0.615449769	0.763032693	-	scaffold_0004_len_4969737_v2.4	2098629	2101352	+	2724	-	PF07765:KIP1-like protein	-
Cac_g002577	45	49	33	91	67	124	30	80	92	51	37	47	2.382988463	2.139270763	1.449783703	2.983917482	2.181647095	2.410702534	1.519783875	4.44615068	4.129796486	3.116096826	2.522178911	4.735927289	83.84563388	47.76417508	0.814040348	0.047813697	0.154606731	69.40008613	40.89413609	0.764999057	0.147500908	0.284988145	49.17486	38.72416836	0.348239984	0.362257704	0.544041024	-	scaffold_0004_len_4969737_v2.4	2101650	2105766	-	1011	-	PF00857:Isochorismatase family	Isochorismatase
Cac_g011984	507	640	635	948	871	837	916	695	604	584	546	688	26.0746094	27.13626526	27.09339477	33.1840895	31.26625351	34.27161976	45.06677465	37.51279472	26.33165691	31.52668555	31.84341732	31.04625534	785.1372402	661.9369459	0.24592805	0.06713166	0.195294022	770.6763906	565.9687608	0.444874171	0.089509266	0.198957007	659.5560906	535.808187	0.299798986	0.035745601	0.105479822	-	scaffold_0032_len_2645992_v2.4	100089	102688	-	1041	-	PF00241:Cofilin/tropomyosin-type actin-binding protein	Cofilin_ADF
Cac_g033309	152	236	243	236	251	161	219	165	212	160	146	130	4.074985846	5.216206422	5.404663232	4.739250954	4.358215717	3.375687297	5.616655451	4.64249265	4.817811176	4.091237066	4.783523364	3.113022844	191.1451025	232.4622633	-0.283422685	0.297118953	0.519321216	204.70048	198.6682589	0.041315582	0.856665597	0.918260152	159.9987731	188.058176	-0.236382745	0.375777143	0.557511641	-	scaffold_0325_len_227583_v2.4	107540	134525	-	1997	-	PF11833:Protein CHAPERONE-LIKE PROTEIN OF POR1-like	-
Cac_g033308	29	52	27	38	71	30	25	34	47	25	18	14	6.311367546	9.330159496	4.874937884	6.011359347	4.361856058	2.951140258	5.204950874	7.765852819	8.670711366	5.347726609	10.98437838	4.708912755	41.29896002	39.93395897	0.046491032	0.929703344	0.967829732	36.19995048	34.1885935	0.082588079	0.856986345	0.918430124	21.0664911	32.36892362	-0.626508671	0.231261559	0.40279389	-	scaffold_0325_len_227583_v2.4	104327	105361	-	246	-	-	-
Cac_g033303	146	167	138	155	171	163	45	32	60	45	45	41	4.579097768	4.318210225	3.590756825	1.559361405	1.571494713	1.245510111	1.350177063	1.053323571	1.595180044	3.143539228	3.812543716	3.687131101	145.1185199	168.71078	-0.216781951	0.353327613	0.575644712	46.41508484	144.3534791	-1.629427952	4.40E-08	9.58E-07	47.97756718	136.678875	-1.512735943	1.25E-07	3.00E-06	-	scaffold_0325_len_227583_v2.4	8755	11369	+	1707	-	PF03107:C1 domain|PF17120:Zinc-ribbon, C4HC2 type	-
Cac_g033300	229	454	263	949	369	511	552	529	1133	331	616	661	8.272711139	13.52161234	7.882209507	13.21136157	24.77801093	23.12864434	19.07667177	20.05639221	34.69554269	22.16862291	9.476116808	13.31395832	532.5542399	348.0897537	0.613310366	0.126766111	0.300863302	744.1188662	297.8886385	1.320699907	0.000503568	0.003130865	581.0757387	282.009932	1.04264067	0.005929167	0.026531226	-	scaffold_0317_len_234914_v2.4	228621	230102	-	1482	-	PF01657:Salt stress response/antifungal	-
Cac_g033307	608	391	749	651	509	704	180	260	529	178	251	282	36.69784322	19.45691443	37.50581673	11.87036767	16.86879395	16.48627009	10.39347124	16.47005592	27.0659971	25.40844436	21.83968678	30.64668721	552.1613865	658.041833	-0.25276683	0.440097814	0.653573438	325.3410973	562.2169282	-0.788319266	0.085015399	0.191308676	257.3930031	532.2906287	-1.047660269	0.002952826	0.015273911	-	scaffold_0325_len_227583_v2.4	100878	102484	-	887	-	PF03061:Thioesterase superfamily	4HBT
Cac_g033306	616	607	675	998	742	935	626	602	631	976	596	591	23.19218664	18.84125928	21.08359211	40.5992499	24.98507141	21.55186245	22.54688087	23.78714064	20.13825063	24.29694397	19.85896232	25.38905351	790.2450459	710.5883654	0.153847828	0.433271597	0.648037225	642.5978993	607.6257802	0.080829776	0.649179535	0.781104812	796.1369282	575.2945838	0.468609588	0.142104392	0.287092572	-	scaffold_0325_len_227583_v2.4	84539	98867	-	1422	-	PF00076:RNA recognition motif. (a.k.a. RRM, RBD, or RNP domain)	RRM_1
Cac_g033305	10	17	7	5	22	13	3	3	23	13	12	4	1.362285177	1.90931332	0.791126476	1.956674523	1.820214742	0.527793896	0.390967302	0.42891778	2.655995068	0.440451569	2.130504095	1.277277607	12.06752707	12.62815597	-0.070245482	0.931840116	0.968360631	9.296631381	10.81782096	-0.203656586	0.839313258	0.907517585	10.8847611	10.24304307	0.078128719	0.921739439	0.956400131	-	scaffold_0325_len_227583_v2.4	69985	82890	-	393	-	-	-
Cac_g033304	112	143	110	99	197	106	85	117	110	114	147	85	1.71272049	1.802871436	1.39553587	1.92610753	2.502990237	1.258994222	1.243479266	1.877755732	1.425911439	0.978957394	2.141540827	1.169090822	119.8506886	136.0800491	-0.183777281	0.631968168	0.800017791	108.2243668	116.4363435	-0.107137009	0.71040838	0.824481666	127.9822938	110.2425421	0.213430182	0.550182492	0.711501829	-	scaffold_0325_len_227583_v2.4	12454	62583	-	3501	-	-	-
Cac_g013608	708	807	776	1087	1022	893	598	693	703	465	572	609	16.30312588	15.32044602	14.82447061	11.8303552	14.66584205	13.58286103	13.1731598	16.74771735	13.72221901	16.18554375	16.72939292	14.83074604	886.6632634	854.925913	0.053054987	0.714895449	0.852004159	689.8282435	731.1778466	-0.084339711	0.637963329	0.772956099	598.0807914	692.261205	-0.210634226	0.228303391	0.399300091	-	scaffold_0038_len_2471977_v2.4	1243502	1258988	+	2325	-	PF15963:Myb DNA-binding like	-
Cac_g013609	6	3	8	5	5	2	3	0	1	5	2	3	0.652900091	0.269139216	0.72221302	0.601135935	0.242325337	0.316193599	0.312297052	0	0.09224161	0.351824119	0.386773887	0.156963759	3.516871867	6.409635568	-0.856814061	0.393201581	0.612446246	1.353171105	5.473487658	-2.000550874	0.13868517	0.273268819	3.664979674	5.181985226	-0.499202557	0.616595214	0.763700566	-	scaffold_0038_len_2471977_v2.4	1261291	1267902	+	492	-	-	-
Cac_g022109	134	183	191	267	189	157	176	196	133	106	91	131	6.667347769	7.506883046	7.884270667	5.827219566	5.041538089	6.313293014	8.377455503	10.2350306	5.609592946	8.590524826	6.685005606	5.634065317	179.717815	187.9779438	-0.064653613	0.805165439	0.905654657	177.150637	160.6777322	0.137558953	0.655203876	0.7848037	118.6253948	152.1054943	-0.358489304	0.119735623	0.254261	-	scaffold_0092_len_1429077_v2.4	307860	312331	-	1076	-	PF00468:Ribosomal protein L34	-
Cac_g022108	0	0	0	0	0	0	0	0	0	1	0	0	0	0	0	0.059568757	0	0	0	0	0	0	0	0	--	--	--	--	--	--	--	--	--	--	--	--	--	--	--	-	scaffold_0092_len_1429077_v2.4	304493	305860	+	993	-	PF00249:Myb-like DNA-binding domain	Myb_DNA-binding
Cac_g022107	14	16	9	22	11	9	10	21	14	12	16	14	0.701806465	0.661255902	0.374292984	0.664626696	0.893064162	0.679757026	0.479557272	1.104824732	0.594906565	0.71313563	0.391988815	0.325391162	12.20566981	14.67539644	-0.25626722	0.701408526	0.843843226	15.82046607	12.56921129	0.329257834	0.606043204	0.748603498	15.34307152	11.90269603	0.37047657	0.522838173	0.688919695	-	scaffold_0092_len_1429077_v2.4	291722	294328	+	1068	-	-	-
Cac_g022106	7	1	4	8	14	17	0	25	54	0	1	4	0.167830117	0.019766606	0.0795631	0	0.026695939	0.092889835	0	0.629066606	1.097481013	0.124028637	0.238611601	0.29396437	11.71357016	4.7188903	1.334697211	0.168913523	0.363742078	26.22759865	4.038375767	2.712111845	0.070328071	0.16605071	1.705403149	3.825557901	-1.124304234	0.476702815	0.649272987	-	scaffold_0092_len_1429077_v2.4	286870	290268	+	2233	-	-	-
Cac_g013602	1232	1894	1193	3439	2372	2061	3655	4304	3715	1363	3821	2965	50.5817322	64.10962177	40.63528233	61.82812167	174.6760562	117.9082051	143.5560577	185.4556277	129.292462	91.30094899	69.2292037	61.02880931	2307.925806	1602.845058	0.525997878	0.050009885	0.159506084	4062.559844	1371.836912	1.566163803	9.59E-09	2.45E-07	2966.291115	1298.834702	1.191423941	0.00567051	0.025600661	-	scaffold_0038_len_2471977_v2.4	1089563	1091807	+	1304	-	PF02535:ZIP Zinc transporter	-
Cac_g013603	52	47	36	267	99	109	122	110	154	35	89	143	1.905520868	1.41993503	1.094441907	1.417051444	3.631396932	5.075545713	4.2768237	4.230462159	4.783684002	6.326765717	2.578916148	2.880784545	137.6166229	51.08273729	1.434145774	0.002774673	0.017184252	132.0282416	43.73432481	1.60250916	3.70E-07	6.37E-06	94.75734906	41.41599869	1.198572451	0.030318375	0.093025648	-	scaffold_0038_len_2471977_v2.4	1129939	1132693	+	1461	-	PF02535:ZIP Zinc transporter	-
Cac_g022103	4646	4077	2663	3388	4216	4071	5529	9989	16342	5667	17206	13012	51.33883456	37.14221174	24.41281243	69.18743332	211.6996153	139.2666713	58.44731189	115.8440086	153.0746952	24.20863639	33.11761581	32.44455467	3474.04138	4325.581215	-0.316198798	0.322093196	0.545500091	10786.31289	3704.977046	1.541736721	0.000662018	0.003945374	13065.72062	3508.850777	1.896766596	9.34E-05	0.000891161	-	scaffold_0092_len_1429077_v2.4	258577	265729	-	4845	-	PF16212:Phospholipid-translocating P-type ATPase C-terminal|PF16209:Phospholipid-translocating ATPase N-terminal|PF13246:Cation transport ATPase (P-type)	-
Cac_g022102	2344	2893	2464	3734	4387	4233	3116	3094	4140	1993	3421	2983	49.91751022	50.79301488	43.53272561	46.89319392	81.11884016	61.5297148	63.48102185	69.15130517	74.73551756	51.41972475	66.41323021	65.01558754	3671.726743	2870.415605	0.355167949	0.051650241	0.163019052	3544.565864	2455.479094	0.529756183	0.000857583	0.004896142	3058.788119	2324.806521	0.395855646	0.144241971	0.290456983	-	scaffold_0092_len_1429077_v2.4	250243	257584	-	2514	-	PF00069:Protein kinase domain	Pkinase
Cac_g022101	269	212	321	341	372	256	218	389	424	258	268	324	15.91344774	10.33970417	15.75421915	16.86315823	17.65306606	18.56493158	12.33728643	24.1516256	21.26225175	13.04447206	15.64395664	10.9225963	286.2428477	301.0744837	-0.071957525	0.799128205	0.90209036	355.344952	257.3137986	0.466025444	0.195828276	0.349556539	308.2906656	243.6174715	0.340899887	0.189877859	0.351485494	-	scaffold_0092_len_1429077_v2.4	245530	246225	+	905	-	PF12023:Domain of unknown function (DUF3511)	-
Cac_g013607	102	158	101	142	154	140	82	58	98	76	49	86	22.19860309	28.34933077	18.23587875	18.27453242	11.87394149	18.12843301	17.07223887	13.24763128	18.07935561	19.98360996	23.82527141	21.97492619	129.2559429	133.907322	-0.052164764	0.850726455	0.927444495	80.95753735	114.6023633	-0.499134984	0.11031034	0.231597794	76.19620465	108.5028076	-0.508764674	0.137575287	0.28087442	-	scaffold_0038_len_2471977_v2.4	1243159	1243404	-	246	-	-	-
Cac_g027559	53	52	16	18	51	19	54	59	19	71	133	99	1.962312445	1.587288545	0.491464462	2.90440947	5.482987802	3.550289955	1.912657466	2.292604097	0.596317132	0.430948049	1.342314019	0.507364182	26.30321905	46.17318138	-0.810563762	0.255833249	0.472954552	47.18043638	39.59958382	0.252291031	0.727974016	0.836772684	110.8402761	37.50919345	1.5670496	0.006962802	0.030242074	-	scaffold_0151_len_907048_v2.4	178600	181824	+	1446	-	PF00107:Zinc-binding dehydrogenase|PF08240:Alcohol dehydrogenase GroES-like domain	ADH_N
Cac_g019469	50	56	81	35	98	62	11	3	24	10	2	13	2.60144837	2.402113277	3.496311135	0.574847191	0.115864009	0.655126096	0.547506203	0.163814079	1.058492647	1.177533786	3.624623851	2.32654154	58.54455432	69.29886691	-0.245712927	0.619894277	0.792295138	12.39003736	59.19265937	-2.23801114	0.000590599	0.003584331	8.874440535	56.03201162	-2.646353292	1.37E-05	0.000177399	-	scaffold_0070_len_1733373_v2.4	894272	895300	-	1029	-	PF05678:VQ motif	-
Cac_g027557	289	178	243	364	218	335	413	182	325	330	361	345	38.20352187	19.39928889	26.64966043	48.19774339	53.1356638	44.17341688	52.22840483	25.25001906	36.41835428	31.11480386	20.48583702	31.93921812	270.4278554	270.0602345	0.003649128	0.991657616	0.995969014	313.6291824	231.0079348	0.44268746	0.276238557	0.445676994	378.3849079	218.7563801	0.792176987	0.014223824	0.052677446	-	scaffold_0151_len_907048_v2.4	162947	168267	-	405	-	PF00226:DnaJ domain	DnaJ
Cac_g019467	14	8	4	40	12	7	20	7	23	18	18	64	0.9746805	0.459181602	0.231033034	1.384566928	1.395340169	4.315693129	1.332034242	0.511466326	1.357355087	1.800753878	0.593891554	0.351484515	16.87270543	10.11566639	0.753847403	0.41565797	0.632373064	16.73982494	8.674631443	0.970076004	0.227605645	0.389310874	34.91580582	8.218146212	2.107086399	0.008814295	0.036451657	-	scaffold_0070_len_1733373_v2.4	882577	886182	+	769	-	PF00582:Universal stress protein family	Usp
Cac_g027555	270	427	468	1182	578	649	569	212	303	743	351	196	11.11939078	14.49790849	15.98979626	33.80751504	16.09524885	7.818251576	22.41716288	9.163003534	10.57770023	31.47710853	16.92141704	19.27683992	703.0359516	428.5060152	0.713969382	0.026544994	0.10048533	372.5738089	366.1278063	0.024856858	0.952961339	0.974873803	482.752757	346.5617962	0.47751503	0.37861481	0.560208794	-	scaffold_0151_len_907048_v2.4	152489	154224	-	1300	-	PF04640:PLATZ transcription factor	-
Cac_g027554	277	478	400	435	562	439	246	204	210	208	116	133	10.20645056	14.52055157	12.22741933	8.467700897	4.759116176	4.74660343	8.671240388	7.888780978	6.559121248	10.3644044	14.72051297	11.66630704	426.4151369	425.193878	0.00289922	0.990732034	0.995472207	228.3620392	363.5582189	-0.672793225	0.006278659	0.025014396	167.7670204	344.1543148	-1.038120842	0.002665014	0.014081126	-	scaffold_0151_len_907048_v2.4	142914	146939	+	1453	-	PF00642:Zinc finger C-x8-C-x5-C-x3-H type (and similar)	zf-CCCH
Cac_g027553	1872	2916	3802	2066	1660	1844	1320	878	1041	1077	859	1068	54.11596953	69.49720979	91.18251347	34.39873797	27.64942558	29.90385598	36.50435524	26.63783221	25.50948705	38.61980193	34.11295557	38.44628941	1645.111162	3152.574447	-0.938498987	0.00018273	0.001814277	1116.16613	2692.16947	-1.270392803	1.37E-05	0.000148714	1093.205174	2548.118652	-1.221063094	5.50E-06	8.13E-05	-	scaffold_0151_len_907048_v2.4	136769	140992	+	1852	-	PF00294:pfkB family carbohydrate kinase	PfkB
Cac_g019463	2	1	2	9	17	10	0	0	16	0	0	1	0.112592655	0.046413072	0.093409255	0	0	0.054527603	0	0	0.763539386	0.327629274	0.680331606	0.406026126	10.73278892	1.900681813	2.513808124	0.014906427	0.065053692	4.944482926	1.6246632	1.622133032	0.439789681	0.610911732	0.330352499	1.538392327	-1.966958435	0.366022082	1	-	scaffold_0070_len_1733373_v2.4	849951	851134	-	951	-	PF00249:Myb-like DNA-binding domain	Myb_DNA-binding
Cac_g027551	1869	2893	2767	1724	2158	1766	1089	685	837	1146	421	972	29.70084955	37.9025347	36.47947483	20.12108497	7.449292314	14.9610535	16.55535897	11.4244396	11.27499676	17.71564454	24.37825819	20.2406374	1677.076165	2777.106765	-0.72790399	0.000548175	0.004575716	899.0765622	2373.952671	-1.400938153	1.82E-08	4.34E-07	919.6042482	2247.244024	-1.289069539	0.001274488	0.007764191	-	scaffold_0151_len_907048_v2.4	122750	127024	-	3369	-	PF05701:Weak chloroplast movement under blue light	-
Cac_g027550	463	501	493	621	520	544	768	731	665	445	628	655	13.83259199	12.34015321	12.21938485	14.68891758	20.89082399	18.95397121	21.9500214	22.92053324	16.84130025	11.99704539	11.04377579	11.72182925	497.6798113	544.6352417	-0.129149235	0.413867749	0.630687196	751.7538347	465.8116831	0.690343205	0.000829409	0.004761036	627.1568794	441.0273373	0.508515694	0.02130048	0.071442965	-	scaffold_0151_len_907048_v2.4	110865	118058	-	1792	-	PF08378:Nuclease-related domain	-
Cac_g007928	158	121	296	424	193	318	347	336	387	238	323	383	4.996440389	3.154635916	7.765602961	8.315488885	11.37311671	11.73110003	10.49746052	11.15135559	10.37399384	8.670209783	4.338629789	7.252782576	274.2088915	213.6290445	0.36032176	0.406190316	0.623442874	368.5841611	182.291891	1.015379602	0.006779107	0.026629436	341.277343	172.547291	0.983914492	0.013643578	0.050964996	-	scaffold_0017_len_3141239_v2.4	1621575	1625988	+	1693	-	PF00244:14-3-3 protein	-
Cac_g007929	325	257	387	418	261	364	501	517	854	744	805	775	8.704245835	5.674677181	8.598814897	22.0154684	24.00584612	20.1041553	12.83620561	14.53192322	19.38818054	7.239093648	4.969125394	7.031096944	307.3693136	363.7618789	-0.242143466	0.404160269	0.62180746	635.5698644	310.8930072	1.032703917	0.000475971	0.002995013	848.7409325	294.3449974	1.528486385	2.46E-09	9.00E-08	-	scaffold_0017_len_3141239_v2.4	1626750	1632482	-	1999	-	PF00939:Sodium:sulfate symporter transmembrane region	Na_sulph_symp
Cac_g002885	107	115	127	219	209	139	56	66	136	41	40	122	5.4247589	4.806785623	5.341709083	2.296612514	2.258031545	5.99091054	2.716038002	3.511764326	5.844763851	7.179610828	7.53242144	5.082593521	166.9153826	130.2163053	0.359535449	0.176548274	0.374023287	86.70425298	111.332441	-0.35678643	0.343701299	0.518983478	71.29140513	105.4037027	-0.559514907	0.242523239	0.416123568	-	scaffold_0004_len_4969737_v2.4	4925467	4932656	+	1056	-	PF00179:Ubiquitin-conjugating enzyme	UQ_con
Cac_g007920	215	203	366	428	220	151	407	59	208	64	26	101	7.751265053	6.033793122	10.94699856	2.54930213	1.043712359	3.526889411	14.03717418	2.232394292	6.356658202	9.977874165	5.638303768	3.926313652	231.8182104	291.0609842	-0.327668991	0.444554904	0.656973371	228.4477228	248.5136741	-0.121164779	0.851068199	0.914790286	67.74540353	235.2398275	-1.793139976	0.000367858	0.002788505	-	scaffold_0017_len_3141239_v2.4	1574798	1578001	-	1485	-	PF01061:ABC-2 type transporter|PF00005:ABC transporter	ABC2_membrane
Cac_g007921	36	51	92	79	48	60	71	34	119	10	0	22	6.118606567	7.146286998	12.97232148	1.877834158	0	3.621671446	11.54408533	6.064761249	17.14464063	8.682349115	5.799398161	7.354873256	54.96822842	65.53665951	-0.255886219	0.557967865	0.746930036	74.46028445	55.91270137	0.414249196	0.441523578	0.612607269	11.07962672	52.9152507	-2.247723794	0.025466007	0.081545437	-	scaffold_0017_len_3141239_v2.4	1578347	1578661	-	315	-	PF00005:ABC transporter	ABC_tran
Cac_g007922	0	2	2	3	2	2	5	0	3	1	5	7	0	0.309746186	0.311691935	0.207550091	1.045825137	1.273650006	0.898538888	0	0.477714445	0.364415719	0.267077547	0.270969015	2.054889208	1.405278812	0.517096119	0.747318634	1	2.667325419	1.198456734	1.135731507	0.546353844	0.701961761	4.613620431	1.133690545	1.991237287	0.172199445	0.328443538	-	scaffold_0017_len_3141239_v2.4	1581372	1581765	+	285	-	-	-
Cac_g007923	20	25	14	36	32	36	16	9	20	12	12	24	4.055894505	4.179813585	2.355399281	2.68871709	2.709637854	4.714159114	3.10404343	1.915507814	3.438096383	4.720839997	4.613157628	5.265420626	30.79382992	22.11671287	0.480557653	0.297668921	0.519921881	15.183744	18.94032788	-0.307754814	0.57965261	0.728380139	17.1106239	17.93511578	-0.057249928	0.918955714	0.954855334	-	scaffold_0017_len_3141239_v2.4	1590655	1593631	-	264	-	-	-
Cac_g007924	0	0	0	0	0	0	0	0	0	0	0	0	0	0	0	0	0	0	0	0	0	0	0	0	--	--	--	--	--	--	--	--	--	--	--	--	--	--	--	-	scaffold_0017_len_3141239_v2.4	1595027	1595269	+	243	-	-	-
Cac_g007925	375	618	790	59	60	66	403	68	75	171	34	63	11.6184478	15.78576264	20.30597197	5.853561164	1.172921941	1.890574228	11.94463935	2.211110872	1.969742719	1.182031311	1.321477446	1.474805314	54.92117233	653.3802807	-3.574450387	7.31E-32	8.81E-29	189.3889093	557.9460519	-1.558994388	0.030265494	0.087102936	99.05098145	528.0826872	-2.41559218	8.26E-05	0.000803954	-	scaffold_0017_len_3141239_v2.4	1595473	1600128	-	1728	-	PF00005:ABC transporter|PF01061:ABC-2 type transporter	ABC2_membrane
Cac_g007926	97	139	177	38	25	15	116	11	21	31	17	42	16.02829421	18.93610362	24.26435132	5.659583504	3.127791844	6.722041699	18.33684915	1.907625066	2.941482461	4.060310944	2.936616546	1.787642805	22.7303563	152.057086	-2.737182809	2.05E-11	1.54E-09	51.06066909	129.8789676	-1.347099325	0.104610152	0.223171577	32.21949096	122.9357817	-1.927646586	1.66E-06	2.87E-05	-	scaffold_0017_len_3141239_v2.4	1600504	1600827	-	324	-	PF00005:ABC transporter	ABC_tran
Cac_g029483	11	17	117	163	40	32	661	37	27	163	31	54	0.326269187	0.415711986	2.879049188	5.341683925	1.023807765	1.551363165	18.75581699	1.151780876	0.678857369	3.126303274	0.84340278	0.6845533	67.13686481	51.96773672	0.36851082	0.697942933	0.841532602	252.5220186	44.15305709	2.514473552	NA	1	91.87633211	41.76156802	1.134877175	0.246055342	0.420022675	-	scaffold_0182_len_690218_v2.4	594385	596189	+	1805	-	PF09118:Domain of unknown function (DUF1929)|PF07250:Glyoxal oxidase N-terminus	-
Cac_g029482	142	268	211	487	500	386	184	163	179	189	145	160	3.059303283	4.760244198	3.771346983	4.498867469	3.47836811	3.338800821	3.792304167	3.685586062	3.26902782	6.784584805	7.657656023	5.997847345	405.6399959	228.0826035	0.828658558	0.00112198	0.008278521	181.5576424	195.0311997	-0.105933696	0.685820038	0.807418084	180.579783	184.6186462	-0.034298704	0.906137452	0.947613839	-	scaffold_0182_len_690218_v2.4	570015	576600	-	2485	-	PF05920:Homeobox KN domain|PF07526:Associated with HOX	POX
Cac_g029481	134	167	135	214	225	214	231	138	142	244	224	199	6.605954143	6.787463033	5.521338487	13.29008595	12.29566791	9.502112615	10.89416348	7.13994073	5.934040387	6.821889105	7.885058791	7.608839874	193.5818156	162.5839107	0.251883343	0.244158303	0.459242253	176.9417646	139.1001172	0.346861042	0.28765675	0.458946689	244.7642841	131.699805	0.89353091	0.00048155	0.003479735	-	scaffold_0182_len_690218_v2.4	561041	566176	-	1086	-	PF00153:Mitochondrial carrier protein	Mito_carr
Cac_g029480	522	744	581	670	578	602	652	513	687	504	559	770	22.12726484	26.00102186	20.43210967	23.60450918	26.38410636	31.61435288	26.43966684	22.82229738	24.68569536	18.36505187	17.41713551	18.40465315	546.751714	685.443679	-0.326406298	0.064091408	0.189189226	634.990522	586.3708079	0.114964667	0.537304809	0.694463556	661.1419325	555.143316	0.252468638	0.247659954	0.421695391	-	scaffold_0182_len_690218_v2.4	540511	550106	+	1263	-	PF11891:Protein RETICULATA-related	-
Cac_g029487	37	101	77	117	85	97	126	55	82	125	93	77	1.659044285	3.733686748	2.864354904	6.192606363	4.643148283	3.344131298	5.404779139	2.588235014	3.116746671	3.39236241	2.709360793	3.136908882	88.13899519	78.09407429	0.170168719	0.661315382	0.81951463	90.18232503	66.75327571	0.431139127	0.366514274	0.54163213	108.7969024	63.18031783	0.778876646	0.07898042	0.188712951	-	scaffold_0182_len_690218_v2.4	625570	630824	+	1194	-	-	-
Cac_g029486	118	126	131	310	228	180	153	190	152	90	123	135	5.876708168	5.173481641	5.412566692	4.95224171	6.820725612	6.512117473	7.289448967	9.930942839	6.416927054	9.983295745	8.071953022	6.465446722	210.5464637	140.1121337	0.589514626	0.025706569	0.098101844	172.7275375	119.8169818	0.526130179	0.05320845	0.13385007	126.1355909	113.4399579	0.154940797	0.541986241	0.704538555	-	scaffold_0182_len_690218_v2.4	622204	625466	+	1075	-	PF01248:Ribosomal protein L7Ae/L30e/S12e/Gadd45 family	-
Cac_g029485	529	703	775	833	604	594	397	375	388	264	185	228	19.76378238	21.65359282	24.02126871	10.89746606	7.695900953	8.250600877	14.18913921	14.7038283	12.28789563	20.1242414	16.0414267	16.00570289	597.273111	742.7321692	-0.314511266	0.112595806	0.278237505	401.1778913	634.7833671	-0.663542604	0.000256103	0.001798882	246.9925171	600.9111289	-1.283599507	4.20E-08	1.13E-06	-	scaffold_0182_len_690218_v2.4	618897	620249	-	1433	-	-	-
Cac_g029484	134	60	36	246	261	160	64	134	79	17	42	126	3.541000099	1.307171712	0.789229825	0.496337706	1.235787452	3.224987429	1.617902203	3.716299465	1.769618415	4.203551507	4.902903091	3.049404509	196.631757	90.2318548	1.128118473	0.045112426	0.14806554	97.82262342	77.38067415	0.34012077	0.608689005	0.7507757	64.23230925	73.31459383	-0.186349271	0.819949015	0.898396219	-	scaffold_0182_len_690218_v2.4	601574	606149	-	2026	-	PF00854:POT family	-
Cac_g002880	778	1036	709	1282	844	577	1298	1798	1334	637	1010	1137	36.63360968	40.2179678	27.69658348	33.13956139	52.95352077	51.85575025	58.46903971	88.85350584	53.24604361	39.03446827	28.251026	19.59520652	788.9781093	940.6556549	-0.253351292	0.427457993	0.642775319	1550.125791	805.0744331	0.945008931	0.001707988	0.008610518	1006.260106	762.2661548	0.400863858	0.173846	0.330565283	-	scaffold_0004_len_4969737_v2.4	4903229	4904365	-	1137	-	PF05055:Protein of unknown function (DUF677)	-
Cac_g029489	13	4	5	105	25	234	2	7	111	18	61	38	1.305800182	0.331248266	0.416661358	1.997620952	6.822390244	3.697032851	0.192182802	0.737931716	9.451217299	6.819975229	1.785110245	16.95208592	109.0410789	8.651960418	3.672473884	3.54E-05	0.000456058	37.6696355	7.41362022	2.356548667	0.076202767	0.176015311	42.83834642	7.023714269	2.630846074	0.0008065	0.005310659	-	scaffold_0182_len_690218_v2.4	654771	655514	-	533	-	PF14368:Probable lipid transfer	-
Cac_g029488	4006	4243	4705	6667	6011	8787	2576	1739	5430	1093	2097	2775	188.630129	164.715094	183.7974968	56.86270109	109.9440921	126.560868	116.0371697	85.93784575	216.7361445	202.9975039	201.2048783	298.4108833	6384.480045	4835.779747	0.400818226	0.081685495	0.223181904	3238.203126	4134.558677	-0.352386133	0.361404507	0.536217161	2138.599408	3914.407488	-0.872001935	0.011393188	0.044437705	-	scaffold_0182_len_690218_v2.4	649488	653811	+	1137	-	-	-
Cac_g006500	208	258	300	196	205	184	201	185	204	252	165	202	8.410773378	8.601071387	10.06407116	11.25849513	7.428992002	7.911526851	7.77534746	7.851074325	6.992527145	5.124940097	5.892751389	5.366168856	173.260814	283.9420831	-0.713856235	0.000473224	0.004055098	203.595368	242.6617015	-0.255243404	0.187579689	0.339178083	226.149243	229.7159184	-0.023719621	0.929526161	0.961158497	-	scaffold_0012_len_3771433_v2.4	2866700	2874408	-	1324	-	PF14953:Domain of unknown function (DUF4504)	-
Cac_g031684	1037	1448	1610	1943	1460	1552	1004	741	1199	896	732	1136	9.854225477	11.34416542	12.69256694	9.4071692	7.745120341	10.45582753	9.12701162	7.390038667	9.658158295	11.93923953	9.862528156	10.63676026	1460.156314	1512.478907	-0.051018006	0.786356622	0.895391131	1002.731026	1292.510107	-0.36609473	0.076503172	0.176526949	997.9071349	1223.505533	-0.294012301	0.169318489	0.324631693	-	scaffold_0244_len_451610_v2.4	189036	202480	-	5634	-	PF03439:Early transcription elongation factor of RNA pol II, NGN section	-
Cac_g031685	0	0	0	0	0	0	0	0	0	0	0	0	0	0	0	0	0	0	0	0	0	0	0	0	--	--	--	--	--	--	--	--	--	--	--	--	--	--	--	-	scaffold_0244_len_451610_v2.4	241784	243505	-	1722	-	PF06813:Nodulin-like	-
Cac_g031680	0	0	0	0	0	0	0	0	0	0	0	0	0	0	0	0	0	0	0	0	0	0	0	0	--	--	--	--	--	--	--	--	--	--	--	--	--	--	--	-	scaffold_0244_len_451610_v2.4	96431	102275	-	378	-	-	-
Cac_g031681	0	0	0	0	0	0	0	0	0	0	0	0	0	0	0	0	0	0	0	0	0	0	0	0	--	--	--	--	--	--	--	--	--	--	--	--	--	--	--	-	scaffold_0244_len_451610_v2.4	111219	111479	-	261	-	-	-
Cac_g031682	163	197	56	454	215	235	77	304	268	147	139	164	6.224438385	6.202103993	1.774109587	6.202076368	5.910180141	6.065865222	2.812900983	12.18346768	8.675185281	11.21059198	5.83636829	6.472236005	263.4932831	157.3410173	0.745108947	0.156894426	0.346417394	225.6257263	134.9267681	0.742114922	0.272510218	0.441712754	163.5873727	127.7921864	0.357389822	0.48590371	0.657854959	-	scaffold_0244_len_451610_v2.4	112605	120664	-	1402	-	PF00781:Diacylglycerol kinase catalytic domain	-
Cac_g031683	58	63	31	109	21	14	53	100	26	107	37	122	2.217994881	1.986247416	0.983499373	4.520885735	1.575460867	4.518858236	1.938918557	4.013444944	0.84282477	2.695374836	0.570878256	0.386130846	40.86543911	57.42801346	-0.487022568	0.537044329	0.730562658	64.64114948	49.20430648	0.391728194	0.554840296	0.708745546	95.29777918	46.59846527	1.035491155	0.065424507	0.164533271	-	scaffold_0244_len_451610_v2.4	164409	167750	+	1400	-	PF00544:Pectate lyase	-
Cac_g006502	28	18	21	24	24	39	28	13	39	64	95	59	4.307639681	2.283043007	2.68028194	10.87848754	16.27339976	8.791635819	4.120885244	2.098985574	5.086011546	2.387551263	2.624727616	4.327328446	25.97786926	25.5283573	0.030305608	0.954341913	0.978607236	26.75827617	21.84495894	0.306723852	0.583720148	0.731181804	80.36612612	20.68742832	1.965753151	2.08E-05	0.00025251	-	scaffold_0012_len_3771433_v2.4	2881490	2881837	-	348	-	-	-
Cac_g031689	56	99	98	151	129	167	286	182	129	446	187	171	4.345097417	6.332962775	6.308373726	38.23433636	16.15572483	12.85120767	21.2289579	14.82066336	8.484623944	7.576149985	7.115294211	9.345485691	132.5325715	92.84643172	0.509085849	0.085273512	0.229948154	208.8573009	79.34306179	1.3934794	0.001096806	0.006011844	298.3064767	75.10227995	1.987828124	6.81E-05	0.000683994	-	scaffold_0244_len_451610_v2.4	267669	268944	-	690	-	-	-
Cac_g009562	386	549	433	398	406	294	520	350	282	321	385	588	4.432774277	5.19781606	4.125304936	4.072870032	4.922915621	6.540364897	5.712718282	4.218335527	2.745167305	2.955503719	3.314408296	2.435059389	324.0746699	507.6485436	-0.647568514	0.002896596	0.017796726	401.6905009	434.2628461	-0.113176253	0.734784674	0.841263264	464.4457162	411.1347623	0.176565019	0.507271136	0.67655708	-	scaffold_0023_len_2897709_v2.4	326399	349737	+	4662	-	PF12254:DNA polymerase alpha subunit p180 N terminal|PF08996:DNA Polymerase alpha zinc finger|PF03104:DNA polymerase family B, exonuclease domain|PF00136:DNA polymerase family B	DNA_pol_B
Cac_g009563	913	1074	1075	1531	1416	1361	1326	1387	1306	967	954	880	22.26880101	21.59685876	21.75276003	26.05911953	25.90882883	20.78954908	30.94003017	35.50481728	27.0022921	24.14689943	24.55166625	23.94187159	1273.678015	1140.387429	0.159595086	0.191541353	0.394451961	1394.381174	975.1465844	0.515550609	0.003143549	0.014253454	1025.647665	923.2124752	0.151414001	0.400317283	0.581492738	-	scaffold_0023_len_2897709_v2.4	355627	372939	-	2195	-	-	-
Cac_g009560	0	0	0	0	0	0	1	0	0	0	1	0	0	0	0	0	0.068284115	0	0.058667488	0	0	0	0	0	--	--	--	--	--	--	--	--	--	--	--	--	--	--	--	-	scaffold_0023_len_2897709_v2.4	317879	320163	+	873	-	-	-
Cac_g009561	9	7	8	4	2	2	0	2	6	9	3	1	1.338445187	0.858255056	0.98702446	1.478794399	0.49676694	0.144043751	0	0.312156829	0.756381204	0.384661037	0.211436391	0.214517137	2.331728269	9.071383949	-1.944386186	0.040162619	0.136306066	2.617378599	7.759933713	-1.539849367	0.182130294	0.3319926	4.913016527	7.347964223	-0.591263075	0.563083004	0.721476168	-	scaffold_0023_len_2897709_v2.4	323906	324349	-	360	-	-	-
Cac_g009566	0	0	0	0	0	0	0	0	0	2	0	0	0	0	0	0.06091841	0	0	0	0	0	0	0	0	--	--	--	--	--	--	--	--	--	--	0.762374349	0	2.183924747	0.588149269	1	-	scaffold_0023_len_2897709_v2.4	401208	403149	+	1942	-	-	-
Cac_g009567	797	925	1298	693	647	526	657	481	446	411	455	447	40.98908026	39.22038338	55.38145892	23.35387121	26.05521126	22.26659017	32.32409492	25.96209246	19.44357447	23.04640621	23.65406545	19.51054995	550.4942614	1118.339576	-1.022634376	5.74E-06	9.89E-05	550.0433227	955.27842	-0.796945497	0.005751624	0.023331178	479.0523803	904.2665731	-0.917123869	5.94E-05	0.000609424	-	scaffold_0023_len_2897709_v2.4	410466	423443	+	1041	-	-	-
Cac_g009565	270	677	440	1349	239	898	293	259	284	154	386	359	9.24837365	19.11835502	12.50357282	5.828134037	14.72184559	11.9105658	9.601086349	9.310781426	8.246152093	29.87952429	5.819573611	22.1846129	723.6747027	505.8108388	0.516562342	0.366133339	0.587904442	288.5764118	432.6046679	-0.585210721	0.080091195	0.182736538	325.520729	409.4867683	-0.331413393	0.468568703	0.643148896	-	scaffold_0023_len_2897709_v2.4	398772	401135	+	1563	-	PF01596:O-methyltransferase	-
Cac_g009568	58	48	94	128	54	52	102	29	65	54	44	173	0.806124827	0.550016591	1.083882001	0.829230504	0.680926647	2.32893167	1.356205891	0.423016264	0.765806515	1.150388147	0.533531081	0.521256594	67.87460883	74.48443739	-0.131928006	0.787185242	0.896006352	66.65411702	63.59630526	0.069022152	0.898980836	0.944387969	94.63078845	60.20130774	0.655095279	0.265883454	0.442621983	-	scaffold_0023_len_2897709_v2.4	423724	436978	-	3852	-	PF05911:Filament-like plant protein, long coiled-coil	-
Cac_g009569	1945	4355	2638	2324	2990	2569	714	1351	1240	1736	708	897	43.99283292	81.21022856	49.50134081	43.38296709	17.8307221	19.65129192	15.44940247	32.07025673	23.77471973	33.99057983	48.07565095	41.90832882	2343.545246	3273.559028	-0.482335249	0.113351403	0.279332762	1147.242879	2800.699898	-1.287821987	0.000982296	0.005478266	1229.934279	2651.225285	-1.108234073	0.015440908	0.056052277	-	scaffold_0023_len_2897709_v2.4	496701	500153	-	2367	-	PF00847:AP2 domain	AP2
Cac_g006509	443	587	568	838	818	1077	628	603	780	615	810	723	8.678100514	9.480239322	9.231008126	13.31077286	17.66767163	13.71815127	11.76878815	12.3971834	12.95230163	10.61512455	11.39110657	15.21635276	812.89851	592.7280115	0.455155713	0.036021193	0.125837991	689.7210892	506.7912253	0.444313902	0.001957677	0.009637416	784.3094228	479.7771561	0.708473194	0.000524665	0.003722906	-	scaffold_0012_len_3771433_v2.4	2903747	2908311	-	2733	-	PF00170:bZIP transcription factor	bZIP_1
Cac_g024793	26	45	33	52	57	44	42	30	70	34	43	39	5.658467455	8.074176486	5.958257414	8.175448712	10.41998947	8.221033576	8.744317468	6.852223076	12.91382544	7.317941675	8.818444612	6.906405374	45.26780204	38.34844795	0.23533228	0.528016937	0.723930834	47.69804824	32.8022036	0.542893894	0.203539838	0.359673526	42.35581696	31.05304591	0.442603295	0.242624287	0.416271141	-	scaffold_0115_len_1187566_v2.4	107203	108029	+	246	-	-	-
Cac_g002889	2	5	3	8	6	16	11	12	3	1	1	4	0.180261978	0.371538985	0.224323741	0.099582114	0.100356958	0.349196971	0.948457715	1.135115742	0.229206426	0.466255802	0.384429802	1.040083087	8.982006895	3.649854244	1.284448466	0.179828728	0.37869605	9.334792275	3.122329579	1.558606541	0.118793142	0.244333264	2.086590323	2.95556105	-0.484840461	0.700798659	0.823129795	-	scaffold_0004_len_4969737_v2.4	4955405	4956125	+	594	-	-	-
Cac_g024799	17	41	56	68	48	38	56	81	38	37	37	40	0.584548958	1.162294213	1.597496237	1.405661985	1.416599366	1.332196538	1.842091284	2.923087069	1.107610241	1.511962457	1.173288645	0.942387421	45.11580641	41.29124402	0.123117278	0.805958971	0.906037903	62.14327633	35.23292781	0.810255826	0.156256591	0.296628175	41.52577207	33.34093293	0.308885442	0.520156892	0.686539949	-	scaffold_0115_len_1187566_v2.4	166675	169017	-	1557	-	PF02212:Dynamin GTPase effector domain|PF01031:Dynamin central region	-
Cac_g018739	636	774	704	759	937	579	569	576	700	449	477	654	15.82986776	15.88259207	14.53692929	12.34734887	13.21940476	15.76646242	13.54826209	15.04622038	14.7689496	12.21580447	16.57873629	10.39375917	672.9675564	787.5479007	-0.22678379	0.338430297	0.561283591	634.1607368	673.5884094	-0.086834615	0.552374811	0.706522928	570.3683095	637.7294047	-0.160155971	0.383038383	0.565083704	-	scaffold_0066_len_1889656_v2.4	1604009	1628887	-	2151	-	PF05557:Mitotic checkpoint protein	-
Cac_g018738	886	605	669	775	196	521	122	231	305	100	117	152	19.56061749	11.01195589	12.25334902	2.439248494	2.876126943	3.25033981	2.576676052	5.352363278	5.707948882	11.06396178	3.07607253	8.295842092	435.0995267	821.7412976	-0.916840514	0.058681377	0.178327828	224.8652481	703.1959108	-1.64426062	7.64E-05	0.000648607	133.2594962	665.9265725	-2.319535198	7.65E-13	6.34E-11	-	scaffold_0066_len_1889656_v2.4	1587455	1591971	-	2425	-	PF00854:POT family	-
Cac_g018735	1094	1138	1380	1156	1341	908	714	606	1024	621	720	957	23.60756202	20.24586465	24.70544901	14.80582543	17.29974349	20.00239943	14.73951457	13.72433168	18.73118146	16.13064662	20.57094564	14.13167304	1006.989475	1347.025346	-0.419656022	0.055774061	0.172096253	796.2012898	1151.411281	-0.531457487	0.012250116	0.042727532	829.3396468	1090.067902	-0.393874576	0.055583918	0.145924921	-	scaffold_0066_len_1889656_v2.4	1519870	1531957	+	2481	-	PF07724:AAA domain (Cdc48 subfamily)|PF10431:C-terminal, D2-small domain, of ClpB protein	-
Cac_g018737	1014	1335	1214	1286	1325	1409	1049	846	1116	822	876	926	59.13653242	64.18882353	58.73763211	52.96596934	56.88468488	52.30765221	58.52542017	51.78130928	55.1713349	48.49746012	54.93200362	59.26561677	1193.152597	1323.247807	-0.149659703	0.350412087	0.573016368	1032.811503	1131.62294	-0.131748228	0.34896918	0.524210636	955.6202733	1071.335006	-0.165244955	0.251174736	0.425533301	-	scaffold_0066_len_1889656_v2.4	1567028	1583680	+	918	-	PF06003:Survival motor neuron protein (SMN)	-
Cac_g018736	620	934	701	1398	1207	1185	880	683	911	756	822	771	9.121583024	11.32884545	8.556110636	12.28874489	13.4655375	10.98675005	12.38546595	10.54590837	11.36130712	13.29982183	12.62343236	12.57392285	1119.122332	835.5476314	0.421281297	0.021139683	0.084818809	848.4397807	714.8003699	0.247166528	0.214703389	0.373728809	858.5216522	676.7246329	0.342770083	0.108023336	0.236035775	-	scaffold_0066_len_1889656_v2.4	1534656	1564999	+	3639	-	PF08623:TATA-binding protein interacting (TIP20)	-
Cac_g018731	18	31	83	26	11	8	5	3	14	7	0	10	1.16386538	1.652540791	4.452338599	0.500075401	0	0.626277177	0.30927969	0.203580541	0.767343251	1.087085539	0.505608762	0.373073281	13.00360823	47.77739101	-1.874834266	0.01097111	0.051183127	7.211453684	40.69420113	-2.481410365	0.002461807	0.011649129	5.97183521	38.50250421	-2.679946294	0.008865135	0.036597773	-	scaffold_0066_len_1889656_v2.4	1495996	1496823	+	828	-	PF04770:ZF-HD protein dimerisation region	ZF-HD_dimer
Cac_g018730	1	10	2	0	1	3	4	2	2	6	0	1	0.060700462	0.500440266	0.100716782	0.402393034	0	0.058793368	0.232275359	0.127410951	0.102909007	0	0.043150284	0.131337022	1.231021678	4.618157215	-1.935004708	0.250525333	0.466909557	2.773445764	3.957134336	-0.530417123	0.680348871	0.803699983	2.617475545	3.745291212	-0.533055057	0.751181243	0.856107419	-	scaffold_0066_len_1889656_v2.4	1482828	1483709	-	882	-	PF04857:CAF1 family ribonuclease	CAF1
Cac_g018733	0	0	0	0	0	0	0	0	0	0	0	0	0	0	0	0	0	0	0	0	0	0	0	0	--	--	--	--	--	--	--	--	--	--	--	--	--	--	--	-	scaffold_0066_len_1889656_v2.4	1501428	1501730	+	303	-	-	-
Cac_g018732	668	669	878	490	385	397	321	219	321	264	310	352	13.84562733	11.43200861	15.09769122	6.045709972	7.154367079	7.066675992	6.364911355	4.763926519	5.6399156	6.567383554	5.672683669	5.934724964	375.0557687	825.9875435	-1.138554501	9.65E-09	3.79E-07	294.4918938	705.9103829	-1.26043322	1.56E-08	3.79E-07	335.9553711	668.2906882	-0.991830677	1.85E-06	3.16E-05	-	scaffold_0066_len_1889656_v2.4	1500843	1510384	-	2583	-	PF04884:Vitamin B6 photo-protection and homoeostasis	-
Cac_g000323	7154	5976	10089	3859	6600	2861	2703	3224	2699	2734	1133	2420	514.7976809	354.5344849	602.3038174	217.3668757	90.78015208	168.6705855	186.0736357	243.4823266	164.6349089	179.5653557	337.6161732	148.483918	3951.836338	8674.004935	-1.134178247	0.002755732	0.017108991	3005.117808	7409.634597	-1.302079881	9.67E-06	0.000110716	2276.683024	7014.595772	-1.62339999	4.95E-05	0.000523063	-	scaffold_0001_len_8423530_v2.4	3063655	3072674	-	744	-	PF00255:Glutathione peroxidase	GSHPx
Cac_g028993	60	75	135	108	75	60	80	42	141	88	60	241	2.072431257	2.135749909	3.868499095	3.358294378	2.30756256	8.062732781	2.643443437	1.52251976	4.128377412	2.412196953	1.841542763	1.494700049	71.17130202	99.25307959	-0.480249824	0.23584063	0.449220819	87.44416125	84.69764338	0.047809257	0.924132613	0.959468917	136.1990128	80.16193075	0.765489768	0.177861639	0.335937945	-	scaffold_0177_len_730978_v2.4	256379	260150	+	1550	-	-	-
Cac_g028990	0	0	0	0	1	0	0	0	0	6	0	0	0	0	0	0.390440766	0	0	0	0	0	0	0.041868592	0	--	--	--	--	--	--	--	--	--	--	2.287123046	0	3.774014568	0.339246793	1	-	scaffold_0177_len_730978_v2.4	217399	224676	-	909	-	PF06955:Xyloglucan endo-transglycosylase (XET) C-terminus|PF00722:Glycosyl hydrolases family 16	-
Cac_g000320	236	299	182	239	271	297	265	353	532	303	390	466	6.230237949	6.507648228	3.986060321	8.837765345	11.46385246	11.9155718	6.692519674	9.780298281	11.90517162	4.0799107	5.085733317	5.654874815	240.1118086	268.3163463	-0.160164724	0.581995972	0.764899498	391.3408645	229.7295701	0.769419738	0.025715976	0.076595437	419.201308	217.5293201	0.947453582	0.001418884	0.008470458	-	scaffold_0001_len_8423530_v2.4	3028972	3034771	+	2028	-	PF03092:BT1 family	-
Cac_g028996	1689	2829	2223	2539	1841	1479	2870	1933	1560	8079	4249	4624	271.547618	374.9812438	296.5074832	1435.096691	760.6352172	720.0630305	441.4173473	326.161703	212.6044466	263.9606412	210.4077818	171.4977541	1717.919569	2486.333951	-0.533358286	0.032445536	0.116538836	2218.612287	2126.410799	0.061057363	0.855939017	0.917901551	6238.748043	2012.999084	1.631813721	5.10E-06	7.61E-05	-	scaffold_0177_len_730978_v2.4	282267	283227	+	333	-	-	-
Cac_g028997	54	106	29	55	40	48	13	30	94	525	228	396	2.133610039	3.452927037	0.950602894	22.91858479	10.03065939	15.15489085	0.491378093	1.244019835	3.148332097	1.405219286	1.123499644	1.367843587	42.18893152	70.03223533	-0.731320679	0.170533304	0.365865934	45.02141038	60.03104833	-0.412023948	0.601337591	0.74562819	418.493295	56.84334061	2.879973532	1.49E-07	3.53E-06	-	scaffold_0177_len_730978_v2.4	283821	290756	-	1355	-	PF00201:UDP-glucoronosyl and UDP-glucosyl transferase	UDPGT
Cac_g000325	1558	1630	1533	2233	2340	1970	1400	1363	1801	1284	1340	1322	48.46711448	41.80493625	39.56413853	44.13183054	46.41494709	39.83341187	41.663802	44.50003279	47.49247701	44.91884286	51.74724463	44.19975401	1936.212294	1768.652791	0.130881402	0.435727766	0.649943542	1563.948221	1512.975823	0.048297642	0.770820905	0.865966843	1440.72116	1432.530938	0.008341242	0.962829427	0.979870507	-	scaffold_0001_len_8423530_v2.4	3089438	3099635	+	1721	-	PF00481:Protein phosphatase 2C	PP2C
Cac_g000324	1319	1466	1447	1662	1923	1511	1177	1051	1290	702	797	932	22.19942409	20.34188209	20.20436899	13.05392856	14.93580325	15.19319687	18.95066817	18.56454854	18.40424559	18.08789622	23.00741669	18.34151865	1509.860074	1580.128385	-0.065537029	0.708465123	0.848205998	1209.360512	1351.363342	-0.159829023	0.204277797	0.360536586	881.5244683	1279.440755	-0.536976335	0.000594538	0.004127018	-	scaffold_0001_len_8423530_v2.4	3084778	3088765	+	3181	-	PF02847:MA3 domain|PF02854:MIF4G domain	-
Cac_g028998	88	167	84	130	161	158	63	50	123	332	191	245	3.896879286	6.096927092	3.085982184	16.24349845	9.417616429	10.50840266	2.668861163	2.323748107	4.617116036	3.722526162	5.068177518	5.046209566	133.6227724	125.1226735	0.092976312	0.794039507	0.899532863	79.01760941	107.1221432	-0.436333298	0.328599428	0.502790095	280.8331963	101.4189073	1.468320591	0.00020912	0.001748522	-	scaffold_0177_len_730978_v2.4	293025	295750	-	1209	-	PF00201:UDP-glucoronosyl and UDP-glucosyl transferase	UDPGT
Cac_g000328	645	719	916	938	791	806	753	630	614	491	435	611	41.35555187	38.00696984	48.72472846	34.78266108	31.05537038	37.94474659	46.18705102	42.39351426	33.37135756	38.88992182	36.05306993	37.27203136	748.5554425	847.1651286	-0.178583705	0.318080099	0.541249674	692.2311169	723.9294262	-0.065188434	0.769373342	0.864967981	556.045301	685.3184586	-0.301265099	0.127919249	0.266447892	-	scaffold_0001_len_8423530_v2.4	3116368	3123955	+	835	-	PF02575:YbaB/EbfC DNA-binding family	-
Cac_g025951	902	861	1107	1248	1238	1036	622	750	798	665	413	654	27.45372503	21.60519266	27.95260006	22.36266687	13.99645795	19.28007997	18.11074345	23.95745987	20.58870498	24.56232385	26.78594965	22.74198729	1040.879029	1072.761666	-0.043238088	0.820074088	0.912689649	749.290367	916.9581825	-0.291426279	0.17570704	0.323008186	628.1291774	868.123656	-0.466594023	0.080243579	0.190939841	-	scaffold_0130_len_1070235_v2.4	561747	568603	+	1759	-	PF05179:RNA pol II accessory factor, Cdc73 family, C-terminal|PF16050:Paf1 complex subunit CDC73 N-terminal	-
Cac_g025950	80	256	234	51	72	74	21	10	79	25	36	80	6.78767765	17.90735476	16.47126398	2.343572741	3.401003456	6.574421585	1.704518302	0.890463221	5.6818493	2.798089	4.342655517	4.528317369	58.81502065	205.8620902	-1.810490704	7.30E-05	0.000842816	35.53835841	175.8354154	-2.301024836	0.001769992	0.00888232	49.78163278	166.4032164	-1.738413269	0.001866441	0.010574335	-	scaffold_0130_len_1070235_v2.4	560416	561046	-	631	-	PF13302:Acetyltransferase (GNAT) domain	-
Cac_g025953	21	8	16	83	12	39	20	27	59	35	41	85	1.359484833	0.426977813	0.859319966	2.503400434	2.955372847	5.329792952	1.23861467	1.834440374	3.237713982	3.474507793	0.552240151	1.820931438	38.67815573	17.31607286	1.167934185	0.143982305	0.327373153	35.49688655	14.81152011	1.274617915	0.052822391	0.133098462	57.16523278	14.02749594	2.041708182	0.000607038	0.004194852	-	scaffold_0130_len_1070235_v2.4	571211	572738	-	827	-	PF14368:Probable lipid transfer	-
Cac_g025952	13	10	4	68	5	23	14	12	61	20	13	61	0.721234712	0.457397217	0.18410819	1.225943544	0.803063654	3.277928254	0.743040448	0.698713731	2.868761873	2.439508337	0.197194562	0.920311861	27.45550723	10.3912314	1.411418613	0.153882154	0.341917858	28.3026838	8.910747216	1.683144761	0.053720578	0.134866459	32.76715691	8.440957046	1.973102526	0.015217825	0.055460696	-	scaffold_0130_len_1070235_v2.4	568673	569921	-	965	-	PF14368:Probable lipid transfer	-
Cac_g025955	206	219	252	310	283	252	213	163	234	162	136	170	8.569377107	7.510803488	8.696858882	7.445678095	6.299329028	6.8496329	8.476426291	7.116302535	8.251431319	8.338805692	8.368741082	7.560603976	249.4767976	252.5107433	-0.016565039	0.930175175	0.96786413	208.6476647	215.8683681	-0.047270107	0.811070949	0.890540786	170.1353159	204.3701727	-0.264000568	0.200699292	0.365352635	-	scaffold_0130_len_1070235_v2.4	575428	579410	-	1287	-	PF00227:Proteasome subunit	Proteasome
Cac_g025954	18	3	9	85	14	27	8	29	67	34	24	70	0.988390292	0.135811789	0.409994776	2.062728598	1.467373115	3.722976941	0.420239726	1.671239638	3.118617888	3.018109673	0.54648175	1.069285419	36.12435621	11.82891469	1.625110581	0.078488499	0.217208714	34.55576182	10.12735151	1.784584569	0.066617132	0.15905369	45.30087452	9.594246938	2.259444871	0.003925338	0.019153326	-	scaffold_0130_len_1070235_v2.4	573660	575325	+	975	-	PF14368:Probable lipid transfer	-
Cac_g025957	204	217	189	186	205	194	137	106	148	114	72	153	11.89729055	10.43368892	9.144491325	7.345645383	4.675453552	8.642625042	7.643453349	6.487965466	7.316628643	7.014407141	8.498913767	8.160063628	173.5866017	228.6797183	-0.396841039	0.075919941	0.212313357	133.8683701	195.6595348	-0.544647954	0.016359946	0.053546429	121.6467772	185.2606878	-0.603923325	0.06199107	0.158476339	-	scaffold_0130_len_1070235_v2.4	584007	589508	+	918	-	PF17136:Ribosomal proteins 50S L24/mitochondrial 39S L24	-
Cac_g025956	0	0	0	0	0	0	0	0	0	0	0	1	0	0	0	0	0	0.174598486	0	0	0	0	0	0	--	--	--	--	--	--	--	--	--	--	--	--	--	--	--	-	scaffold_0130_len_1070235_v2.4	581344	581640	-	297	-	-	-
Cac_g025959	223	203	271	430	337	332	264	200	211	585	281	203	6.534718699	4.904314607	6.588266719	18.94022383	9.168572093	5.761750028	7.400773499	6.150873478	5.241262204	8.147992404	7.020104814	7.016718163	323.8003932	260.8274425	0.313367788	0.161512013	0.352874724	233.4095199	222.9402596	0.06622618	0.797306712	0.883112241	397.9581303	211.0690076	0.914589547	0.058711675	0.15225865	-	scaffold_0130_len_1070235_v2.4	609441	617903	+	1827	-	PF01015:Ribosomal S3Ae family	-
Cac_g025958	21	13	11	36	5	3	0	6	3	8	3	21	0.611361586	0.312020016	0.265675426	0.257321483	0.097246383	0.592153755	0	0.183322118	0.074034049	0.677706231	0.103476211	0.06299035	12.4083006	17.29131925	-0.468024524	0.645055641	0.808097768	3.216683055	14.81017165	-2.218191362	0.039245723	0.106126993	11.13887933	14.02768108	-0.314543595	0.708855552	0.828614896	-	scaffold_0130_len_1070235_v2.4	594736	598271	-	1839	-	-	-
Cac_g024391	0	0	0	0	0	0	0	0	0	0	0	0	0	0	0	0	0	0	0	0	0	0	0	0	--	--	--	--	--	--	--	--	--	--	--	--	--	--	--	-	scaffold_0109_len_1224264_v2.4	126077	131602	-	468	-	PF00232:Glycosyl hydrolase family 1	Glyco_hydro_1
Cac_g024393	327	421	500	471	480	396	241	246	230	216	171	192	17.79152748	18.88460167	22.56915687	12.98453619	10.35940814	10.11819517	12.54393161	14.04705731	10.60778518	16.570916	18.56514655	15.53941209	398.2493856	461.7954405	-0.21431828	0.280571471	0.5009482	248.8295556	394.6049446	-0.667535745	0.002421677	0.011510829	211.4269386	373.5421548	-0.822591796	0.000323271	0.002512453	-	scaffold_0109_len_1224264_v2.4	154708	156555	-	984	-	-	-
Cac_g024394	2	51	16	1	92	42	38	0	3	5	1	7	0.044559141	0.936779195	0.295737666	0.123079018	0.024807338	0.151057117	0.809918947	0	0.056657768	0.01440678	1.457089738	0.674885374	41.1270605	24.29602979	0.755522798	0.566897175	0.753353624	14.15287556	20.79511649	-0.557120234	0.732225282	0.839781034	4.602396517	19.67810755	-2.092592967	0.080727344	0.191725794	-	scaffold_0109_len_1224264_v2.4	161210	163612	-	2403	-	PF00069:Protein kinase domain|PF01453:D-mannose binding lectin	Pkinase
Cac_g024395	0	0	0	0	0	0	0	0	0	0	0	0	0	0	0	0	0	0	0	0	0	0	0	0	--	--	--	--	--	--	--	--	--	--	--	--	--	--	--	-	scaffold_0109_len_1224264_v2.4	167956	168462	-	507	-	PF01453:D-mannose binding lectin	B_lectin
Cac_g024396	432	477	170	492	518	692	220	469	814	71	185	219	8.537590559	7.771953712	2.787278377	1.550304944	4.070958312	4.192103841	4.159349447	9.727677927	13.63664009	6.287482727	7.277345561	9.863512196	507.1558753	408.901338	0.311079254	0.485236134	0.691153575	507.0907174	350.5571126	0.533152714	0.360011493	0.534699463	170.4502199	332.0190026	-0.961048637	0.090917574	0.208607006	-	scaffold_0109_len_1224264_v2.4	193143	195851	-	2709	-	PF01453:D-mannose binding lectin|PF00069:Protein kinase domain	Pkinase
Cac_g024397	7	16	83	9	68	43	7	1	3	13	0	5	0.26692639	0.503006626	2.625738148	0.547701629	0	0.184671475	0.255354	0.040020106	0.096971949	0.221919829	1.843291616	1.182594471	36.38475453	37.9013655	-0.06264273	0.950355875	0.976744795	3.745018118	32.21073914	-3.102654195	0.006146345	0.024580007	6.607195762	30.46610083	-2.20862559	0.092568877	0.211346003	-	scaffold_0109_len_1224264_v2.4	204428	205831	-	1404	-	PF01453:D-mannose binding lectin	B_lectin
Cac_g024398	0	0	0	0	2	0	0	0	0	5	0	0	0	0	0	1.107711161	0	0	0	0	0	0	0.285082775	0	0.605536357	0	1.550810585	0.700750024	1	--	--	--	--	--	1.905935872	0	3.510431144	0.375070943	1	-	scaffold_0109_len_1224264_v2.4	222029	222295	-	267	-	-	-
Cac_g024399	720	907	911	1273	1099	1437	762	802	727	589	627	662	19.35101474	20.09734946	20.31278502	17.49015866	18.76342598	17.23318608	19.59193677	22.62196779	16.56292577	22.1238027	20.99716211	27.85492096	1129.79178	942.6381649	0.261001019	0.165098899	0.357974702	795.9189355	805.9460141	-0.018962981	0.920191784	0.95686281	683.9763069	762.9937341	-0.158255979	0.263388413	0.439685006	-	scaffold_0109_len_1224264_v2.4	227745	247482	-	1992	-	PF02696:Uncharacterized ACR, YdiU/UPF0061 family	-
Cac_g031538	2	5	5	10	5	13	5	3	11	10	2	3	0.124361922	0.256323063	0.257933221	0.687012497	0.138471621	0.180682057	0.297425764	0.195777802	0.579804407	0.402084707	0.221013649	0.583008246	8.304663339	4.357444372	0.915545411	0.317074251	0.540300917	6.284363135	3.721827638	0.756569288	0.425984391	0.598182501	5.570915546	3.522369295	0.643038939	0.555066004	0.715044067	-	scaffold_0234_len_475624_v2.4	341122	342484	-	861	-	PF01535:PPR repeat|PF13041:PPR repeat family	PPR
Cac_g031539	11	10	19	22	7	4	6	0	7	1	5	11	1.335410163	1.000880532	1.913618852	0.134131011	0.675873388	1.293454088	0.696826076	0	0.720363052	1.727049553	0.604103975	0.35023206	9.447507934	14.85391002	-0.644898477	0.437892576	0.651958758	4.251493125	12.68129685	-1.555661544	0.125295945	0.253578059	5.935030427	12.00387595	-1.000748089	0.267192871	0.444187284	-	scaffold_0234_len_475624_v2.4	344184	345851	+	441	-	-	-
Cac_g031536	5	11	10	14	11	5	14	8	5	6	9	8	0.725444546	1.315791724	1.203688366	0.961817496	1.453952019	1.124243908	1.94318166	1.218172991	0.614944069	1.313476711	1.134536734	0.523212528	8.753285991	9.485856757	-0.119522409	0.875779313	0.940768749	9.470598559	8.105977515	0.209047243	0.785679115	0.875741735	8.385881414	7.672251205	0.116501551	0.869233593	0.928981654	-	scaffold_0234_len_475624_v2.4	331654	332271	-	369	-	-	-
Cac_g031537	12	17	45	35	37	23	33	5	22	15	31	28	0.317731795	0.37109799	0.988488888	0.438811394	0.913933243	0.718081606	0.835881131	0.138942209	0.493780015	0.59924939	0.696422535	0.439219063	28.00839992	26.91661576	0.052551906	0.932085443	0.968417247	20.19220792	22.93396988	-0.18368605	0.824501811	0.899292448	26.87146533	21.70054266	0.3029212	0.642363816	0.783174492	-	scaffold_0234_len_475624_v2.4	332282	336223	-	2022	-	PF14432:DYW family of nucleic acid deaminases|PF08370:Plant PDR ABC transporter associated|PF13041:PPR repeat family|PF00005:ABC transporter	ABC_tran
Cac_g031534	0	0	0	0	0	0	1	0	0	1	0	2	0	0	0	0.102161962	0	0.179121763	0.088457196	0	0	0	0	0	--	--	--	--	--	--	--	--	--	--	1.041892172	0	2.648705841	0.507710562	1	-	scaffold_0234_len_475624_v2.4	323319	324866	+	579	-	PF03468:XS domain	-
Cac_g031535	28	44	36	40	16	16	26	26	22	22	18	33	1.982881758	2.568926699	2.115052415	1.721347978	1.419334114	2.263544654	1.76142147	1.932399418	1.320665595	1.831719223	0.805471967	0.81720814	20.86853865	39.90523615	-0.930973615	0.07476101	0.209868351	25.76945287	34.12765716	-0.414120422	0.299523037	0.471601891	26.19962705	32.30796006	-0.299130336	0.471305481	0.644968874	-	scaffold_0234_len_475624_v2.4	330167	331600	-	756	-	PF01061:ABC-2 type transporter	ABC2_membrane
Cac_g031532	0	0	0	0	0	0	0	0	0	0	0	0	0	0	0	0	0	0	0	0	0	0	0	0	--	--	--	--	--	--	--	--	--	--	--	--	--	--	--	-	scaffold_0234_len_475624_v2.4	302397	306040	+	447	-	-	-
Cac_g031533	4	3	5	12	9	2	8	1	3	0	3	2	0.135196483	0.083596272	0.140202338	0	0.112901577	0.065474432	0.258670286	0.035472367	0.08595241	0.262268889	0.216241764	0.048753895	6.665818011	4.504003032	0.574924157	0.57473829	0.7593182	4.093065092	3.848554766	0.096395643	0.931379204	0.963284009	1.812684457	3.643629926	-1.003059324	0.450892614	0.626388113	-	scaffold_0234_len_475624_v2.4	310170	311753	+	1584	-	PF00083:Sugar (and other) transporter	Sugar_tr
Cac_g031530	0	0	0	0	0	0	0	0	0	0	0	0	0	0	0	0	0	0	0	0	0	0	0	0	--	--	--	--	--	--	--	--	--	--	--	--	--	--	--	-	scaffold_0234_len_475624_v2.4	276201	276611	+	411	-	-	-
Cac_g031531	224	343	336	420	349	357	144	136	194	201	90	115	8.185985578	10.33421105	10.18690092	8.115704417	3.662172663	4.070587904	5.03427112	5.216108651	6.009745541	9.92504245	9.066507919	9.409468396	332.4006666	333.0844532	-0.004370299	0.982197111	0.991532634	161.9680499	284.7138966	-0.813790241	0.00018161	0.001355319	149.1685432	269.516108	-0.854807714	0.029477828	0.091072601	-	scaffold_0234_len_475624_v2.4	293681	297761	+	1465	-	-	-
novel.1096	80	84	80	89	94	90	60	53	77	64	94	88	2.336620075	2.022728774	1.938509579	2.065310236	3.057027323	2.489528654	1.676488268	1.624646017	1.906427258	1.680924661	1.951720535	1.895896134	80.94649025	91.37642356	-0.173409409	0.510121764	0.710239156	64.90287633	78.16361884	-0.263094024	0.328259411	0.502437874	89.56235544	74.00710367	0.276885853	0.348833048	0.530689503	-	scaffold_0288_len_296264_v2.4	312	2223	-	1833	-	-	-
novel.1097	367	488	514	645	626	582	473	375	394	395	316	412	4.675957958	5.12607086	5.433097518	5.560435866	4.482961057	5.084381034	5.765232497	5.014418362	4.255319293	5.314034551	5.669836404	5.348123568	548.1752534	507.0060892	0.111702945	0.485797776	0.6917403	429.4836424	433.3802627	-0.014232152	0.944390131	0.970252684	408.0159997	410.2632282	-0.008518992	0.96392972	0.980434763	-	scaffold_0288_len_296264_v2.4	248649	255945	-	4202	-	PF13359:DDE superfamily endonuclease	-
novel.1094	161	201	176	195	122	406	200	166	202	127	228	236	2.462035704	2.534106005	2.232857391	2.145751371	3.882188939	3.495560428	2.925833568	2.664166253	2.618491915	1.928249413	1.326233406	4.47783843	216.5449751	200.3475551	0.111731802	0.814184029	0.909777215	195.3788844	171.3688832	0.189397426	0.324777044	0.498581167	213.9243998	162.2463027	0.399509383	0.196218044	0.359637787	-	scaffold_0286_len_302687_v2.4	282393	301558	-	3501	-	PF07059:Protein of unknown function (DUF1336)	-
novel.1095	7	10	6	32	22	13	9	30	13	19	16	15	0.561024928	0.66076095	0.398947012	1.682460694	1.427833121	1.16442553	0.690045583	2.523423468	0.88319961	1.658418841	1.253425314	0.751452245	19.54218173	8.566079502	1.193653345	0.071100556	0.203151773	18.59777767	7.333187864	1.335415094	0.08685286	0.194557777	18.34173424	6.943336497	1.39970061	0.020293472	0.068811827	-	scaffold_0288_len_296264_v2.4	67352	69012	+	668	-	-	-
novel.1092	3	4	3	2	12	0	0	1	6	0	0	0	0.40764828	0.448109964	0.33819366	0	0	0	0	0.142609719	0.69110973	0.175733469	1.159143668	0	4.186896267	3.723133574	0.167579132	0.912119668	0.960029502	2.235779848	3.185693143	-0.481230531	0.742637495	0.84651626	0	3.016191365	-3.906838821	0.062749237	1	-	scaffold_0284_len_294238_v2.4	101088	106181	-	394	-	-	-
novel.1093	29	26	20	57	64	69	21	31	45	20	16	19	2.991515253	2.211193869	1.711603111	2.279451868	1.837750529	1.898380067	2.072352695	3.356137005	3.93493112	3.802140884	4.693154581	5.133531478	56.50682043	28.38744064	0.999822142	0.012974149	0.058404739	33.04490597	24.30388751	0.451846019	0.348539862	0.523983746	20.04433141	23.01562486	-0.193428408	0.685502796	0.81281759	-	scaffold_0286_len_302687_v2.4	1	519	+	519	-	-	-
novel.1090	22	41	72	0	19	30	27	5	27	0	3	3	1.989580683	3.056912314	5.401958196	0	0.302088004	0.262782518	2.335897548	0.474562747	2.069826944	0	1.221473747	1.956744152	15.03513039	49.06258341	-1.71062958	0.123024971	0.29458195	19.64907699	41.84312679	-1.086673565	0.131490748	0.262828299	2.143036955	39.59575623	-4.195337913	3.19E-06	5.06E-05	-	scaffold_0281_len_304954_v2.4	108464	117306	-	592	-	-	-
novel.1091	1135	2018	1593	354	409	680	359	127	393	545	258	576	17.93018928	26.28272702	20.87779535	9.512457335	4.538183671	8.813488387	5.425435603	2.105607882	5.262752669	3.616199655	4.593079707	7.747682952	432.2373394	1746.673786	-2.015279664	5.37E-09	2.28E-07	294.8607669	1493.6762	-2.339844691	2.26E-08	5.29E-07	497.1002829	1413.968122	-1.507988459	2.84E-05	0.000326827	-	scaffold_0283_len_297726_v2.4	63042	68475	+	3389	-	PF01263:Aldose 1-epimerase	Aldose_epim
novel.1098	1	0	0	10	6	9	0	0	8	1	1	1	0.183348656	0	0	0.202574575	0.204150797	0.177588186	0	0	1.243366363	1.185599086	0.782025009	1.19012932	7.369760185	0.422123672	4.198936895	0.00877309	0.042952814	2.472241463	0.362842902	2.856406162	0.417095667	1	1.095532826	0.344071466	1.751393584	0.459313819	1	-	scaffold_0290_len_293424_v2.4	15041	15332	+	292	-	-	-
novel.1099	3	7	5	2	7	3	1	4	2	0	13	4	0.334611297	0.643691292	0.462667716	0	1.614492555	0.432131252	0.106701493	0.468235244	0.189095301	0.144247889	0.555020527	0.241331779	3.601308873	5.477256727	-0.618708815	0.555948856	0.745451206	2.492502344	4.683629215	-0.939941315	0.39371286	0.568707073	6.313320983	4.433323061	0.501557373	0.710220552	0.82968486	-	scaffold_0290_len_293424_v2.4	4192	7144	-	480	-	-	-
Cac_g001493	836	953	943	1581	1361	1611	1178	1265	1686	862	1442	998	22.94085445	21.56038256	21.46816145	26.13471599	44.05973925	26.52590402	30.92429121	36.43162991	39.21861744	28.05403328	26.54930145	31.88399758	1348.222177	1018.972793	0.404074789	0.009887101	0.047133335	1413.746644	871.4038092	0.698497088	3.72E-05	0.000352831	1211.993265	825.013249	0.554766275	0.054393801	0.143626902	-	scaffold_0002_len_6723837_v2.4	5007479	5011905	+	1951	-	PF00782:Dual specificity phosphatase, catalytic domain	DSPc
Cac_g001490	10	5	12	9	6	5	18	44	4	20	12	8	0.424903234	0.175154093	0.423010483	0.938917079	0.567733646	0.329242859	0.73166738	1.962128639	0.14407261	0.247282095	0.181231193	0.153226526	5.855249791	10.21099919	-0.792055986	0.325082569	0.548774044	24.29131131	8.722814057	1.474968317	0.138130941	0.272430977	14.87448131	8.258769879	0.849009801	0.255502403	0.430405062	-	scaffold_0002_len_6723837_v2.4	4994773	4997204	+	1260	-	PF06219:Protein of unknown function (DUF1005)	-
Cac_g001491	11	0	7	25	4	1	2	12	6	3	1	13	0.474167377	0	0.250332291	0.142878686	0.047996806	0.542773553	0.082474584	0.542881442	0.219240929	0.696849704	0.122571821	0.03108944	8.441467082	7.119925837	0.257985757	0.868582239	0.937042389	7.129460057	6.089515125	0.231976345	0.868941144	0.926092539	5.822137162	5.768614982	0.031524785	0.98349891	0.990946404	-	scaffold_0002_len_6723837_v2.4	4999321	5000562	-	1242	-	PF08263:Leucine rich repeat N-terminal domain|PF13855:Leucine rich repeat	LRRNT_2
Cac_g001496	451	433	591	708	545	841	789	584	752	574	858	620	9.17035745	7.258683639	9.969584324	12.89522196	19.42541745	12.21062102	15.34750832	12.46256205	12.96161031	9.309001619	7.877671852	12.33330959	621.2311106	550.5202588	0.174368026	0.510190553	0.710239156	729.8534306	470.4683782	0.633821022	0.003408431	0.015232399	753.0861126	445.3980855	0.757539105	0.009069692	0.037279006	-	scaffold_0002_len_6723837_v2.4	5027302	5035607	-	2633	-	PF00675:Insulinase (Peptidase family M16)|PF05193:Peptidase M16 inactive domain	-
Cac_g001497	195	294	214	8	7	23	23	10	9	222	67	120	10.05768059	12.50174995	9.157076642	12.65095787	3.84779017	5.994884422	1.134859809	0.54131242	0.393493112	0.266816904	0.256656891	0.85558858	11.45069991	260.5864961	-4.518500375	3.64E-20	1.12E-17	14.60233956	222.9475834	-3.938482173	1.19E-18	1.81E-16	149.9933938	211.0741162	-0.493473372	0.312618219	0.493458477	-	scaffold_0002_len_6723837_v2.4	5037574	5040371	+	1038	-	PF00293:NUDIX domain	NUDIX
Cac_g001494	0	0	0	0	0	0	0	0	0	0	0	0	0	0	0	0	0	0	0	0	0	0	0	0	--	--	--	--	--	--	--	--	--	--	--	--	--	--	--	-	scaffold_0002_len_6723837_v2.4	5007538	5007765	-	228	-	-	-
Cac_g001495	37	53	67	94	67	73	51	29	84	49	50	118	0.810183589	0.956792666	1.217128322	1.185454815	1.219059975	2.502649705	1.06832415	0.666445255	1.559166163	1.330974385	1.042913243	1.152865102	68.89584157	57.81159526	0.250273079	0.450739564	0.662756668	54.77529482	49.38077722	0.152652713	0.733070657	0.840305238	76.85942406	46.7411014	0.71882316	0.109444074	0.238370519	-	scaffold_0002_len_6723837_v2.4	5017416	5023498	-	2445	-	PF02365:No apical meristem (NAM) protein	NAM
Cac_g001498	819	925	631	1710	995	3305	2782	2927	5094	2618	10295	4559	20.03081969	18.65163047	12.80336206	70.74433509	280.3590121	107.9992533	65.09132279	75.13154268	105.610028	27.04400802	17.29934111	58.29887829	1797.275072	891.6449885	1.011327978	0.028606137	0.106170936	3659.405978	763.3283613	2.261612955	1.18E-13	8.14E-12	6457.234574	722.8055956	3.159312722	4.98E-09	1.68E-07	-	scaffold_0002_len_6723837_v2.4	5043367	5050067	+	2189	-	PF00365:Phosphofructokinase	PFK
Cac_g001499	1	4	2	14	0	8	3	0	63	10	36	45	0.03103641	0.102350914	0.051496928	0.342908846	1.244077206	1.352758702	0.089072551	0	1.657461422	0.280969801	0	0.179075175	6.351089525	2.525091166	1.322253631	0.383541212	0.603761523	20.51304244	2.160258311	3.242162171	0.056874579	0.140941336	32.5014877	2.044644311	3.968124672	1.70E-05	0.000212775	-	scaffold_0002_len_6723837_v2.4	5052610	5056668	-	1725	-	PF01019:Gamma-glutamyltranspeptidase	-
Cac_g006642	56	37	48	74	47	362	19	39	97	26	34	37	1.596441543	0.86961489	1.135235801	0.818927676	1.07923808	1.021652162	0.518166994	1.166848211	2.344056767	1.364133389	0.952477034	7.442990747	146.7254506	53.52832933	1.455640856	0.059506057	0.180024817	51.47117154	45.7878914	0.174378132	0.782392582	0.873568288	35.18967619	43.35872252	-0.294883668	0.474273707	0.647238615	-	scaffold_0013_len_3327447_v2.4	608872	624284	+	1878	-	PF04484:QWRF family	-
Cac_g006643	50	51	37	68	83	57	31	22	28	27	41	31	0.916743278	0.770917947	0.562806756	0.546951353	0.837018269	0.550523376	0.543739115	0.423335974	0.435178227	0.806207378	1.081801262	0.753748569	61.5916315	51.98766237	0.248269094	0.499117207	0.702416868	27.83747384	44.50630539	-0.672559699	0.090377675	0.200549392	36.27670044	42.14502448	-0.215166978	0.60483196	0.75463571	-	scaffold_0013_len_3327447_v2.4	626779	629698	+	2920	-	PF14432:DYW family of nucleic acid deaminases|PF13041:PPR repeat family	-
Cac_g006640	0	0	0	0	0	0	0	0	0	0	0	0	0	0	0	0	0	0	0	0	0	0	0	0	--	--	--	--	--	--	--	--	--	--	--	--	--	--	--	-	scaffold_0013_len_3327447_v2.4	598504	602004	-	432	-	-	-
Cac_g006641	0	0	0	0	0	0	0	0	0	0	0	0	0	0	0	0	0	0	0	0	0	0	0	0	--	--	--	--	--	--	--	--	--	--	--	--	--	--	--	-	scaffold_0013_len_3327447_v2.4	602440	603915	+	504	-	PF14543:Xylanase inhibitor N-terminal	-
Cac_g006647	0	0	0	0	0	0	0	0	0	0	0	0	0	0	0	0	0	0	0	0	0	0	0	0	--	--	--	--	--	--	--	--	--	--	--	--	--	--	--	-	scaffold_0013_len_3327447_v2.4	645623	652004	+	1050	-	PF00012:Hsp70 protein	HSP70
Cac_g006644	40	58	83	131	83	106	46	32	25	110	29	52	0.666514877	0.796779404	1.147381376	2.025115268	0.538048226	0.839246503	0.733261427	0.559608881	0.353119143	1.411501283	0.983149607	1.273883276	94.19396619	66.48290901	0.499754226	0.160654054	0.351821628	35.94707541	56.76268708	-0.665606864	0.139465529	0.274364143	70.24472056	53.72498751	0.384295471	0.513680724	0.681419466	-	scaffold_0013_len_3327447_v2.4	630417	636676	-	3213	-	PF14569:Zinc-binding RING-finger|PF03552:Cellulose synthase	-
Cac_g006645	3046	3942	4267	3254	3736	2672	1944	1487	1948	1568	1337	1982	169.5178394	180.8682678	197.0098771	96.41370554	82.84957156	106.8379387	103.4982298	86.85228363	91.89795754	117.1016957	147.8032686	107.2496487	2858.740672	4170.576637	-0.544941018	0.00528758	0.028859421	1846.031457	3564.796136	-0.94941722	1.42E-09	4.37E-08	1765.858988	3374.652089	-0.934233152	1.89E-07	4.33E-06	-	scaffold_0013_len_3327447_v2.4	638861	644381	-	962	-	PF00707:Translation initiation factor IF-3, C-terminal domain|PF05198:Translation initiation factor IF-3, N-terminal domain	-
Cac_g025047	0	0	0	0	0	1	0	0	0	0	0	0	0	0	0	0	0	0	0	0	0	0	0	0.097507789	--	--	--	--	--	--	--	--	--	--	--	--	--	--	--	-	scaffold_0118_len_1171114_v2.4	255596	255991	-	396	-	-	-
Cac_g025046	461	1299	737	1118	275	514	3234	1002	517	44645	7588	9056	16.41019231	38.12256786	21.76507063	1755.871701	300.7553888	312.2378153	110.1295622	37.43391335	15.60036234	25.73443718	6.958843995	13.19622705	551.808086	908.4947746	-0.719282853	0.169425416	0.364307085	1667.714467	777.2092718	1.101332357	0.114289684	0.237472698	22923.51367	735.675838	4.961495038	1.41E-11	8.98E-10	-	scaffold_0118_len_1171114_v2.4	251103	253833	-	1504	-	PF00226:DnaJ domain|PF01556:DnaJ C terminal domain	DnaJ_C
Cac_g025045	833	1220	850	1118	1079	1257	622	674	946	472	754	782	12.95294616	15.64024815	10.96534581	8.109102022	13.05474084	11.77786718	9.252627861	10.99938034	12.46941538	11.24153166	11.92714955	14.09719644	1025.131152	1077.94492	-0.072706675	0.738574765	0.866765112	766.025329	922.3996039	-0.267795126	0.262227324	0.430485021	727.7868377	873.3032383	-0.262900075	0.35565169	0.537399879	-	scaffold_0118_len_1171114_v2.4	242687	251178	+	3443	-	PF15613:Williams-Beuren syndrome DDT (WSD), D-TOX E motif|PF15612:WSTF, HB1, Itc1p, MBD9 motif 1|PF05066:HB1, ASXL, restriction endonuclease HTH domain	-
Cac_g025044	20	14	6	8	5	8	4	5	5	9	11	17	2.150112749	1.240850684	0.535133744	1.069008	1.316731648	1.770176213	0.41137925	0.564138848	0.455651328	0.556136439	0.38211396	0.620290516	6.20389605	15.4490646	-1.30656155	0.105177888	0.265395614	4.845332566	13.24806294	-1.444918306	0.084958262	0.191234464	13.27060173	12.55003015	0.09645786	0.894289386	0.941865935	-	scaffold_0118_len_1171114_v2.4	241678	242572	-	498	-	-	-
Cac_g025043	3	1	4	3	1	2	1	0	3	1	4	3	0.40558945	0.111461696	0.448647482	0.149373172	0.602141745	0.392846593	0.129335143	0	0.343809638	0.262268889	0.096107451	0.195015579	1.752121029	3.030395613	-0.77658139	0.570101944	0.75580086	1.275137523	2.58700416	-0.972686261	0.542805219	0.699169767	2.908217283	2.449272038	0.25575589	0.838901296	0.910254209	-	scaffold_0118_len_1171114_v2.4	241281	241676	+	396	-	-	-
Cac_g025042	443	643	468	555	588	550	324	187	460	231	342	329	11.39156998	13.63173325	9.98402264	6.562949208	9.792178297	8.194304435	7.970324774	5.046685333	10.02695545	9.228539282	10.74852433	10.20038258	501.8531764	576.8837882	-0.20146221	0.319477252	0.542787075	326.2800702	493.5871653	-0.595944675	0.071723675	0.168635108	328.0658677	467.3094482	-0.510551058	0.05150395	0.137855254	-	scaffold_0118_len_1171114_v2.4	228930	241226	+	2082	-	PF00046:Homeobox domain|PF02791:DDT domain	DDT
Cac_g025041	11000	15746	17540	9170	10673	8389	6218	5548	5390	6123	4692	5352	334.8015248	395.1165663	442.8984688	205.9046756	159.0106071	157.7782691	181.0492006	177.2213165	139.06406	180.4779725	230.9260425	184.1530225	8365.765167	16341.82882	-0.966041218	1.94E-06	3.89E-05	5946.938641	13964.47154	-1.231636838	4.06E-09	1.13E-07	5903.751516	13218.75878	-1.1629442	1.29E-07	3.10E-06	-	scaffold_0118_len_1171114_v2.4	221118	226307	+	1759	-	PF03151:Triose-phosphate Transporter family	-
novel.749	124	161	250	176	158	147	47	66	47	71	18	36	2.335921226	2.500475674	3.907116531	1.477753728	0.377556858	0.656863831	0.84700411	1.304863874	0.750526037	2.143923583	2.115851854	1.997228513	142.0454685	196.9560403	-0.472862966	0.111801744	0.276694594	56.06814394	168.1459505	-1.59023728	3.14E-05	0.000305413	45.86885609	159.1499176	-1.796622882	0.001291754	0.007843481	-	scaffold_0107_len_1243430_v2.4	1023137	1026427	+	2842	-	-	-
novel.746	130	59	20	16	81	71	13	36	62	65	106	105	2.430986717	0.909602185	0.310276638	1.342949856	2.207081899	1.901800131	0.232559314	0.706523315	0.982793601	0.193472544	1.076752562	0.957572129	50.92231361	82.53379474	-0.695485614	0.409963319	0.62715074	37.42203704	70.83383874	-0.916740366	0.279345242	0.449395001	100.1674529	67.12040086	0.581147735	0.417769967	0.597363115	-	scaffold_0106_len_1263993_v2.4	506282	509228	-	2863	-	-	-
novel.747	1	9	30	9	9	0	9	17	23	8	9	3	0.117665511	0.873075787	2.928534113	1.040031226	1.17913911	0.341906046	1.013077911	2.099340432	2.294079257	0.684781186	0.752806492	0	5.216465161	14.17557467	-1.44326879	0.318555153	0.541791975	16.72729574	12.05062782	0.465199837	0.656194135	0.785681279	7.496493268	11.39716549	-0.617815461	0.595729783	0.747152647	-	scaffold_0106_len_1263993_v2.4	1252115	1255020	-	455	-	-	-
novel.744	1	0	1	0	0	0	1	0	1	0	6	0	0.198288176	0	0.164504077	0	1.32471184	0	0.189691543	0	0.168084712	0	0	0	0	0.775918736	-2.240148236	0.578674742	1	0.657077157	0.662591931	0.032891822	0.989255563	1	2.303958917	0.627475588	1.884356759	0.493544831	1	-	scaffold_0106_len_1263993_v2.4	1052645	1052914	+	270	-	-	-
novel.745	7	12	9	1	1	4	2	0	4	0	1	3	0.690174313	0.975443789	0.736178465	0	0.109782749	0.286495858	0.188643523	0	0.334312134	0.063755973	0.070089411	0.284442612	1.817278573	10.32515338	-2.526113356	0.015901205	0.068245441	1.93221468	8.831393627	-2.146943724	0.045297109	0.118397034	1.37505065	8.360431164	-2.559367261	0.027767145	0.086922691	-	scaffold_0106_len_1263993_v2.4	1191243	1240956	+	543	-	-	-
novel.742	1512	2152	1531	2182	2206	1689	1534	1346	1513	1078	1166	1396	36.99687609	43.4125984	31.07909059	29.14333387	31.7676555	33.08529586	35.90788083	34.56551944	31.38221468	34.52455868	38.37164637	29.80690122	1794.576154	1930.624258	-0.105429356	0.615878535	0.789565226	1515.098644	1652.013766	-0.124934378	0.536934725	0.694148646	1319.827879	1564.093123	-0.244895258	0.235444757	0.407647464	-	scaffold_0105_len_1259996_v2.4	691271	701327	-	2188	-	PF05011:Lariat debranching enzyme, C-terminal domain	-
novel.743	0	4	0	5	2	13	7	1	0	5	1	0	0	0.477176556	0	0.799348324	0.161113602	0	0.968964909	0.151860079	0	0.467830991	0.205721894	1.356675945	6.012163496	1.395377366	2.075253246	0.239707417	0.453634574	2.817927569	1.19791735	1.217631461	0.643611653	0.777124126	2.289929025	1.1337646	0.992982844	0.705467228	1	-	scaffold_0105_len_1259996_v2.4	937285	937654	-	370	-	-	-
novel.740	71	111	98	39	89	13	25	30	40	5	10	19	2.830368079	3.648108929	3.241085533	0.220222546	0.443872173	0.733625655	0.953401277	1.255135426	1.351686441	1.005331526	2.522122851	0.373767759	41.76552313	103.3644189	-1.307929328	0.04326703	0.143779109	32.5103442	88.37945737	-1.442785862	8.40E-06	9.81E-05	12.02256488	83.66464574	-2.783435049	1.30E-08	3.95E-07	-	scaffold_0105_len_1259996_v2.4	218229	221408	-	1343	-	-	-
novel.741	25	24	7	1134	452	766	192	137	392	30	43	124	2.280145122	1.804654097	0.529663893	3.023089062	4.366809898	10.95419596	16.75231616	13.11377752	30.30679033	66.879907	29.30573219	50.38777308	687.8007726	21.40192144	5.015747892	1.58E-21	5.91E-19	240.2438796	18.35681985	3.719396687	4.61E-10	1.59E-08	68.91103067	17.3882031	1.994839946	0.006772269	0.029637779	-	scaffold_0105_len_1259996_v2.4	348802	349565	-	587	-	PF06404:Phytosulfokine precursor protein (PSK)	-
Cac_g001144	3	2	2	0	1	0	0	1	1	6	0	0	0.148716132	0.081738577	0.082252038	0.328620978	0	0	0	0.052026138	0.042021178	0	0.035239399	0	0.302768179	2.671649826	-3.062706519	0.133408981	1	0.690628934	2.286985439	-1.721706012	0.310862667	1	2.287123046	2.165904943	0.073792516	0.969900206	0.983902726	-	scaffold_0002_len_6723837_v2.4	2089539	2091560	+	1080	-	PF01095:Pectinesterase	-
Cac_g001145	493	799	692	709	751	703	424	310	387	435	306	317	8.614275156	11.51009345	10.03131256	8.397853312	5.953421029	5.36497155	7.087430757	5.684840424	5.732105602	8.010842283	9.328319639	8.859333704	641.1785335	731.6597834	-0.191400804	0.325706208	0.549403784	385.4622106	625.5918696	-0.699259766	0.001297713	0.006872894	388.0400678	592.2123644	-0.610926021	0.026731405	0.084434872	-	scaffold_0002_len_6723837_v2.4	2092117	2098672	-	3064	-	PF05641:Agenet domain|PF01426:BAH domain	Agenet
Cac_g001146	13	11	7	31	24	38	19	17	28	23	18	15	0.300384763	0.209549912	0.134187615	0.58717775	0.463105995	0.335708353	0.419990339	0.412257185	0.548433502	0.463187006	0.394218908	0.633274585	27.60632485	11.80146094	1.237233649	0.031478268	0.113962266	21.75291639	10.10947364	1.12296633	0.047677108	0.123221601	20.63446925	9.574610564	1.116324006	0.065586888	0.164821821	-	scaffold_0002_len_6723837_v2.4	2100229	2102745	-	2317	-	PF08325:WLM domain	-
Cac_g001147	351	464	352	708	577	700	367	555	535	306	395	474	10.20737122	11.12461586	8.492377759	9.831854127	12.79019715	13.35123608	10.20995926	16.9388741	13.18839579	13.31374322	11.92818229	14.68178121	587.2917778	434.5650458	0.434554294	0.032300668	0.116165909	504.8516941	371.8279295	0.440859761	0.112165884	0.234444035	424.9076552	352.0440293	0.272006999	0.251003206	0.425320806	-	scaffold_0002_len_6723837_v2.4	2104850	2112359	+	1841	-	-	-
Cac_g001140	9	26	11	19	3	15	1	6	2	65	12	3	1.235487864	2.942588764	1.252761815	9.858629329	1.834216394	0.398890387	0.131324914	0.864434296	0.232732678	1.6865907	0.29275808	1.485118638	10.8095142	16.76081163	-0.634381582	0.45626976	0.666644917	3.255699846	14.34928821	-2.172807364	0.027241779	0.080200219	30.37614167	13.58355844	1.156272036	0.290378723	0.469697343	-	scaffold_0002_len_6723837_v2.4	2059218	2059607	+	390	-	-	-
Cac_g001141	1520	1996	1759	3226	3632	3603	2073	1871	2209	1099	1246	1031	17.00323179	18.40808767	16.32426268	13.58290886	15.51955555	11.17076442	22.18392259	21.96577035	20.94667046	23.33524559	28.8818753	29.06873042	3107.56929	1960.246805	0.664604327	9.01E-05	0.001001087	2118.120314	1676.540511	0.33714362	0.009458529	0.034888018	1237.9736	1587.245015	-0.358916774	0.082518561	0.194828843	-	scaffold_0002_len_6723837_v2.4	2061036	2067912	-	4786	-	PF00664:ABC transporter transmembrane region|PF00005:ABC transporter	ABC_tran
Cac_g001142	3221	5631	2474	5323	5627	7566	3081	4543	5936	3710	5383	4925	30.87097706	44.49440744	19.67157773	39.28626725	57.44568072	45.7195793	28.24896238	45.69694331	48.22641062	32.98953865	38.33789174	52.29978482	5518.346191	4199.291822	0.394053878	0.265738823	0.484258868	4640.339018	3596.664235	0.367572581	0.348893218	0.524170479	5108.225616	3405.453107	0.584960086	0.111608034	0.241627821	-	scaffold_0002_len_6723837_v2.4	2069731	2076939	-	5586	-	PF00005:ABC transporter|PF00664:ABC transporter transmembrane region	ABC_tran
Cac_g001143	16957	13454	7488	3294	5592	3523	5962	4260	9177	8483	15732	14963	557.6416469	364.7689425	204.2922372	308.2214469	576.0543611	476.6078569	187.5639216	147.0281674	255.8222474	70.04705833	130.7269128	83.5589048	3695.06655	14500.52031	-1.972425447	2.18E-06	4.31E-05	6536.636727	12426.44282	-0.926734506	0.032333338	0.091537762	14217.65552	11769.96715	0.272598335	0.539601626	0.702413555	-	scaffold_0002_len_6723837_v2.4	2082524	2084151	-	1628	-	PF06426:Serine acetyltransferase, N-terminal|PF00132:Bacterial transferase hexapeptide (six repeats)	Hexapep
Cac_g020677	6	17	13	21	10	26	35	7	6	31	19	30	0.569551143	1.330425771	1.023775371	3.251250098	2.008206778	2.758284588	3.178342342	0.697371639	0.482796513	1.289023687	0.674796993	1.780035815	16.88616574	13.06243167	0.360713374	0.599625132	0.777938329	16.70701645	11.16494353	0.574831686	0.533488155	0.691647374	29.02324728	10.56718194	1.444625904	0.009092732	0.037336861	-	scaffold_0081_len_1536976_v2.4	148590	149231	+	564	-	-	-
Cac_g020676	1136	1267	3423	830	300	3428	7250	657	1274	7158	5961	7032	75.36424941	69.29851234	188.3969179	524.6696561	440.3312608	451.8582847	460.125397	45.74432044	71.64532745	35.60617032	14.14816001	164.0218761	1381.291207	2132.558777	-0.626652141	0.426573616	0.642281637	3167.755394	1817.670784	0.801335894	0.348400353	0.523858814	7340.559751	1720.077434	2.093295878	2.02E-06	3.40E-05	-	scaffold_0081_len_1536976_v2.4	128432	135080	+	807	-	PF00232:Glycosyl hydrolase family 1	Glyco_hydro_1
Cac_g001148	565	902	716	1492	995	1142	908	725	822	580	623	619	18.89372968	24.86772391	19.8637902	21.42912559	23.19693718	20.04916265	29.04733209	25.44438862	23.30088757	32.26251344	23.652878	27.54287483	1067.653383	806.4747365	0.404475325	0.067480967	0.196048705	846.7085572	689.756907	0.295143625	0.157145627	0.297780441	664.8044922	652.9816473	0.025115313	0.902328527	0.945582898	-	scaffold_0002_len_6723837_v2.4	2113172	2120275	-	1601	-	PF03031:NLI interacting factor-like phosphatase	NIF
Cac_g001149	3650	4873	5856	2256	2994	1448	708	411	577	432	346	216	626.3237091	689.3863003	833.6560443	81.90245904	66.10821585	35.90013479	116.2225492	74.01718657	83.92922209	250.325567	365.2157051	179.2043157	1979.073872	5312.493774	-1.424590454	4.16E-06	7.47E-05	581.5647598	4539.069719	-2.964274686	4.19E-30	2.17E-27	368.89063	4296.684116	-3.542871942	1.03E-22	4.60E-20	-	scaffold_0002_len_6723837_v2.4	2122707	2123018	+	312	-	-	-
Cac_g020670	1578	474	5295	230	104	2144	10456	72	1676	11778	9478	7973	106.2674971	26.31673725	295.8279916	876.3391414	710.6954048	520.0577318	673.6125645	5.088745288	95.67508667	10.01570247	4.97872861	104.1339036	758.5527091	2704.808237	-1.834255414	0.196993005	0.401216981	4184.588857	2301.690415	0.862370426	0.593298796	0.738964473	10763.01012	2177.920707	2.305023072	0.001853883	0.010516102	-	scaffold_0081_len_1536976_v2.4	75150	81373	+	795	-	PF00232:Glycosyl hydrolase family 1	Glyco_hydro_1
Cac_g024249	1948	1381	619	3357	5240	3503	1449	3991	4626	1236	3345	2448	78.00422508	45.59141828	20.56362479	54.68331721	149.141548	94.94605581	55.50712218	167.7241756	157.0240591	86.92418776	149.1599134	101.1680145	3599.744655	1523.050093	1.241163215	0.009159467	0.044475161	3456.854307	1305.943587	1.404530826	0.018875438	0.060024223	2564.307361	1237.110595	1.051770764	0.065453229	0.164575431	-	scaffold_0108_len_1229280_v2.4	265895	267566	+	1337	-	PF02893:GRAM domain	GRAM
Cac_g026631	177	284	298	288	227	200	122	152	150	188	118	221	3.603114799	4.766322485	5.032698865	4.22833988	2.674608315	4.357460382	2.375832481	3.247380548	2.588376745	3.791031967	3.284901501	2.936356243	210.3415929	279.218612	-0.409605884	0.095759989	0.248275594	146.8192684	238.6005362	-0.703638276	0.007484529	0.028849818	189.9822831	225.8523646	-0.249665965	0.415656803	0.595677179	-	scaffold_0141_len_1018306_v2.4	130691	138423	+	2630	-	PF13639:Ring finger domain	-
Cac_g026630	74	108	97	223	127	178	139	155	206	89	111	154	3.993747734	4.805437296	4.343106623	5.306963772	6.670298024	8.050187035	7.176535895	8.779410816	9.424265811	7.782406258	4.872415227	6.928557518	155.2630437	103.2304618	0.588121686	0.046185003	0.150729275	171.1865535	88.26979903	0.9543287	0.000102191	0.000830166	127.4231833	83.56313257	0.609199963	0.031931918	0.096721874	-	scaffold_0141_len_1018306_v2.4	122150	128916	+	992	-	PF00235:Profilin	-
Cac_g026633	199	162	273	195	164	209	133	49	102	168	87	134	4.880450611	3.275533988	5.554555885	4.552220964	2.375742947	3.183083158	3.120395469	1.261210825	2.120500673	3.092442142	2.859185649	3.69680929	168.3059254	237.1014465	-0.494137312	0.095511327	0.248054297	96.509665	202.5528751	-1.067866636	0.01288676	0.044523798	141.7140845	191.7570135	-0.436209956	0.244831875	0.418812472	-	scaffold_0141_len_1018306_v2.4	149994	159606	-	2183	-	PF03759:PRONE (Plant-specific Rop nucleotide exchanger)	DUF315
Cac_g026632	717	741	780	615	544	677	458	536	402	430	403	443	23.91688969	20.37811471	21.58539474	15.8475163	14.96800574	14.31283325	14.6151129	18.76441798	11.36692501	13.26541332	12.89959591	16.28726372	544.437785	837.1164797	-0.620517951	0.001039127	0.007749698	488.1725782	715.8767926	-0.553177592	0.031342294	0.089330909	465.0058826	677.7843488	-0.54340603	0.001219735	0.007481931	-	scaffold_0141_len_1018306_v2.4	139130	149069	+	1605	-	PF07082:Protein of unknown function (DUF1350)	-
Cac_g026635	23	64	22	123	49	69	490	214	48	69	298	226	0.912125609	2.092507565	0.723817938	3.023312994	13.15880428	8.681036709	18.58977121	8.906874854	1.613613236	3.154220501	1.381384423	1.973557657	70.2366758	39.81837372	0.816682308	0.151694488	0.338576723	267.0385988	34.10654299	2.967206071	0.000378072	0.002481609	215.3915394	32.28876801	2.735676627	3.36E-05	0.000375931	-	scaffold_0141_len_1018306_v2.4	166505	169093	-	1350	-	PF02458:Transferase family	-
Cac_g026634	13	10	15	0	4	8	5	0	0	21	2	1	0.875461003	0.555205427	0.838039636	1.562499743	0.149967378	0.065227359	0.322117714	0	0	0	0.191489562	0.388559342	3.68641538	14.28297711	-1.966389202	0.071029965	0.202991922	1.74023487	12.20798654	-2.813613618	0.041183533	0.110226987	9.103269467	11.55840239	-0.3500262	0.766821006	0.866261405	-	scaffold_0141_len_1018306_v2.4	162908	163702	-	795	-	PF02458:Transferase family	-
Cac_g026637	66	55	6	286	22	18	3625	854	495	808	1689	1026	2.358808606	1.6205846	0.177901605	31.90563083	67.21276594	35.51668876	123.9389838	32.03254189	14.99634297	6.609596186	0.558937323	0.463975649	91.40639248	49.16937149	0.896864956	0.423496379	0.639318613	1740.525555	42.21748926	5.367785571	1.72E-08	4.14E-07	1295.505336	39.99840473	5.02096228	4.75E-11	2.61E-09	-	scaffold_0141_len_1018306_v2.4	175512	177750	-	1498	-	PF02458:Transferase family	-
Cac_g026636	0	0	0	1	0	0	24	16	3	12	13	25	0	0	0	0.515483886	0.562786076	0.941462423	0.892666085	0.652877028	0.09887336	0.025141244	0	0	--	--	--	--	--	15.38579794	0	6.445053978	0.000228173	0.001632359	17.82496955	0	6.742482953	2.55E-06	4.17E-05	-	scaffold_0141_len_1018306_v2.4	171299	173560	-	1377	-	PF02458:Transferase family	-
Cac_g026639	909	2253	868	1382	657	873	3466	1195	908	1192	1678	2031	35.18862399	71.90512457	27.87648259	50.98258638	72.32754231	76.15258768	128.3565725	48.55020529	29.79584093	34.59446114	18.07987537	24.37398615	851.6320446	1476.750835	-0.794138661	0.064426123	0.189894369	1942.940726	1264.733303	0.619316812	0.318640705	0.491690784	1769.661548	1197.348652	0.563550595	0.186306907	0.346987211	-	scaffold_0141_len_1018306_v2.4	182738	184866	-	1383	-	PF02458:Transferase family	-
Cac_g026638	23	68	10	32	23	20	33	36	40	18	48	127	3.040418695	7.410964294	1.096693845	2.628967821	7.065129812	16.26093897	4.173213945	4.994509264	4.482258988	2.735367372	2.161349778	1.906818992	22.01087474	36.96821031	-0.74892709	0.309054947	0.532182963	37.58431249	31.70747199	0.24327808	0.734654228	0.841263264	67.24780784	30.02168314	1.164161174	0.182972853	0.342877425	-	scaffold_0141_len_1018306_v2.4	181930	182334	-	405	-	PF02458:Transferase family	-
Cac_g021606	49	77	63	94	67	53	62	104	58	61	85	69	12.49215507	16.1842382	13.32483022	17.18218255	24.12867994	17.03831794	15.12112585	27.82655161	12.5343171	15.49634462	12.1424899	9.745207064	62.7074849	69.83416325	-0.155144907	0.647508459	0.809670351	79.1889331	59.72340002	0.401557467	0.343137833	0.518439566	78.68615806	56.5389301	0.472915996	0.14246873	0.287660653	-	scaffold_0088_len_1487513_v2.4	1068647	1068966	+	210	-	-	-
Cac_g026287	32	25	54	183	229	225	92	81	179	38	105	167	1.215904783	0.783158826	1.702249424	1.595292752	4.44234453	6.146139313	3.344171701	3.230125314	5.765460705	4.496357186	6.185527359	6.16603551	189.6144736	41.3339995	2.197351476	5.68E-09	2.39E-07	118.2462232	35.28440388	1.746522552	0.000119628	0.000950445	109.973261	33.40013828	1.720461082	0.003900681	0.019053169	-	scaffold_0134_len_1056079_v2.4	542233	548544	-	1409	-	PF10607:CTLH/CRA C-terminal to LisH motif domain|PF08513:LisH	-
Cac_g026099	0	0	0	1	0	4	0	0	0	0	1	0	0	0	0	0	0.036934345	0	0	0	0	0.0214495	0	0.095695377	1.514510394	0	2.875398319	0.45841017	1	--	--	--	--	--	--	--	--	--	--	-	scaffold_0132_len_1066781_v2.4	957276	959412	+	1614	-	PF01553:Acyltransferase	Acyltransferase
Cac_g026098	216	250	204	93	233	105	15	18	20	41	21	26	13.15604825	12.55370633	10.30817355	2.759070324	1.424178258	1.533844717	0.874005403	1.150612202	1.032602327	3.662813285	10.08833021	4.612484508	128.7798908	250.5639916	-0.96074112	0.025620846	0.097788168	18.27008579	214.3927032	-3.554549078	1.09E-28	4.67E-26	32.28169533	202.9941651	-2.656091724	2.90E-13	2.71E-11	-	scaffold_0132_len_1066781_v2.4	899491	900369	+	879	-	PF04450:Peptidase of plants and bacteria	-
Cac_g026095	0	0	0	1	0	1	0	0	0	0	0	0	0	0	0	0	0	0	0	0	0	0.042740115	0	0.047670475	0.586256895	0	1.509690287	0.70856833	1	--	--	--	--	--	--	--	--	--	--	-	scaffold_0132_len_1066781_v2.4	705597	706406	-	810	-	PF03479:Domain of unknown function (DUF296)	-
Cac_g026094	18	26	17	22	27	17	24	13	15	12	13	12	1.349692625	1.607296384	1.057526208	0.994147495	1.085373146	0.871525214	1.721570306	1.023034986	0.953421686	1.066707077	1.439188882	0.919359157	19.52530334	22.68269506	-0.216664783	0.665563782	0.822334507	17.94936388	19.41336851	-0.114302308	0.82773591	0.90110453	13.53038707	18.38062637	-0.445041231	0.391116405	0.572726858	-	scaffold_0132_len_1066781_v2.4	686566	690669	-	714	-	-	-
Cac_g026097	9	4	12	19	12	7	3	8	1	3	8	6	0.563555868	0.206497457	0.62338387	0.207550091	0.557773406	0.363900002	0.179707778	0.525737817	0.053079383	0.769322074	0.534155094	0.316130517	11.05908514	9.440031182	0.237974237	0.764039204	0.881725605	4.405961113	8.060491818	-0.893117218	0.409217815	0.582716658	6.19762174	7.631257263	-0.296827735	0.732804407	0.844341997	-	scaffold_0132_len_1066781_v2.4	856449	857804	+	855	-	PF07983:X8 domain	-
Cac_g026096	23	27	17	21	27	25	27	11	11	15	20	18	0.739561304	0.715764834	0.453497725	0.532898883	0.716060454	0.560602705	0.83054135	0.371213526	0.299826784	0.436642258	0.617165683	0.579776045	21.72380694	25.14215776	-0.209701923	0.665205519	0.822193784	16.99418657	21.52706235	-0.340799194	0.581137831	0.729301279	19.34401565	20.38442485	-0.073312154	0.881353048	0.934930125	-	scaffold_0132_len_1066781_v2.4	800262	801926	-	1665	-	PF13041:PPR repeat family|PF01535:PPR repeat	PPR
Cac_g026091	13	8	18	20	15	17	20	8	19	17	22	21	0.579992914	0.294258876	0.666241511	0.837983493	1.092887268	0.907475629	0.853611943	0.374588195	0.718562144	0.576991555	0.47573188	0.547018698	15.33840707	14.64667362	0.071138416	0.906071235	0.957502314	15.88530296	12.50827495	0.353450595	0.58546805	0.732435419	21.86543381	11.84173246	0.887912332	0.111742851	0.241835716	-	scaffold_0132_len_1066781_v2.4	643876	645377	+	1200	-	PF00295:Glycosyl hydrolases family 28	-
Cac_g026090	85	90	30	428	271	515	195	182	183	164	150	260	3.53590803	3.086631571	1.035340343	7.537600047	6.947789369	10.47590914	7.760108576	7.945810193	6.453042442	11.51293173	8.013882803	15.45123432	359.8874788	77.89035475	2.21051014	7.72E-06	0.000126523	193.8726561	66.78725791	1.540087954	0.001646597	0.008362456	206.0053192	63.25790178	1.706724777	0.000714561	0.004797716	-	scaffold_0132_len_1066781_v2.4	541079	543832	-	1287	-	PF03106:WRKY DNA -binding domain	WRKY
Cac_g026093	5	6	5	8	3	5	1	2	0	6	9	7	0.628378022	0.621673683	0.521315736	0.833123605	1.259409143	0.852089793	0.120227034	0.263794503	0	0.65013133	0.268017961	0.453205218	4.670106193	5.972659728	-0.347646943	0.7021127	0.844466598	1.111244476	5.109835681	-2.261375009	0.090409771	0.200577727	8.055528915	4.838024842	0.734584485	0.338448325	0.5202097	-	scaffold_0132_len_1066781_v2.4	683286	686337	-	426	-	-	-
Cac_g026092	11	27	18	8	19	23	11	22	10	19	15	16	0.93925978	1.90071523	1.27510337	1.79247806	1.426125186	1.323272734	0.898538888	1.971516815	0.723809765	0.441716023	1.153289407	1.41642894	15.08391805	20.43046877	-0.447856863	0.505872865	0.706964232	15.31399107	17.47269656	-0.206623388	0.753161187	0.854303656	18.28809359	16.53897138	0.134725738	0.80265236	0.888265435	-	scaffold_0132_len_1066781_v2.4	645650	656325	-	627	-	PF01544:CorA-like Mg2+ transporter protein	-
Cac_g027940	451	519	467	541	550	522	383	396	493	414	365	367	5.54051197	5.25655198	4.759595924	5.619282986	4.992747124	4.366925274	4.501147879	5.105676634	5.133950441	4.297647058	4.803167218	4.625064286	477.8085394	536.6502841	-0.167210868	0.304798887	0.527663129	436.7669766	459.0547216	-0.071048724	0.675538671	0.800049035	419.2083581	434.6319132	-0.052424611	0.794835738	0.883661681	-	scaffold_0158_len_861321_v2.4	589248	618457	-	4358	-	PF09758:Uncharacterised conserved protein	-
Cac_g027941	663	373	422	432	339	338	2100	1931	2384	774	2437	1767	54.19170435	25.1355483	28.61617482	69.89843451	221.7931663	139.8917721	164.206267	165.6480468	165.1797976	22.83300933	19.69747877	19.92553068	326.8161147	559.2884508	-0.773908189	0.025907253	0.098691075	2204.49379	478.7647272	2.204143391	3.02E-10	1.09E-08	1814.563052	453.4394705	2.001138701	9.87E-05	0.000931797	-	scaffold_0158_len_861321_v2.4	620627	621281	+	655	-	-	-
Cac_g027942	45	24	4	20	7	13	16	29	47	10	61	40	1.738240502	0.76430877	0.128184995	0.42678049	2.623617605	1.496558449	0.591246368	1.17565559	1.538957429	0.499559788	0.192214901	0.362171789	11.67859031	28.78300967	-1.29379361	0.167494892	0.361670501	31.15953396	24.7144308	0.341481253	0.7060938	0.821561327	40.44955403	23.41942005	0.793453462	0.421585272	0.600689559	-	scaffold_0158_len_861321_v2.4	622262	623647	+	1386	-	-	-
Cac_g027943	2	0	0	0	1	0	2	0	0	0	0	5	0.37179033	0	0	0	0	0.900273442	0.355671643	0	0	0	0.132147745	0	0.302768179	0.844247343	-1.386320584	0.730520753	1	0.696093948	0.725685804	-0.038717888	0.992238981	1	1.651762495	0.688142932	1.29989902	0.718496005	1	-	scaffold_0158_len_861321_v2.4	626686	626973	+	288	-	-	-
Cac_g027944	76	103	114	153	166	134	135	119	159	93	104	79	2.457049135	2.745350024	3.057630122	3.321929448	3.743750852	2.473794849	4.17527581	4.037680723	4.357413459	3.198540143	3.81504793	3.124488729	134.0778837	108.3450035	0.305076861	0.220371225	0.430963721	141.5323919	92.59382164	0.610289552	0.006751895	0.026549135	101.4835425	87.65193983	0.207004945	0.484878284	0.656755807	-	scaffold_0158_len_861321_v2.4	632058	645589	-	1656	-	PF04231:Endonuclease I	-
Cac_g027945	752	910	902	1809	1844	1833	808	1141	1777	612	970	898	23.7105013	23.65508635	23.59441864	21.31972138	34.05398811	27.42430137	24.37167669	37.75663695	47.49432509	36.88260506	41.33095818	41.68302948	1626.269272	954.0084998	0.769330383	2.90E-08	1.01E-06	1265.772765	815.7576837	0.634001519	0.033837884	0.094890853	902.4164531	772.3037074	0.224586486	0.352925941	0.534594623	-	scaffold_0158_len_861321_v2.4	652393	657305	-	1698	-	PF00005:ABC transporter	ABC_tran
Cac_g027946	216	364	326	335	364	335	240	148	246	240	214	231	5.936430396	8.247707727	7.433084618	7.287693139	6.548755142	6.149218844	6.310067754	4.268920906	5.731101938	5.953557627	7.111556652	6.640340523	306.6036767	333.4952443	-0.123189641	0.578546287	0.76214806	216.0293139	285.1027292	-0.400159813	0.135692744	0.268994426	249.9708838	269.8817592	-0.112659973	0.626875507	0.771570352	-	scaffold_0158_len_861321_v2.4	665708	671737	+	1948	-	PF14416:PMR5 N terminal Domain|PF13839:GDSL/SGNH-like Acyl-Esterase family found in Pmr5 and Cas1p	-
Cac_g027947	8	7	2	5	0	28	3	5	14	3	4	8	0.407131616	0.293699449	0.084441256	0.168683772	0.226661722	0.394340306	0.146055275	0.267054321	0.603954574	0.164541318	0	1.027724685	10.04789464	6.526489892	0.625118678	0.674551972	0.827774415	7.278557237	5.598596636	0.401007255	0.691076277	0.811164178	5.322354126	5.303468022	0.028104273	0.977259519	0.987211536	-	scaffold_0158_len_861321_v2.4	672502	674430	-	1052	-	PF00046:Homeobox domain|PF02183:Homeobox associated leucine zipper	Homeobox
Cac_g027948	0	0	0	0	0	0	0	1	2	0	0	0	0	0	0	0	0	0	0	0.124035826	0.200365882	0	0	0	--	--	--	--	--	0.999659117	0	2.507701145	0.530467243	1	--	--	--	--	--	-	scaffold_0158_len_861321_v2.4	676763	679243	-	453	-	-	-
Cac_g027949	211	173	284	291	231	313	167	208	159	131	152	123	15.08207927	10.19495039	16.84135194	10.34563772	12.09750198	8.515697304	11.41948154	15.6036738	9.634014271	13.45029713	11.73768378	16.13604203	247.3473979	249.895964	-0.014387976	0.960651638	0.981261453	186.632184	213.498502	-0.195318924	0.553900168	0.707880237	148.9358365	202.1211691	-0.441359691	0.159148493	0.310861294	-	scaffold_0158_len_861321_v2.4	681461	682292	-	749	-	PF05915:Eukaryotic protein of unknown function (DUF872)	-
Cac_g012602	718	1640	1308	1053	1340	1442	959	1138	543	861	639	438	15.16974971	28.56656811	22.92670077	20.09853162	15.03239501	8.963227549	19.38312203	25.23370357	9.724901198	14.38607989	20.12567387	21.97319178	1143.401407	1337.95346	-0.227177662	0.469498182	0.677667726	935.839816	1143.739047	-0.289961029	0.505915709	0.667979801	718.2681764	1082.579391	-0.592432131	0.145419687	0.292127114	-	scaffold_0034_len_2538210_v2.4	208892	211425	-	2534	-	PF03634:TCP family transcription factor	TCP
Cac_g011459	1045	1357	1104	945	1354	733	779	594	840	470	955	781	22.91032301	24.52759799	20.08000622	11.38465795	23.31265001	16.5844967	16.33817454	13.66740711	15.61081601	13.39697837	21.10207915	11.59025021	898.3642987	1305.090759	-0.538814197	0.057633744	0.176109461	757.3836045	1116.487222	-0.559431255	0.001654394	0.008391188	803.8767346	1057.062474	-0.395061485	0.222922824	0.392748268	-	scaffold_0030_len_2724816_v2.4	324954	341682	+	2442	-	PF00520:Ion transport protein|PF00027:Cyclic nucleotide-binding domain|PF11834:KHA, dimerisation domain of potassium ion channel|PF12796:Ankyrin repeats (3 copies)	Ion_trans
Cac_g011458	107	120	83	98	191	94	90	62	94	60	108	91	24.48096324	22.63529818	15.75442889	15.16712205	27.5132459	20.1661251	19.69873715	14.88747954	18.23072646	14.49876215	31.06488518	15.51123911	114.0442265	116.3935442	-0.028954944	0.944342261	0.974286792	84.03218742	99.64088043	-0.241980051	0.437074695	0.60843351	94.40456838	94.35112702	0.001952061	0.995773552	0.998226196	-	scaffold_0030_len_2724816_v2.4	324444	324928	+	234	-	-	-
Cac_g011457	1369	2584	1459	838	2208	1133	3305	1535	879	439	1311	836	42.1467846	65.58639476	37.26457214	14.93250699	44.94041115	24.92892882	97.33826818	49.59685558	22.93935866	16.68265405	48.32275984	25.15734609	1251.073677	1995.488084	-0.673720694	0.121748248	0.292535597	2007.686863	1707.920375	0.233195907	0.668650048	0.794702278	946.9308821	1616.932383	-0.77204852	0.100828248	0.224553198	-	scaffold_0030_len_2724816_v2.4	310543	312281	-	1739	-	PF14543:Xylanase inhibitor N-terminal|PF14541:Xylanase inhibitor C-terminal	-
Cac_g011456	0	2	0	4	0	1	0	5	2	7	0	4	0	0.282941227	0	1.327123179	0	0.664817311	0	0.900452391	0.290915848	0.443839658	0	0.123759887	1.416774079	0.697688683	1.004358874	0.724619067	1	2.526054121	0.598958675	2.041232817	0.423241652	1	3.989720216	0.5668823	2.783497856	0.232509728	0.404331714	-	scaffold_0030_len_2724816_v2.4	309320	309631	+	312	-	-	-
Cac_g011455	25	20	42	45	24	29	24	11	14	31	11	17	0.525498699	0.346594672	0.732420978	0.719947018	0.257452831	0.346112192	0.482607459	0.242666086	0.249454343	0.611651825	0.358620028	0.439646428	28.69731121	32.38937132	-0.172248783	0.732951773	0.863500046	16.8771362	27.65011853	-0.712750946	0.212340507	0.370809015	21.65671957	26.17358279	-0.275937106	0.652354959	0.789996318	-	scaffold_0030_len_2724816_v2.4	301910	304456	+	2547	-	PF13041:PPR repeat family|PF12854:PPR repeat	-
Cac_g011454	41	36	65	71	34	70	126	65	37	17	41	61	2.635114173	1.907560543	3.465842193	1.207179102	2.934085648	3.797359862	7.747066377	4.384435653	2.015805851	2.950761134	1.553410222	3.244797025	51.60893976	52.86214601	-0.034203526	0.941016529	0.972846991	80.09195431	45.14150203	0.825605515	0.155263629	0.29521276	42.37540367	42.73207947	-0.008836826	0.987107463	0.993099937	-	scaffold_0030_len_2724816_v2.4	299654	300486	+	833	-	-	-
Cac_g011453	183	300	237	483	368	264	311	292	319	199	161	283	5.884335595	7.952942605	6.322291814	7.069791843	5.764286654	8.813920313	9.566605924	9.854031791	8.694976727	10.04277193	8.411739675	6.122435034	326.8182644	265.7513646	0.298101986	0.288535675	0.509653208	318.2500726	227.2845722	0.483598601	0.024959027	0.074819842	231.1689025	215.1642003	0.103898614	0.706826817	0.827151754	-	scaffold_0030_len_2724816_v2.4	261075	297750	+	1665	-	PF13424:Tetratricopeptide repeat	-
Cac_g011452	45282	63041	57882	44909	41540	45508	22562	28703	32297	21504	21960	25609	1649.182991	1892.895288	1748.906627	865.30598	890.5307756	903.383611	786.0894966	1097.122955	997.0956634	1057.637296	1075.477677	1195.377043	39090.5423	61584.46614	-0.655759368	4.66E-06	8.24E-05	28786.41259	52659.80251	-0.871323859	1.17E-05	0.000129846	25089.53578	49852.65508	-0.9905909	4.17E-14	4.55E-12	-	scaffold_0030_len_2724816_v2.4	254860	259322	+	1470	-	PF00120:Glutamine synthetase, catalytic domain|PF03951:Glutamine synthetase, beta-Grasp domain	-
Cac_g011450	1139	961	996	811	581	939	1050	1085	1344	1847	6591	4280	11.40231165	7.931454195	8.271958923	20.42882016	73.46726031	41.50011426	10.05563808	11.39944441	11.40511973	5.249889505	4.134633097	6.779672108	690.968136	1168.418158	-0.757587237	0.006742319	0.035013829	1194.820533	999.6277417	0.257945949	0.250154666	0.416166399	4648.860277	946.5548508	2.296237083	2.25E-06	3.73E-05	-	scaffold_0030_len_2724816_v2.4	223994	242709	-	5348	-	PF12719:Nuclear condensing complex subunits, C-term domain|PF00293:NUDIX domain	NUDIX
Cac_g017851	0	2	0	1	0	2	3	0	0	5	2	0	0	0.159923302	0	0.535795072	0.215985626	0	0.278351721	0	0	0.062716473	0	0.13990248	0.895674728	0.697688683	0.335209321	0.911401907	1	1.044140922	0.598958675	0.787672064	0.839937407	1	2.673922178	0.5668823	2.202125691	0.379481027	1	-	scaffold_0062_len_1915231_v2.4	151636	152187	-	552	-	PF00319:SRF-type transcription factor (DNA-binding and dimerisation domain)	SRF-TF
Cac_g017850	0	0	0	0	0	0	0	0	1	0	0	0	0	0	0	0	0	0	0	0	0.104328442	0	0	0	--	--	--	--	--	--	--	--	--	--	--	--	--	--	--	-	scaffold_0062_len_1915231_v2.4	147477	148005	-	435	-	-	-
Cac_g017853	1	8	10	2	5	4	4	0	4	3	0	2	0.106861891	0.70481168	0.886548917	0.354202251	0	0.207008983	0.408915901	0	0.362338301	0.13820157	0.379825853	0.308288101	3.305190349	6.750829047	-1.049902957	0.356258576	0.578312583	2.628308628	5.756167895	-1.123198566	0.417473622	0.590059855	1.804266521	5.445641892	-1.600155658	0.264230428	0.440745017	-	scaffold_0062_len_1915231_v2.4	221999	224566	+	501	-	-	-
Cac_g017852	71	135	129	80	73	101	62	44	57	88	55	57	4.885841041	7.659051731	7.364623384	6.690689313	4.214218256	3.799200211	4.081537827	3.17774047	3.324966219	3.55984507	3.571046506	5.012752627	75.50040311	122.7043301	-0.704544849	0.034655017	0.122191773	55.98397786	104.8591814	-0.90818462	0.00532514	0.021892333	73.49418719	99.25276114	-0.437817308	0.250827862	0.425179881	-	scaffold_0062_len_1915231_v2.4	169072	176463	-	778	-	PF02190:ATP-dependent protease La (LON) substrate-binding domain	-
Cac_g017855	65	81	109	77	76	98	69	76	74	90	65	79	3.525792791	3.622335712	4.905121559	5.393778964	3.925817762	4.15056157	3.580499945	4.326550578	3.402565904	2.700811535	2.930546943	3.833923293	74.64993696	94.25809232	-0.339493018	0.28940182	0.510597495	75.88497982	80.51525915	-0.090153144	0.761285271	0.859747086	85.36424805	76.21442779	0.16068666	0.606673253	0.756353393	-	scaffold_0062_len_1915231_v2.4	261708	272628	+	987	-	PF05794:T-complex protein 11	-
Cac_g017854	72	141	78	79	89	87	72	26	99	83	66	82	2.238514598	3.614155189	2.011879127	2.851101862	2.284781745	2.469321441	2.141465502	0.848370476	2.609119834	1.588234594	1.96702148	1.950835284	75.73600524	107.1759715	-0.503604061	0.150823048	0.337256248	65.57493776	91.73169981	-0.481291906	0.356144445	0.530714635	84.07098848	86.84386926	-0.048667966	0.891607899	0.940515112	-	scaffold_0062_len_1915231_v2.4	233854	235954	+	1722	-	PF05794:T-complex protein 11	-
Cac_g017857	495	565	658	849	780	685	651	493	711	416	599	623	33.08516191	31.13413205	36.48663455	30.72052285	44.57878607	40.3322502	41.62557117	34.5827678	40.28367313	36.69406969	37.06076072	33.02117721	683.1467582	638.8454227	0.096767244	0.555750878	0.745366011	634.4272244	546.0479234	0.216871076	0.213576013	0.372370482	594.39537	516.939538	0.201473792	0.374425265	0.556291263	-	scaffold_0062_len_1915231_v2.4	289964	318767	+	801	-	PF00076:RNA recognition motif. (a.k.a. RRM, RBD, or RNP domain)	RRM_1
Cac_g017859	12	9	2	11	37	23	1	2	1	0	0	3	1.830352392	1.131764909	0.253083195	0	0	0.443211541	0.145916572	0.32016085	0.129295932	1.084941386	4.011869989	2.530202124	21.36426245	8.912673261	1.272041602	0.151434135	0.338186228	1.420274659	7.648926918	-2.443037197	0.0551413	0.137592791	0.991057497	7.246636185	-2.804903513	0.09031614	0.207525023	-	scaffold_0062_len_1915231_v2.4	329662	330012	-	351	-	-	-
Cac_g017858	0	1	0	3	4	2	2	17	2	2	2	3	0	0.169114297	0	0.453270314	0.456797186	0.596043106	0.392465261	3.659769719	0.347761473	0.39792521	0.583272804	0.295885706	2.660425565	0.348844342	2.728540318	0.173691545	1	7.801333081	0.299479338	4.49800463	0.020327209	0.063893494	2.521418151	0.28344115	2.958681543	0.12692401	1	-	scaffold_0062_len_1915231_v2.4	322329	322589	+	261	-	-	-
Cac_g010490	2	5	4	11	3	1	3	4	5	2	1	4	0.190865624	0.39339422	0.31669234	0.210879772	0.106260308	0.36973797	0.273886185	0.400629085	0.404481927	0.678813594	0.20352166	0.068829028	4.262952044	4.003649308	0.093361591	0.939222854	0.972039715	4.115686841	3.422078608	0.253690395	0.794797225	0.881739075	2.467777497	3.238965172	-0.384999551	0.740552022	0.849519456	-	scaffold_0026_len_2851847_v2.4	2193126	2193686	+	561	-	PF13302:Acetyltransferase (GNAT) domain	-
Cac_g010491	711	772	960	567	589	580	435	1238	1304	1236	1081	1181	23.91041527	21.40400621	26.78357832	45.92436879	40.4777685	38.46836749	13.99451741	43.69411292	37.17290542	12.3299326	14.08070741	14.06758107	514.7605483	909.0810239	-0.820808927	6.03E-06	0.00010306	1026.795046	776.9384199	0.402215358	0.368155991	0.543619256	1276.390247	735.5193377	0.795035152	2.08E-05	0.000252957	-	scaffold_0026_len_2851847_v2.4	2195039	2196533	+	1592	-	PF13302:Acetyltransferase (GNAT) domain	-
Cac_g010493	6	0	0	119	0	42	0	12	20	4	4	46	0.378359063	0	0	0.278689168	0.280857634	2.809616621	0	0.794179918	1.069090041	4.852437813	0	1.91018793	45.9393973	2.532742029	4.191292866	0.199488409	0.404293277	10.75978867	2.177057411	2.327825034	0.304423342	0.477264307	18.25693626	2.064428795	3.184089796	0.067926093	0.169208434	-	scaffold_0026_len_2851847_v2.4	2198928	2200062	-	849	-	PF14368:Probable lipid transfer	-
Cac_g010495	0	0	0	0	0	0	0	0	1	0	0	0	0	0	0	0	0	0	0	0	0.112892717	0	0	0	--	--	--	--	--	--	--	--	--	--	--	--	--	--	--	-	scaffold_0026_len_2851847_v2.4	2203005	2203406	+	402	-	PF14368:Probable lipid transfer	-
Cac_g010496	1003	1179	1223	2167	1797	1704	1325	1368	1470	1039	1064	1207	15.0037499	14.54028564	15.17767286	17.17202996	17.72204607	17.48809459	18.96120411	21.47680849	18.64007327	20.96128583	19.10902909	18.38410063	1671.232651	1267.368885	0.399247203	0.003994959	0.023134378	1437.463701	1083.610632	0.407359544	0.00334129	0.014986667	1203.357655	1025.884038	0.230229472	0.064358676	0.162710397	-	scaffold_0026_len_2851847_v2.4	2205032	2219512	-	3579	-	PF13087:AAA domain|PF13086:AAA domain|PF00227:Proteasome subunit	Proteasome
Cac_g010497	0	4	5	2	1	1	0	0	4	4	0	0	0	0.316407394	0.397993734	0.424027068	0	0	0	0	0.325325249	0.124084205	0.068205288	0.069199076	1.165864135	3.164352688	-1.450780946	0.383177087	0.603594273	1.236120732	2.696662497	-1.105439835	0.650738743	0.78190033	1.524748698	2.550785213	-0.760956057	0.755197629	0.858527402	-	scaffold_0026_len_2851847_v2.4	2221667	2223270	+	558	-	PF04570:zinc-finger of the FCS-type, C2-C2	-
Cac_g010498	678	1777	952	454	590	346	209	104	185	284	194	244	15.11813139	32.667515	17.61104868	6.996711527	4.816632387	5.269805523	4.458264794	2.433809179	3.496806067	6.546126598	9.35216358	5.564401195	411.3767296	1242.909145	-1.595482338	2.29E-05	0.00031478	169.5986715	1063.543346	-2.648197779	1.43E-10	5.41E-09	263.3578389	1006.756102	-1.935058814	5.00E-07	1.02E-05	-	scaffold_0026_len_2851847_v2.4	2226999	2231824	-	2401	-	-	-
Cac_g010499	370	485	554	574	519	459	417	341	459	373	353	345	7.472270374	8.075191723	9.281976537	8.322750826	7.937777282	6.748485038	8.056345086	7.227531559	7.857690821	7.495884254	7.45091953	6.68555482	458.0650914	521.3777297	-0.187347317	0.305617372	0.52846984	417.1056162	445.5603146	-0.095627277	0.5912331	0.737530043	391.7040111	421.781284	-0.108187911	0.596288463	0.747687466	-	scaffold_0026_len_2851847_v2.4	2242636	2263401	+	2651	-	PF12513:Mitochondrial degradasome RNA helicase subunit C terminal|PF00271:Helicase conserved C-terminal domain	Helicase_C
Cac_g017147	6	15	13	114	11	163	16	11	161	1	38	37	0.473785907	0.97652282	0.85163615	0.087244507	3.341087383	2.829886076	1.208654079	0.911608439	10.77675875	5.820976751	0.617469107	9.283086709	85.32520978	12.36474299	2.781395042	0.001669068	0.011402809	59.52019729	10.56598485	2.492690273	0.014384407	0.048519535	27.19596944	10.00029964	1.440560253	0.180231704	0.339358254	-	scaffold_0057_len_1996869_v2.4	403091	405497	+	678	-	PF03171:2OG-Fe(II) oxygenase superfamily|PF14226:non-haem dioxygenase in morphine synthesis N-terminal	2OG-FeII_Oxy
Cac_g017146	0	0	0	0	0	0	0	0	0	0	0	0	0	0	0	0	0	0	0	0	0	0	0	0	--	--	--	--	--	--	--	--	--	--	--	--	--	--	--	-	scaffold_0057_len_1996869_v2.4	398673	398936	+	264	-	-	-
Cac_g017145	7	1	22	63	9	215	12	26	784	10	32	119	0.383587157	0.045177924	1.000157846	0.605442948	1.952492374	6.316104688	0.629069191	1.495285527	36.41778081	2.232372649	0.350590536	8.497249936	86.69060862	11.08720146	2.965492092	0.011155708	0.05181759	256.3777946	9.433858295	4.763447415	NA	1	55.41160001	8.926832107	2.633754103	0.018680678	0.064904877	-	scaffold_0057_len_1996869_v2.4	392751	395273	+	977	-	PF14226:non-haem dioxygenase in morphine synthesis N-terminal|PF03171:2OG-Fe(II) oxygenase superfamily	2OG-FeII_Oxy
Cac_g017144	3155	3888	4352	6431	4020	4438	3069	2862	2707	2450	2515	2414	123.5638497	125.5389735	141.4037091	106.0145217	109.6739301	91.572627	114.9847134	117.6376825	89.86937469	162.866102	111.920536	125.3583536	4370.676426	4227.823103	0.047966301	0.821231196	0.913317418	2996.836494	3613.652795	-0.270248893	0.147622028	0.285126982	2697.122289	3420.939407	-0.343190842	0.039988319	0.114472148	-	scaffold_0057_len_1996869_v2.4	386815	388824	+	1367	-	PF04832:SOUL heme-binding protein	-
Cac_g017143	1	0	0	9	0	0	1	3	0	10	5	31	0.028417095	0	0	0.313969087	0.158206032	0.853252791	0.027185094	0.089471703	0	0.165379745	0	0	2.491551552	0.422123672	2.638092741	0.448135748	1	1.492843227	0.362842902	2.104652188	0.454092595	1	15.97276497	0.344071466	5.624544643	0.000352486	0.002691891	-	scaffold_0057_len_1996869_v2.4	382517	385149	+	1884	-	PF14226:non-haem dioxygenase in morphine synthesis N-terminal|PF03171:2OG-Fe(II) oxygenase superfamily	2OG-FeII_Oxy
Cac_g017142	0	0	2	2	0	3	2	2	19	0	6	1	0	0	0.111318548	0	0.448210773	0.064982143	0.128362698	0.14082263	1.080544578	0.086765647	0	0.145161972	1.481931622	0.707590129	1.045315017	0.705243626	1	7.330864925	0.599498059	3.57703045	0.054691354	0.136728385	2.634311416	0.566808245	2.185080668	0.40310978	1	-	scaffold_0057_len_1996869_v2.4	371773	372981	+	798	-	PF14226:non-haem dioxygenase in morphine synthesis N-terminal|PF03171:2OG-Fe(II) oxygenase superfamily	2OG-FeII_Oxy
Cac_g017141	58	68	132	23	26	17	27	22	32	11	17	13	6.350087593	6.137915213	11.98962228	1.330612548	2.072401958	1.378578228	2.827916868	2.527895793	2.969840311	1.628319726	2.023563009	1.342377174	19.49937422	94.90553666	-2.284332575	6.79E-07	1.56E-05	27.68140667	80.97635512	-1.548536243	0.000354402	0.002355531	15.015525	76.6394874	-2.357072595	2.22E-06	3.69E-05	-	scaffold_0057_len_1996869_v2.4	356482	356970	-	489	-	-	-
Cac_g017140	1285	1583	1357	1320	1593	1521	1011	1077	1343	1028	1105	1097	29.47561379	29.93649109	25.82375693	26.05313869	28.22249196	24.37264697	22.18513303	25.92747338	26.11362358	19.57914789	25.97569445	25.16302556	1318.361794	1574.749413	-0.256507271	0.179946049	0.378876228	1177.884881	1347.088353	-0.193473932	0.242821957	0.40782322	1178.569541	1275.398568	-0.114027597	0.494178991	0.665186409	-	scaffold_0057_len_1996869_v2.4	349599	355861	+	2334	-	PF00168:C2 domain	C2
Cac_g017149	56	107	123	164	150	143	111	84	168	124	124	123	1.100630403	1.73379404	2.00557283	2.692665279	2.713616764	2.341504141	2.087024795	1.732676672	2.798943663	2.084286675	2.095735156	2.02704519	135.063583	104.4820631	0.36623596	0.240711418	0.454764617	122.6045799	89.23262222	0.457290754	0.213019702	0.371664071	135.5157179	84.45491222	0.67723772	0.036178699	0.106404975	-	scaffold_0057_len_1996869_v2.4	415822	432562	-	2724	-	PF01753:MYND finger|PF00443:Ubiquitin carboxyl-terminal hydrolase	UCH
Cac_g004488	820	1003	1308	1464	985	1559	525	476	1055	619	554	498	37.39438	37.70975124	49.48574084	31.18820215	28.13038004	21.99673222	22.90355725	22.7815989	40.78273444	43.1711569	31.93157766	51.27580825	1185.901444	1158.796229	0.033172455	0.899711033	0.954236888	690.3925098	989.9806854	-0.519472885	0.112899487	0.235475337	613.2026121	937.1226678	-0.612609597	0.013464083	0.050460475	-	scaffold_0008_len_4439798_v2.4	890228	896697	+	1174	-	PF00179:Ubiquitin-conjugating enzyme	UQ_con
Cac_g004489	2286	2832	2543	2572	2918	3080	2075	1660	2377	2066	1938	2150	18.45129321	18.84534459	17.02851562	18.42417747	17.41717466	16.80836168	16.02211472	14.06188158	16.26339324	13.42399168	16.74277856	17.92979052	2548.514538	2852.602737	-0.162724567	0.369927786	0.591530234	2090.216143	2439.846139	-0.222858155	0.126258361	0.254974944	2241.969305	2309.949391	-0.043151254	0.757633494	0.860271789	-	scaffold_0008_len_4439798_v2.4	898209	910146	-	6633	-	PF00271:Helicase conserved C-terminal domain|PF08880:QLQ|PF00176:SNF2 family N-terminal domain	SNF2_N
Cac_g008107	13	8	12	24	18	17	23	8	17	24	12	73	0.437180589	0.221803173	0.334794729	0.891735316	0.449336931	2.377807643	0.739940001	0.282352911	0.484616098	0.521901909	0.430310244	0.412325652	17.35406785	12.52390323	0.482167979	0.409347676	0.62641606	16.31138352	10.70978078	0.619088441	0.347790376	0.52322952	37.87214244	10.14130773	1.911644028	0.012615144	0.04794517	-	scaffold_0017_len_3141239_v2.4	3061927	3063518	-	1592	-	PF13855:Leucine rich repeat|PF08263:Leucine rich repeat N-terminal domain	LRRNT_2
Cac_g004487	681	897	883	887	1027	839	460	449	630	360	299	389	11.34388515	12.31877157	12.20268106	6.62558785	5.545736716	6.27625602	7.330332805	7.849569048	8.895833703	9.554290779	12.16121073	10.07976913	816.100729	912.7806364	-0.161974564	0.356615941	0.578721696	526.1284625	780.4073748	-0.568408558	0.000504972	0.0031375	380.5484576	738.80522	-0.957241598	1.05E-08	3.26E-07	-	scaffold_0008_len_4439798_v2.4	878315	885545	+	3214	-	PF01388:ARID/BRIGHT DNA binding domain	ARID
Cac_g004484	2403	3091	2233	2507	2526	2754	4876	3589	3169	2173	4157	4091	68.50444693	72.648098	52.8121155	68.44345538	131.9527265	112.9615944	132.9780139	107.3799546	76.58057624	46.21462712	51.19057422	56.62429977	2310.964659	2882.665421	-0.318923611	0.114376073	0.280729594	4045.951612	2466.941708	0.713724903	0.013395224	0.045905163	3776.05134	2335.761733	0.693030812	0.031660569	0.096068185	-	scaffold_0008_len_4439798_v2.4	855985	863227	-	1878	-	PF00069:Protein kinase domain	Pkinase
Cac_g004485	217	450	490	347	312	364	212	108	86	190	135	113	9.468381597	16.1878355	17.73748114	9.159606712	6.558781114	4.775631441	8.849180048	4.945663208	3.180869612	9.790516852	9.677479816	11.4549004	303.1549173	421.9403719	-0.47837808	0.115864982	0.283101388	141.5752193	360.3796359	-1.349310472	0.004196069	0.018022545	161.5944712	341.0800457	-1.079778514	0.005816253	0.026155275	-	scaffold_0008_len_4439798_v2.4	864598	868543	+	1227	-	PF12678:RING-H2 zinc finger domain	-
Cac_g032418	243	1070	454	312	266	360	918	463	385	439	714	444	16.48883043	59.85874482	25.55755352	32.91207814	53.94548975	29.18118265	59.59055239	32.97230688	22.14500104	13.68983766	12.83089279	17.61813746	278.3005426	636.4624568	-1.194056238	0.013439591	0.059993381	615.1639643	544.6997756	0.175048294	0.765353426	0.862435141	588.1887902	515.5568684	0.189568573	0.725294955	0.839674692	-	scaffold_0272_len_324830_v2.4	108631	111728	-	789	-	-	-
Cac_g032419	53	40	40	24	7	10	29	12	31	49	30	143	1.384823717	0.861665817	0.867078589	1.414561749	0.872796966	3.619020149	0.724882763	0.329067228	0.686612513	0.40549919	0.13001945	0.188448436	11.85769306	50.47813083	-2.07835504	0.000397018	0.003493885	24.25248293	43.19980847	-0.821774555	0.096006718	0.210007524	77.43837348	40.90959859	0.926220694	0.132768507	0.27401202	-	scaffold_0272_len_324830_v2.4	122431	129547	-	2049	-	PF01762:Galactosyltransferase|PF13334:Domain of unknown function (DUF4094)	Galactosyl_T
Cac_g032414	10034	2550	12176	1510	553	3390	929	402	1573	1183	1534	1396	179.06612	37.51800674	180.2701475	23.32551699	30.48161943	24.13020912	15.86010991	7.529222716	23.79575269	17.42514496	7.015459463	43.63278559	1634.38424	9432.950694	-2.528981156	0.000416002	0.003628392	962.8428145	8054.182168	-3.064173098	3.13E-06	4.14E-05	1501.162012	7625.916617	-2.344832838	4.04E-05	0.000440266	-	scaffold_0272_len_324830_v2.4	38635	43227	-	3000	-	PF00175:Oxidoreductase NAD-binding domain|PF00173:Cytochrome b5-like Heme/Steroid binding domain|PF03404:Mo-co oxidoreductase dimerisation domain|PF00174:Oxidoreductase molybdopterin binding domain|PF00970:Oxidoreductase FAD-binding domain	NAD_binding_1
Cac_g032415	424	510	520	680	682	802	1292	1127	1246	881	2882	1673	7.739526206	7.675009903	7.874658157	17.76771723	58.57547852	29.57881697	22.5611994	21.5902265	19.27959728	8.026340078	8.849618614	10.55836817	642.8915618	540.8644844	0.248882806	0.182802488	0.382565889	1264.790091	462.4493477	1.451198757	7.60E-23	1.83E-20	1995.173898	437.8114318	2.18808039	1.67E-06	2.89E-05	-	scaffold_0272_len_324830_v2.4	55790	76509	-	2933	-	PF00069:Protein kinase domain	Pkinase
Cac_g032416	97	119	116	222	168	205	82	65	140	66	39	55	2.814724837	2.84689482	2.79255701	2.11599849	1.26009175	1.545835373	2.276298516	1.979531111	3.443686784	4.165597569	3.465494023	4.290342732	175.7539815	123.4987002	0.509114059	0.023914147	0.092820507	96.60799629	105.60469	-0.124158468	0.695238344	0.813855706	58.30347391	99.97930726	-0.778926033	0.012635158	0.047994873	-	scaffold_0272_len_324830_v2.4	84279	92017	+	1845	-	-	-
Cac_g032417	971	1378	1294	1042	1089	1025	778	472	704	669	801	772	26.41524951	30.90615333	29.20448899	20.10799702	24.26282432	20.34178821	20.2472589	13.47603872	16.23452341	18.3300366	21.05983812	20.11098156	935.3341276	1348.400401	-0.52825045	0.000819845	0.006389355	668.452405	1152.878229	-0.786207637	0.000537991	0.003311178	817.6248643	1091.400233	-0.417223787	0.020453135	0.069200606	-	scaffold_0272_len_324830_v2.4	94933	107615	+	1968	-	PF01853:MOZ/SAS family|PF11717:RNA binding activity-knot of a chromodomain	MOZ_SAS
Cac_g032410	153	253	201	249	216	364	1021	669	496	520	941	740	9.287170682	12.66113873	10.12203656	34.87406293	63.59968578	43.50709205	59.28828532	42.61896298	25.52143383	9.773530424	9.32046133	15.93555872	246.9589442	223.9553481	0.139620194	0.658608122	0.81779251	763.9244956	191.5327913	1.994941039	1.08E-07	2.14E-06	804.0157368	181.3177739	2.147747568	1.87E-11	1.14E-09	-	scaffold_0267_len_330659_v2.4	249728	265239	+	882	-	PF09335:SNARE associated Golgi protein	-
Cac_g032411	0	0	0	0	0	3	1	2	0	0	0	0	0	0	0	0	0	0	0.034350581	0.075369858	0	0	0	0.077692323	0.9282535	0	2.16556535	0.587415555	1	1.111244476	0	2.647672946	0.506891035	1	--	--	--	--	--	-	scaffold_0267_len_330659_v2.4	276360	282256	-	1491	-	PF00069:Protein kinase domain|PF13499:EF-hand domain pair	Pkinase
Cac_g032412	1697	1294	1284	2709	2729	2052	1244	1842	1569	667	840	900	234.7639774	147.5856535	147.3650474	101.9489266	129.3904588	120.594768	164.6346136	267.4385484	183.9941255	242.3364532	268.3767032	204.7391462	2211.136771	1622.021311	0.447412436	0.092746983	0.243124265	1620.743692	1388.148421	0.223614915	0.489663977	0.654192436	874.1233428	1314.553019	-0.588258228	0.037768761	0.109806884	-	scaffold_0267_len_330659_v2.4	290095	297286	-	387	-	PF05922:Peptidase inhibitor I9	-
Cac_g032413	0	0	0	0	0	2	0	0	0	0	2	0	0	0	0	0	0.104582514	0	0	0	0	0	0	0.067742254	0.618835666	0	1.578149469	0.695565593	1	--	--	--	--	--	0.767986306	0	2.193163747	0.58649811	1	-	scaffold_0272_len_324830_v2.4	19799	21947	+	1140	-	PF04059:RNA recognition motif 2	-
Cac_g012531	121	117	473	42	49	88	80	48	124	309	78	158	3.156956483	2.516687759	10.23821425	8.907358078	2.265954463	3.992791686	1.996753084	1.314344543	2.742434776	0.70858612	0.908805542	1.655921756	53.69165066	259.2368176	-2.273203171	0.000257406	0.002415553	84.48024065	220.7243645	-1.384617361	0.027020201	0.079676067	199.9339976	208.8454119	-0.063571999	0.92831648	0.960663121	-	scaffold_0033_len_2592003_v2.4	2209223	2213353	-	2052	-	PF00134:Cyclin, N-terminal domain|PF02984:Cyclin, C-terminal domain	Cyclin_C
Cac_g012530	0	0	0	0	0	0	1	1	0	4	0	0	0	0	0	0.499171105	0	0	0.108052145	0.118540568	0	0	0	0	--	--	--	--	--	0.729645725	0	2.039520005	0.612967358	1	1.524748698	0	3.187696712	0.422030647	1	-	scaffold_0033_len_2592003_v2.4	2203184	2203657	+	474	-	-	-
Cac_g012533	934	1319	1371	1081	930	851	534	576	617	630	415	512	18.3839383	21.40408776	22.3876743	13.70059517	9.095218238	9.7610824	10.05504657	11.89868383	10.29457066	13.75870304	13.01266614	12.08078492	844.1520076	1339.442229	-0.666315354	7.52E-05	0.000862865	596.3295876	1144.864436	-0.941938176	9.81E-08	1.97E-06	568.6455578	1083.768678	-0.930938783	0.000188524	0.001608181	-	scaffold_0033_len_2592003_v2.4	2234632	2239067	+	2720	-	PF00270:DEAD/DEAH box helicase|PF00271:Helicase conserved C-terminal domain	DEAD
Cac_g012532	1271	1566	1765	1300	1161	1141	914	957	1249	753	856	1028	54.04809633	54.90183484	62.2672103	35.37830604	40.53050045	42.34131156	37.18195312	42.71019489	45.02240464	35.74689539	35.09608979	34.99406634	1064.450383	1707.257714	-0.681743503	2.61E-06	5.02E-05	1069.283637	1459.215007	-0.44854756	0.006869806	0.026913821	955.3344501	1381.39195	-0.531960583	0.00145937	0.008674727	-	scaffold_0033_len_2592003_v2.4	2228097	2232599	-	1259	-	PF08271:TFIIB zinc-binding|PF00382:Transcription factor TFIIB repeat	TFIIB_Zn_Ribbon
Cac_g012535	197	370	426	44	34	87	168	39	81	172	140	299	9.605599335	14.87374102	17.23247624	9.266034124	7.600805638	14.12101031	7.836437513	1.995756776	3.347916806	1.3873021	1.178497919	3.059506703	49.39438827	362.947467	-2.880023787	2.01E-10	1.20E-08	98.38568774	309.980493	-1.65548968	0.00274444	0.012736243	218.0986326	293.3854605	-0.427493427	0.250054539	0.424284803	-	scaffold_0033_len_2592003_v2.4	2250047	2253668	-	1098	-	PF01546:Peptidase family M20/M25/M40	Peptidase_M20
Cac_g012534	702	659	1584	52	68	88	88	80	266	101	74	220	26.6549935	20.62942548	49.89723655	4.237113031	3.128574771	8.090968124	3.196504298	3.187984637	8.561591504	1.276747271	1.835447822	2.409894641	62.21263666	1086.63062	-4.128329816	2.49E-22	1.08E-19	143.3580624	926.8750629	-2.690953469	6.99E-07	1.11E-05	139.5929477	877.238017	-2.65016785	1.13E-07	2.74E-06	-	scaffold_0033_len_2592003_v2.4	2240544	2242331	-	1410	-	PF00201:UDP-glucoronosyl and UDP-glucosyl transferase	UDPGT
Cac_g012537	255	379	360	265	195	184	239	155	200	415	404	619	5.714583886	7.002351245	6.693091779	10.27542362	10.08089629	13.43604412	5.123815516	3.645531825	3.799319569	3.840169831	3.106495326	2.973967168	189.3350274	367.2197648	-0.955651565	1.42E-05	0.00021265	204.1370698	313.9372594	-0.621640061	0.009952875	0.036379016	517.814108	297.1879038	0.800901809	0.000331437	0.002557251	-	scaffold_0033_len_2592003_v2.4	2256781	2263668	-	2389	-	PF00226:DnaJ domain	DnaJ
Cac_g012536	0	1	16	0	0	0	1	0	5	1	0	5	0	0.043788523	0.705017472	0.058682317	0	0.257220983	0.050810235	0	0.225113454	0	0	0	0	6.00956537	-5.20425607	0.071787607	0.204398548	1.893197888	5.095463806	-1.414351035	0.504226453	0.666394615	2.032949669	4.817907111	-1.234913334	0.557031331	0.716541906	-	scaffold_0033_len_2592003_v2.4	2255102	2256109	+	1008	-	PF00141:Peroxidase	-
Cac_g012539	359	474	452	495	572	522	306	319	336	294	167	249	7.516649542	8.182168992	7.851418665	6.801181907	3.893316181	5.049699575	6.12918079	7.009794729	5.963490449	6.701857328	8.513684336	7.882686804	471.7348425	476.809985	-0.01631305	0.928701559	0.967585069	332.0665171	407.700369	-0.297710554	0.075938465	0.175626495	258.453658	385.9714248	-0.578907703	0.038140597	0.110508705	-	scaffold_0033_len_2592003_v2.4	2275714	2281232	-	2557	-	PF00536:SAM domain (Sterile alpha motif)	SAM_1
Cac_g012538	4	0	4	11	8	15	24	6	63	17	58	15	0.145879584	0	0.121024798	0.685000131	2.355243802	0.529861208	0.837330517	0.229652163	1.947630076	0.259410372	0.207403545	0.394547867	10.1086426	3.103674943	1.72444294	0.120441513	0.290554275	30.1116214	2.650367724	3.528817392	0.002639599	0.012350577	33.70707232	2.509902353	3.767787083	0.000449016	0.00328756	-	scaffold_0033_len_2592003_v2.4	2269174	2270641	-	1468	-	-	-
Cac_g004481	1356	1851	942	2871	1966	3699	957	1734	1927	1909	2402	1825	30.17342765	33.95718081	17.38984492	46.93297603	59.51292717	39.33364265	20.3717364	40.49475872	36.34779503	41.31029314	31.09854952	59.36400661	2534.58375	1551.385525	0.708227343	0.048931195	0.157229821	1590.274351	1328.714814	0.259281912	0.511321572	0.672850705	2252.93118	1258.17716	0.840478844	0.014745799	0.054139656	-	scaffold_0008_len_4439798_v2.4	829228	834444	+	2406	-	PF01794:Ferric reductase like transmembrane component|PF08022:FAD-binding domain|PF08030:Ferric reductase NAD binding domain	FAD_binding_8
Cac_g008011	1	3	3	57	76	44	11	18	11	0	0	2	0.054630416	0.135118872	0.135967655	0	0	0.105828062	0.574881513	1.0320287	0.509399587	2.013582774	2.951479421	1.733648696	52.40459274	2.530041889	4.340984938	2.88E-09	1.32E-07	14.09662624	2.160528002	2.672873714	0.002652203	0.012385746	0.660704998	2.044607284	-1.575157556	0.428812954	1	-	scaffold_0017_len_3141239_v2.4	2300230	2301874	-	980	-	PF06955:Xyloglucan endo-transglycosylase (XET) C-terminus|PF00722:Glycosyl hydrolases family 16	-
Cac_g008010	41	27	23	8	39	11	5	26	15	11	5	1	1.415248295	0.768374242	0.658652686	0.419516142	0.192172897	0.033433753	0.165108693	0.941904552	0.438905921	0.178566052	0.956984827	0.273851664	17.42626763	34.86315423	-0.999579633	0.192355741	0.395424064	16.29725514	29.85672876	-0.876580111	0.240582914	0.405135953	6.443377182	28.27813597	-2.146699616	0.0132238	0.049724794	-	scaffold_0017_len_3141239_v2.4	2291148	2297708	-	1551	-	PF01063:Amino-transferase class IV|PF00722:Glycosyl hydrolases family 16	-
Cac_g008013	1268	784	1558	1329	1170	961	2432	2163	2159	2988	1128	2866	40.96918519	20.88403371	41.76239283	106.6659666	40.58079239	89.69135801	75.17142714	73.34649354	59.13193796	27.76663042	26.8729656	22.39419088	1019.508419	1359.959489	-0.415427782	0.194304395	0.397778017	2339.044504	1161.885588	1.009575701	0.002574251	0.012087441	2518.921815	1100.044103	1.195370344	0.009764337	0.03946148	-	scaffold_0017_len_3141239_v2.4	2311521	2313177	-	1657	-	PF06219:Protein of unknown function (DUF1005)	-
Cac_g008012	591	992	834	1135	975	1029	758	646	714	407	424	505	15.21194433	21.05082731	17.80914808	11.57441001	12.15168361	12.58997783	18.66455345	17.45076734	15.57854365	18.89092543	17.83994551	19.10233848	927.8022593	890.5937603	0.058365462	0.763074042	0.881125319	730.9799501	761.5143482	-0.059886683	0.774540043	0.868337816	484.7842888	720.8788954	-0.572877184	0.005356918	0.024473104	-	scaffold_0017_len_3141239_v2.4	2305651	2310193	+	2080	-	-	-
Cac_g008015	0	0	0	0	0	0	0	0	0	0	0	0	0	0	0	0	0	0	0	0	0	0	0	0	--	--	--	--	--	--	--	--	--	--	--	--	--	--	--	-	scaffold_0017_len_3141239_v2.4	2322011	2322631	-	621	-	PF00319:SRF-type transcription factor (DNA-binding and dimerisation domain)	SRF-TF
Cac_g008014	0	0	0	0	0	0	0	0	0	0	1	0	0	0	0	0	0.091149897	0	0	0	0	0	0	0	--	--	--	--	--	--	--	--	--	--	--	--	--	--	--	-	scaffold_0017_len_3141239_v2.4	2315730	2316383	-	654	-	PF00319:SRF-type transcription factor (DNA-binding and dimerisation domain)	SRF-TF
Cac_g008016	143	238	369	168	109	103	263	91	107	157	107	135	3.79568987	5.208250812	8.125702115	4.604278051	3.162363663	3.470761668	6.67823325	2.535016787	2.407519748	2.883527454	2.056708972	1.971813442	111.3807306	273.939017	-1.298611456	0.000544181	0.004547858	159.3280701	233.7700091	-0.55386894	0.298489662	0.470298543	145.5312411	221.2373346	-0.605889762	0.111257417	0.241162302	-	scaffold_0017_len_3141239_v2.4	2325973	2343657	+	2017	-	PF00152:tRNA synthetases class II (D, K and N)|PF01336:OB-fold nucleic acid binding domain|PF02938:GAD domain	tRNA-synt_2
Cac_g008019	4683	6554	5233	4799	6046	5037	3386	2803	3965	3029	3920	3603	32.1556435	37.10220615	29.81011351	22.97944459	29.97039484	23.96258409	22.24186256	20.19951347	23.07850308	21.30806059	29.5116065	24.94473606	4717.62469	6114.54054	-0.374246787	0.062795238	0.186595218	3473.413028	5230.567558	-0.590537104	0.00042072	0.002694532	3850.129164	4952.013745	-0.363173059	0.079023493	0.18878327	-	scaffold_0017_len_3141239_v2.4	2353215	2435755	+	7797	-	PF02260:FATC domain|PF08771:FKBP12-rapamycin binding domain|PF00454:Phosphatidylinositol 3- and 4-kinase|PF11865:Domain of unknown function (DUF3385)|PF02259:FAT domain	PI3_PI4_kinase
Cac_g008018	15	10	23	94	12	9	12	9	11	24	14	44	0.283869605	0.156022734	0.36110651	0.501817824	0.295004758	0.806522803	0.217250123	0.178753645	0.176462211	1.150311902	0.161436057	0.122841202	32.44085041	17.95758497	0.856810446	0.369297406	0.590863061	11.01028446	15.33166458	-0.476538727	0.436520639	0.607847185	29.05990628	14.51377831	1.007908109	0.106197279	0.233152142	-	scaffold_0017_len_3141239_v2.4	2345145	2348192	+	2829	-	-	-
Cac_g012125	2	1	0	4	0	9	1	4	8	7	0	1	0.155407279	0.064062165	0	0.60096144	0	0.075262337	0.074334857	0.326201621	0.526941913	0.200983996	0	0.504379915	3.892116744	1.193091685	1.733214964	0.386230687	0.606234124	4.346683441	1.025165141	2.137134731	0.175835106	0.323157048	2.99866272	0.971584082	1.649605116	0.438000633	0.615241613	-	scaffold_0032_len_2645992_v2.4	1328789	1329477	+	689	-	-	-
novel.229	1842	2253	2327	2162	2236	1903	1647	1514	1571	1092	967	1125	44.50209447	44.87580653	46.64091443	29.14879935	26.0130125	26.32568548	38.0658539	38.38852845	32.17350736	33.7758775	38.40203915	33.15916064	1864.337835	2386.779219	-0.356498518	0.011027735	0.051359552	1636.460293	2040.599564	-0.318813554	0.031146291	0.088901496	1159.224335	1931.853944	-0.737042273	9.93E-08	2.44E-06	-	scaffold_0017_len_3141239_v2.4	810018	820984	+	2216	-	PF11891:Protein RETICULATA-related	-
novel.228	193	243	204	290	273	241	375	249	240	232	282	191	5.06509649	5.257713747	4.441610072	6.727064719	8.240486886	4.855121715	9.41483761	6.858269155	5.339161442	4.921398558	5.093129543	4.561643817	237.5087384	238.4132367	-0.005001383	0.979139963	0.989852264	299.7029482	203.950961	0.55485787	0.058943267	0.144825695	259.8188209	193.0964334	0.427078411	0.140674569	0.285090122	-	scaffold_0017_len_3141239_v2.4	170401	182660	+	2040	-	PF01416:tRNA pseudouridine synthase	-
Cac_g024733	0	0	0	0	4	2	0	0	1	0	0	4	0	0	0	0	0	0.152292952	0	0	0.033320758	0	0.111772542	0.056700565	1.829908381	0	3.147941108	0.382975002	1	--	--	--	--	--	1.321409996	0	2.995943874	0.45150333	1	-	scaffold_0116_len_1188253_v2.4	765219	766580	-	1362	-	PF14476:Petal formation-expressed	-
novel.221	13	35	12	21	17	18	14	4	6	15	7	3	1.509742944	3.351104341	1.156167481	1.924678177	0.905171864	0.337456075	1.555388357	0.487533442	0.59066645	1.57702681	1.403460645	1.507669247	16.53020032	21.94270045	-0.413015484	0.505033156	0.70655408	8.253233738	18.79572289	-1.189663385	0.138078849	0.272378816	9.396817183	17.79421878	-0.933102904	0.277236781	0.455494517	-	scaffold_0016_len_3182919_v2.4	2938127	2938587	+	461	-	PF15054:Domain of unknown function (DUF4535)	-
novel.220	142	135	140	159	168	220	126	118	145	116	84	114	10.9544217	8.586083929	8.960020318	9.887040365	7.215289271	8.51809154	9.298712236	9.553618225	9.482012215	7.931555383	9.213020854	12.24045909	162.9543881	156.5668565	0.058327467	0.835869682	0.920429632	133.6919479	133.9182667	0.000423784	0.998490189	0.999201181	114.1333219	126.7992806	-0.149715774	0.574451272	0.730575096	-	scaffold_0016_len_3182919_v2.4	2202511	2203642	+	694	-	-	-
novel.223	99	111	137	156	128	125	155	109	96	76	110	80	8.006409273	7.400921891	9.19185166	6.79083833	9.905322669	6.266555922	11.99182942	9.251536231	6.581202019	8.158067909	7.358752954	7.290990293	120.6184496	128.9818892	-0.096438352	0.685148211	0.833574438	125.2084424	110.2292708	0.181859667	0.574687574	0.724762194	97.63767199	104.3514076	-0.098399745	0.750480338	0.855695375	-	scaffold_0016_len_3182919_v2.4	1305635	1314031	-	662	-	-	-
novel.222	0	0	0	0	0	0	1	0	0	0	0	0	0	0	0	0	0	0	0.047510869	0	0	0	0	0	--	--	--	--	--	--	--	--	--	--	--	--	--	--	--	-	scaffold_0016_len_3182919_v2.4	21886	22963	-	1078	-	-	-
novel.225	214	245	315	231	289	224	176	191	194	196	212	141	6.634100056	6.261733473	8.101373322	6.713229931	7.31774809	4.233735255	5.219537998	6.214216434	5.098018076	4.630632863	6.368802012	5.008298175	220.7594215	287.2467746	-0.380665871	0.118136901	0.286841819	194.0934844	245.4417629	-0.340606287	0.126083661	0.254747276	202.6989369	232.3466741	-0.19888489	0.521033715	0.687396951	-	scaffold_0016_len_3182919_v2.4	1536739	1555301	-	1727	-	PF00067:Cytochrome P450	p450
novel.224	0	8	13	4	4	2	6	3	11	14	18	15	0	0.679058946	1.110402518	1.592547815	2.063493443	1.49583895	0.590962115	0.324162861	0.960022298	0.266303795	0.29275808	0.148511864	2.937264627	7.390090568	-1.339608379	0.324208579	0.547877713	6.632410109	6.292572081	0.070504681	0.955445766	0.976360148	17.20378468	5.951782794	1.512294701	0.136102459	0.278772325	-	scaffold_0016_len_3182919_v2.4	1324600	1327840	-	520	-	-	-
novel.227	0	77	3	56	38	34	31	32	65	43	32	27	0	3.120927477	0.122358404	2.33565323	1.751685077	1.285679758	1.457959793	1.651077443	2.708803211	1.780249426	1.328030226	1.20555085	37.52838456	27.92239949	0.423858865	0.758475045	0.878701292	43.08757811	23.95915608	0.844659029	0.561953495	0.71441383	37.59834686	22.67518092	0.726642746	0.615688744	0.763226807	-	scaffold_0016_len_3182919_v2.4	2897451	2913640	-	1089	-	-	-
novel.226	1	0	0	73	57	18	3	19	103	3	15	2	0.092947582	0	0	0.308082167	1.552396687	0.180054688	0.266753732	1.853431172	8.115340004	4.38753995	3.76621072	1.206658894	43.03655866	0.422123672	6.745457459	1.41E-06	2.92E-05	40.12462603	0.362842902	6.871135814	8.09E-05	0.000680804	7.564163815	0.344071466	4.535592615	0.013727476	0.051202377	-	scaffold_0016_len_3182919_v2.4	2813023	2814905	-	576	-	PF00403:Heavy-metal-associated domain	HMA
Cac_g012399	323	286	262	563	498	494	818	893	1274	850	1188	1166	8.760239012	6.394987739	5.895146094	25.47062289	35.87593463	30.63009361	21.22354315	25.41848465	29.28965514	9.873746065	9.601397221	9.663051565	459.4913541	328.8097344	0.484815919	0.032001371	0.115373913	1019.174562	281.3835935	1.858571209	1.11E-12	6.38E-11	1165.383978	266.4511325	2.130383254	2.28E-15	3.20E-13	-	scaffold_0033_len_2592003_v2.4	1139703	1148558	+	1974	-	PF00615:Regulator of G protein signaling domain	RGS
Cac_g012398	850	1237	910	1371	1376	1619	928	1021	1353	689	833	868	7.309209178	8.769632913	6.491913212	6.546028533	7.975718489	7.229487828	7.633972535	9.214292007	9.862355632	7.623405931	8.411269739	10.04089045	1297.102839	1112.27908	0.221511987	0.299752924	0.522114408	1130.717754	951.6440237	0.248783118	0.25289675	0.41978689	869.2502286	900.9752001	-0.051836917	0.806284319	0.890456196	-	scaffold_0033_len_2592003_v2.4	1122687	1132066	+	6226	-	-	-
Cac_g012395	1355	1651	1784	1923	1908	1600	1317	908	1409	984	896	1130	13.84950918	13.91241137	15.12759139	11.11213203	10.19709457	11.18690298	12.87751351	9.740151228	12.20780203	12.70967652	13.86325205	11.79475665	1605.111733	1779.089978	-0.148561051	0.316827654	0.540079904	1240.293058	1520.844786	-0.293910162	0.110108976	0.23134807	1092.444368	1439.77113	-0.398271437	0.004171049	0.020062209	-	scaffold_0033_len_2592003_v2.4	1093471	1114220	-	5238	-	PF04615:Utp14 protein|PF00249:Myb-like DNA-binding domain|PF13920:Zinc finger, C3HC4 type (RING finger)|PF00072:Response regulator receiver domain	Utp14
Cac_g012394	41	33	44	75	22	34	57	25	30	738	63	181	1.084510922	0.719654861	0.965567407	21.56818709	1.855512878	4.637297824	1.442368007	0.69402457	0.672671031	1.282836956	0.413679896	0.648638773	37.94403586	44.38591663	-0.221132969	0.684492426	0.833142241	38.64955178	37.9483344	0.028352061	0.953367197	0.97511137	365.3015056	35.93026944	3.346484095	4.53E-05	0.00048592	-	scaffold_0033_len_2592003_v2.4	1088682	1092762	+	2024	-	PF06886:Targeting protein for Xklp2 (TPX2)	-
Cac_g012397	338	567	632	491	411	500	260	206	363	862	436	523	10.89450868	15.06725914	16.90004555	30.69767061	15.64770999	16.32784912	8.017065813	6.96855823	9.918111155	10.2336973	9.417257211	11.62344509	415.0746172	564.0710233	-0.443560071	0.074624343	0.20954836	281.2795123	481.8870717	-0.776317548	0.005279876	0.021761651	668.7787159	456.118693	0.551443771	0.140714075	0.285093435	-	scaffold_0033_len_2592003_v2.4	1117163	1120421	+	1661	-	PF13639:Ring finger domain	-
Cac_g019667	1149	1499	1159	2406	2145	2196	1131	1327	1733	962	1091	1326	19.67848393	21.16574164	16.46777375	18.20345761	20.80509526	21.9963931	18.53042434	23.85213697	25.15947461	26.64571366	26.11503221	27.12550664	1994.994087	1417.986246	0.492601394	0.002817964	0.017397949	1435.571977	1213.235146	0.242910877	0.267499107	0.436399055	1223.686005	1148.681776	0.09150364	0.638426839	0.77978292	-	scaffold_0072_len_1715850_v2.4	1282301	1293229	-	3126	-	PF04564:U-box domain|PF10408:Ubiquitin elongating factor core	U-box
Cac_g012391	104	101	98	1514	882	3883	204	344	1885	121	975	301	3.362277763	2.692042257	2.628489052	4.322080249	35.09766423	9.425471513	6.309305668	11.671951	51.65864384	31.65091357	20.2703149	90.5402219	1887.645319	113.8060566	4.052538071	5.13E-14	6.41E-12	784.7934478	97.35847975	3.011624012	4.25E-05	0.000395865	519.9530744	92.18459261	2.496008089	0.000499909	0.00359069	-	scaffold_0033_len_2592003_v2.4	1076020	1079145	-	1656	-	PF00067:Cytochrome P450	p450
Cac_g019661	130	246	106	169	208	159	102	32	124	115	81	118	1.924223105	3.001977478	1.301660679	1.880689587	1.334966728	1.691727545	1.444319904	0.497103493	1.555840796	1.617554429	2.188603398	1.697395756	158.959018	178.1940621	-0.165602868	0.661020181	0.819359239	86.03169406	152.6148914	-0.824723718	0.134635279	0.267380872	113.9215653	144.4966505	-0.343168006	0.395797867	0.577473866	-	scaffold_0072_len_1715850_v2.4	1245372	1252279	+	3617	-	PF05904:Plant protein of unknown function (DUF863)	-
Cac_g012393	2000	6325	4257	869	618	604	1537	242	522	35822	3420	6352	146.8801302	382.960369	259.3680943	2906.632262	279.6613884	451.8350145	107.9836672	18.65233398	32.49637766	41.26795567	32.26362712	31.99218531	614.57225	4556.793392	-2.890349264	7.61E-15	1.11E-12	788.6088523	3895.924231	-2.304579491	0.000694524	0.004097287	17066.54262	3687.359556	2.210478647	0.008237401	0.034526474	-	scaffold_0033_len_2592003_v2.4	1086782	1087745	+	729	-	PF00011:Hsp20/alpha crystallin family	-
Cac_g012392	176	266	215	13	28	34	11	3	16	57	9	21	18.26095758	22.7537387	18.50670863	6.534207811	1.039744758	2.11040844	1.09182923	0.326675751	1.407220845	0.872196537	2.065192659	2.544273016	22.59662313	243.1522999	-3.435545887	7.46E-17	1.44E-14	9.917795894	207.9678958	-4.361255854	8.37E-22	1.84E-19	32.12100979	196.8838103	-2.618208335	4.47E-05	0.00048015	-	scaffold_0033_len_2592003_v2.4	1082602	1083231	+	516	-	PF00249:Myb-like DNA-binding domain	Myb_DNA-binding
Cac_g025499	51	92	70	113	118	90	86	59	107	73	74	66	2.275356817	3.383977079	2.590939209	3.598399705	3.676075355	2.852066264	3.670531356	2.762587937	4.046639443	3.260002286	3.742424126	2.895981344	94.85706401	78.38764117	0.271793292	0.371305953	0.592810708	85.51259565	67.0395191	0.351105645	0.282613671	0.453086396	78.04542197	63.46251914	0.2931273	0.359588055	0.541544268	-	scaffold_0123_len_1132188_v2.4	832425	838051	-	1200	-	-	-
Cac_g015541	35	60	39	190	192	124	42	88	123	40	20	39	2.839126153	4.012621042	2.62458777	3.58495612	1.806425236	3.064203424	3.259245602	7.491763896	8.457717102	9.96621777	11.07157831	7.254579529	149.0987233	49.5029965	1.588389315	2.68E-06	5.14E-05	86.20937549	42.35847396	1.024672995	0.034142296	0.095434794	35.81109749	40.10173109	-0.163407995	0.713418315	0.831980671	-	scaffold_0047_len_2234699_v2.4	445613	446272	+	660	-	PF00931:NB-ARC domain	NB-ARC
Cac_g011841	1386	1399	1322	1818	1973	2064	1244	1331	1698	855	1388	1166	34.96861505	29.10001188	27.67110516	23.83353839	38.99222503	28.49378171	30.02525705	35.24341805	36.31485254	29.6598675	35.3862017	37.55768454	1739.293438	1540.813718	0.175023021	0.360902873	0.583039354	1465.611624	1318.140072	0.153445688	0.417395237	0.590014895	1244.088544	1248.077471	-0.004520896	0.986651048	0.992896485	-	scaffold_0031_len_2705175_v2.4	1464211	1470266	+	2122	-	PF00226:DnaJ domain|PF09320:Domain of unknown function (DUF1977)	DnaJ
Cac_g015543	2	7	3	7	5	10	0	0	4	3	3	1	0.375703912	1.08411165	0.467537902	0.622650273	0.627495082	0.181950001	0	0	0.636952593	0.850303344	0.667693867	1.354845073	6.545892655	4.347542927	0.574402154	0.552919221	0.742960675	1.236120732	3.721288254	-1.545952339	0.384385051	0.559694974	2.625893481	3.52244335	-0.451389748	0.703389821	0.824838638	-	scaffold_0047_len_2234699_v2.4	462131	462415	+	285	-	-	-
Cac_g015542	5	2	4	1	7	3	1	1	0	4	0	0	0.811178901	0.267508069	0.538376978	0.716991224	0	0	0.155202172	0.170267361	0	0.104907555	0.807302585	0.351028042	3.324469812	4.223487298	-0.341299138	0.78075436	0.892065437	0.729645725	3.612169301	-2.347881264	0.141398614	0.276866535	1.524748698	3.420856119	-1.177903862	0.514352368	0.681926521	-	scaffold_0047_len_2234699_v2.4	461794	462123	+	330	-	PF11955:Plant organelle RNA recognition domain	-
Cac_g015545	262	270	346	414	300	353	223	198	269	178	156	266	10.16442432	8.635858329	11.13621076	7.629721829	6.738751533	9.995383744	8.276324494	8.06178941	8.846371476	10.38584799	8.27359792	9.877115117	314.6663201	327.1974664	-0.055837947	0.797165628	0.901269561	236.3001471	279.6374255	-0.241956132	0.223689798	0.385171068	215.6280136	264.733661	-0.294232924	0.254939589	0.429779833	-	scaffold_0047_len_2234699_v2.4	509657	526063	-	1380	-	PF07738:Sad1 / UNC-like C-terminal	-
Cac_g015544	258	281	397	771	847	1604	2169	1611	1618	2083	4695	936	9.473768398	8.506866694	12.09409601	84.50833289	191.9605583	33.29011127	76.19276976	62.08452488	50.36316002	18.30701601	22.10945968	42.47968977	966.1937681	347.3898078	1.475445447	9.90E-05	0.00108461	1869.68031	296.7675271	2.654955697	7.11E-24	2.01E-21	2906.070676	280.928838	3.37065684	2.03E-08	5.89E-07	-	scaffold_0047_len_2234699_v2.4	472240	496639	-	1458	-	PF07690:Major Facilitator Superfamily	MFS_1
Cac_g015547	10	0	6	2607	21	8214	1	2	1532	3	12	221	0.297763112	0	0.148218356	0.098695955	0.397855614	6.373815798	0.028485382	0.062500811	38.6688322	50.19633985	0.444510322	176.4003764	3269.635647	6.344007101	9.014770717	1.15E-05	0.000177348	474.5454847	5.426923194	6.453482172	NA	1	78.75938162	5.141139393	3.947992577	0.010102858	0.04053446	-	scaffold_0047_len_2234699_v2.4	564797	566594	+	1798	-	PF08031:Berberine and berberine like|PF01565:FAD binding domain	FAD_binding_4
Cac_g011847	281	664	525	383	267	362	333	267	227	448	285	278	8.601557402	16.75710926	13.33244876	15.15151266	9.713796081	8.242366249	9.75138172	8.577619898	5.890172671	7.581055424	5.80996739	7.99195919	298.8777198	535.9918032	-0.843499735	0.008213366	0.040752234	287.9363604	458.1813759	-0.671567651	0.060855148	0.148460169	372.0478974	433.6761699	-0.222220795	0.564185705	0.722310684	-	scaffold_0031_len_2705175_v2.4	1503405	1506595	+	1749	-	PF02485:Core-2/I-Branching enzyme	-
Cac_g011848	29	48	38	68	69	28	51	26	43	34	20	33	0.924714959	1.261860578	1.005248259	1.197832271	0.710089729	1.019201762	1.555719206	0.870097653	1.162277253	1.402099789	1.564050018	0.643934704	48.37975983	42.43032731	0.188654742	0.689656153	0.836598907	40.96026107	36.28791547	0.174373584	0.665764099	0.792610683	31.54185945	34.35260437	-0.124917378	0.761871007	0.863267294	-	scaffold_0031_len_2705175_v2.4	1507970	1509648	-	1679	-	PF13041:PPR repeat family	-
Cac_g011849	1145	897	1173	1127	976	849	744	849	941	598	679	727	84.43634923	54.5351678	71.76320406	48.72281272	55.7528516	51.9271769	52.48655255	65.7077226	58.82270357	53.74127956	51.16411188	45.15497083	870.195105	1211.246589	-0.476519091	0.039185308	0.133907289	873.7216904	1035.6937	-0.245079723	0.315742519	0.488894547	728.8475478	980.6415757	-0.427702916	0.074748208	0.181070582	-	scaffold_0031_len_2705175_v2.4	1510422	1514232	+	726	-	-	-
Cac_g009760	839	1063	929	959	945	1235	1252	1349	1787	842	2376	1620	87.55988394	91.46116538	80.43383542	97.08732041	276.0978361	163.7550008	124.996743	147.7542324	158.088095	64.71753232	70.10785606	92.95742587	933.7356127	1053.65891	-0.174559549	0.414992564	0.631671912	1502.768463	901.2385786	0.737834256	2.72E-05	0.000270698	1768.49838	853.2563322	1.051443641	0.010676868	0.042279726	-	scaffold_0025_len_2889208_v2.4	1260374	1267361	+	513	-	PF04398:Protein of unknown function, DUF538	-
Cac_g009761	0	0	1	2	0	0	8	0	0	14	6	0	0	0	0.076711746	1.430267467	0.617741272	0	0.70765757	0	0	0.119583742	0	0	0.553678123	0.353795064	0.476960081	0.906148529	1	2.784375792	0.299749029	3.019610178	0.387867718	1	7.640579359	0.283404123	4.551670144	0.040770621	0.116192004	-	scaffold_0025_len_2889208_v2.4	1268285	1272399	-	579	-	-	-
Cac_g009762	4	10	6	16	0	8	8	17	3	11	6	11	0.193277283	0.398364905	0.240520401	0.587246873	0.322808842	0.514813405	0.369795788	0.86209377	0.122877813	0.499920481	0	0.278794835	6.904767648	7.299708487	-0.079821711	0.950080925	0.976744795	10.19864511	6.244659158	0.687823145	0.469721127	0.636701641	10.13089532	5.911122099	0.768858017	0.301754761	0.482263947	-	scaffold_0025_len_2889208_v2.4	1277590	1279504	-	1108	-	-	-
Cac_g009763	926	1133	1271	1677	1461	1278	1091	919	965	925	674	853	32.27604799	32.55813545	36.75316668	35.62200051	26.15788418	28.79749672	36.37854024	33.61782725	28.51202586	37.79745461	36.20022277	32.12729304	1302.039406	1235.800686	0.075266352	0.639625049	0.804822568	1028.622627	1056.283633	-0.038815879	0.827267213	0.900808766	893.2002029	999.9556401	-0.163134048	0.426156041	0.604711576	-	scaffold_0025_len_2889208_v2.4	1282352	1293063	-	1536	-	PF14237:Domain of unknown function (DUF4339)	-
Cac_g009764	62	35	45	106	77	84	61	73	78	54	63	153	2.932282741	1.36471652	1.765657714	2.821727829	3.3176308	7.008771898	2.759911407	3.623445877	3.127088371	3.241754674	2.588788324	2.865281896	78.64918825	54.30199748	0.542114573	0.172777419	0.368759546	73.1919285	46.46674304	0.661795904	0.104793707	0.223511053	95.31960838	44.00605665	1.121822641	0.033605051	0.100753266	-	scaffold_0025_len_2889208_v2.4	1307266	1317676	-	1132	-	-	-
Cac_g009765	2249	2934	2431	4024	3710	3906	2497	2344	2709	1985	2307	2207	35.70774881	38.4054957	32.02121615	34.82095946	40.78438898	33.93998838	37.92649506	39.05848437	36.45972744	41.31341669	41.87343479	44.7279681	3445.856382	2832.941237	0.282529403	0.053964159	0.167951102	2600.703532	2423.395953	0.101809186	0.487054643	0.651909293	2371.61671	2294.388483	0.047667773	0.790177055	0.88116711	-	scaffold_0025_len_2889208_v2.4	1319451	1334179	+	3372	-	PF16190:Ubiquitin-activating enzyme E1 FCCH domain|PF16191:Ubiquitin-activating enzyme E1 four-helix bundle|PF10585:Ubiquitin-activating enzyme active site|PF09358:Ubiquitin fold domain|PF00899:ThiF family	-
Cac_g009766	23	59	40	23	114	108	11	11	17	81	15	7	0.703237905	1.487259312	1.014645362	2.736318592	0.510668471	0.207304541	0.32174979	0.352981451	0.44061041	0.454739204	2.477826813	2.38161801	74.29999677	44.44246317	0.737708543	0.277363393	0.497366623	13.27961608	38.00462883	-1.517263031	0.003436724	0.015341049	38.94852591	35.97283647	0.110930443	0.904955881	0.947285085	-	scaffold_0025_len_2889208_v2.4	1335206	1336956	-	1751	-	PF03514:GRAS domain family	GRAS
Cac_g009768	0	0	0	0	0	0	0	0	1	0	0	0	0	0	0	0	0	0	0	0	0.029203908	0	0	0	--	--	--	--	--	--	--	--	--	--	--	--	--	--	--	-	scaffold_0025_len_2889208_v2.4	1353476	1355029	+	1554	-	PF03514:GRAS domain family	GRAS
Cac_g009769	13	45	20	13	56	71	3	3	6	8	0	10	0.346264426	0.988182794	0.441951251	0.235429954	0	0.257988807	0.076442861	0.083863029	0.13547126	0.223907171	1.060337723	1.363944779	42.52259196	28.26150438	0.58382108	0.448109945	0.660431484	4.043118272	24.1885085	-2.572544886	0.001077823	0.005931483	6.353022384	22.89586326	-1.843378724	0.076262205	0.183821005	-	scaffold_0025_len_2889208_v2.4	1361255	1363264	+	2010	-	PF00139:Legume lectin domain|PF00069:Protein kinase domain	Pkinase
Cac_g004228	635	840	774	1190	902	717	734	564	631	326	382	480	16.28185236	17.75700116	16.46458906	9.235382648	10.90603282	11.92086213	18.00434386	15.17728031	13.7148431	19.73045835	16.44100215	13.25937819	824.3879666	834.9151581	-0.018110004	0.932862244	0.968681445	665.6862199	713.9736349	-0.101525878	0.582295509	0.730163616	429.5216027	675.9307377	-0.653584794	0.000403963	0.00301579	-	scaffold_0007_len_4586064_v2.4	3156558	3162323	-	2088	-	PF00270:DEAD/DEAH box helicase|PF00271:Helicase conserved C-terminal domain	DEAD
Cac_g004229	97	151	167	160	198	219	86	173	167	80	86	94	4.913119512	6.305547351	7.017491788	4.476955608	4.850174853	4.611580439	4.167112231	9.196370535	7.170236203	5.240415259	7.129227044	8.000251207	172.0048547	152.7052674	0.168706211	0.564891218	0.751936152	147.5566642	130.4752293	0.175364322	0.647024479	0.779442329	94.57152	123.5030343	-0.388072535	0.142166077	0.287175267	-	scaffold_0007_len_4586064_v2.4	3163826	3169009	-	1057	-	PF00156:Phosphoribosyl transferase domain	Pribosyltran
Cac_g004222	902	646	361	2024	1434	2013	3401	2922	4901	957	6503	4894	33.91229096	20.02365528	11.25998059	39.75298428	272.2310739	178.2177259	122.323071	115.2963524	156.1948433	49.20635847	38.32581553	54.58436748	1617.349927	733.8290146	1.140731101	0.005571002	0.030074734	3813.296235	628.9573491	2.600632357	1.99E-09	5.92E-08	4478.648729	595.7643333	2.910484836	2.81E-05	0.000323904	-	scaffold_0007_len_4586064_v2.4	3087181	3087782	+	1424	-	PF01633:Choline/ethanolamine kinase	Choline_kinase
Cac_g004223	963	1249	1849	1381	822	1100	988	540	807	782	643	869	37.19834674	39.77590223	59.25351388	33.37423435	27.65551016	32.5127323	36.5094632	21.89151788	26.42422649	34.49460336	22.57152125	30.64530523	971.5498032	1496.378752	-0.623200724	0.031671284	0.114421956	799.3210935	1277.703362	-0.676756593	0.03288404	0.092781056	832.0722892	1209.373041	-0.539663473	0.041698281	0.118145129	-	scaffold_0007_len_4586064_v2.4	3102552	3107088	-	1386	-	PF00106:short chain dehydrogenase	adh_short
Cac_g004220	466	886	327	609	1033	893	324	411	224	954	377	243	18.19738751	28.52443813	10.59377457	41.16031676	16.392222	9.191062955	12.10373171	16.84417375	7.414852943	15.37802438	28.67577141	25.15060871	757.664642	621.4767036	0.28561418	0.498245117	0.701821793	338.8270672	532.4414179	-0.652841763	0.174737005	0.321677339	588.6936402	504.1393101	0.223409641	0.720835596	0.837314109	-	scaffold_0007_len_4586064_v2.4	3069028	3071770	-	1371	-	PF04863:Alliinase EGF-like domain|PF04864:Allinase	-
Cac_g004221	34	28	27	284	312	424	169	162	328	29	198	142	1.728666148	1.173682128	1.138874377	1.629061257	11.20910018	6.992893196	8.219966862	8.644342957	14.13635527	9.337071319	11.27660754	15.54790871	304.2791265	33.67231313	3.18328433	1.01E-19	2.91E-17	222.0008363	28.8153039	2.954369473	1.90E-14	1.50E-12	133.9951272	27.28669335	2.29847957	0.00090379	0.005834686	-	scaffold_0007_len_4586064_v2.4	3075462	3083711	-	1053	-	PF00153:Mitochondrial carrier protein	Mito_carr
Cac_g004226	183	110	161	178	108	98	131	92	83	81	67	78	13.97634631	6.926207504	10.20113012	6.834941304	5.697583733	5.769969358	9.571169579	7.37420412	5.373435659	8.790684463	5.863514189	5.398120243	112.2992639	172.5825148	-0.616742247	0.104081587	0.263396536	106.3507439	147.6025719	-0.472209078	0.236170072	0.399708273	82.37119728	139.7716685	-0.760982265	0.03548777	0.104897952	-	scaffold_0007_len_4586064_v2.4	3149050	3150077	+	701	-	-	-
Cac_g004227	45	107	59	88	80	77	73	68	49	34	23	44	4.302145242	8.433669582	4.679553469	3.591357827	2.448351347	4.074380377	6.676464843	6.822856405	3.971001322	5.440206091	5.436935776	5.309299131	72.40846485	77.19581856	-0.09586496	0.800074331	0.902654728	66.49862313	66.05741243	0.004290586	0.992267477	0.996056256	36.3277164	62.53226225	-0.7832662	0.085364901	0.199321607	-	scaffold_0007_len_4586064_v2.4	3154492	3155051	-	560	-	-	-
Cac_g004224	541	676	639	1258	955	1041	1393	490	742	612	926	785	11.4482031	11.79361663	11.21813769	14.30865095	21.81847524	16.08963002	28.19955977	10.88230526	13.30991748	17.21396149	14.36597457	15.88783441	959.5111142	690.2627273	0.475275059	0.002586562	0.016251234	901.1132185	590.2856718	0.610336316	0.135866077	0.269222904	848.190922	558.8441148	0.601733804	0.011520723	0.044769379	-	scaffold_0007_len_4586064_v2.4	3109252	3132296	-	2530	-	PF03372:Endonuclease/Exonuclease/phosphatase family	Exo_endo_phos
Cac_g004225	303	317	393	422	300	306	239	187	231	228	174	173	11.8322069	10.20569626	12.7319676	9.837056836	7.565640923	6.543431651	8.928369998	7.663894139	7.646567098	10.6560366	8.327910379	8.618237699	302.3383945	377.528589	-0.319581247	0.138881549	0.319921507	225.9281655	322.6777178	-0.514075736	0.010238826	0.037161941	210.8764667	305.4823189	-0.535847439	0.038947301	0.112279616	-	scaffold_0007_len_4586064_v2.4	3138883	3144662	+	1371	-	-	-
Cac_g018533	450	805	627	777	683	620	617	536	473	532	519	423	17.09866101	25.21771421	19.76500721	22.33409852	21.95787439	15.56776604	22.42776021	21.3746564	15.23498834	19.09109035	18.44853793	16.9908534	613.7336733	692.6048524	-0.175091361	0.423637684	0.639493587	565.45319	592.3028139	-0.067976592	0.803406412	0.886751348	541.8231302	560.6966703	-0.050449919	0.855522369	0.920530377	-	scaffold_0065_len_1889837_v2.4	1468608	1471018	+	1409	-	PF00565:Staphylococcal nuclease homologue	-
Cac_g018532	6675	7090	11891	5474	3921	3024	667	1018	1353	2300	734	1141	470.836449	412.3113505	695.8522446	179.247806	57.6485271	77.95442824	45.00862974	75.36181469	80.89990272	249.679982	196.6107724	153.8418548	3638.250578	9497.958999	-1.384339704	4.49E-06	7.97E-05	1038.732698	8109.60058	-2.964754956	5.97E-18	8.19E-16	1535.513677	7676.23321	-2.321751421	1.85E-06	3.16E-05	-	scaffold_0065_len_1889837_v2.4	1462151	1462991	+	759	-	-	-
Cac_g018531	0	0	0	0	0	0	0	0	0	0	0	0	0	0	0	0	0	0	0	0	0	0	0	0	--	--	--	--	--	--	--	--	--	--	--	--	--	--	--	-	scaffold_0065_len_1889837_v2.4	1455961	1456236	+	276	-	-	-
Cac_g018530	51	29	59	38	50	23	18	12	25	65	23	38	1.338445187	0.627463781	1.284583305	1.88473796	0.672096448	0.965940446	0.451912205	0.330518995	0.55616265	0.644872915	0.932807609	0.435343601	32.77490343	52.51870195	-0.677298583	0.184558763	0.385152378	18.56978512	44.87508151	-1.263246991	0.013575376	0.046383381	46.16240381	42.48828134	0.120670032	0.831569062	0.905376589	-	scaffold_0065_len_1889837_v2.4	1456440	1457309	-	2040	-	PF00999:Sodium/hydrogen exchanger family	Na_H_Exchanger
Cac_g018537	309	557	654	355	317	364	545	558	338	314	306	365	10.4836391	15.58005648	18.40819383	11.77037874	11.5597478	11.99451764	17.6889167	19.86884151	9.720792663	7.788289052	7.645475594	8.90694727	306.8834707	556.1244848	-0.858817525	0.002003919	0.013201201	507.0699057	474.9643128	0.093185467	0.80660355	0.888493879	357.7733396	449.5410997	-0.330384169	0.234926874	0.406975223	-	scaffold_0065_len_1889837_v2.4	1513017	1517613	+	1578	-	PF01490:Transmembrane amino acid transporter protein	Aa_trans
Cac_g018536	416	520	593	778	623	613	647	629	602	427	553	520	13.78200984	14.20308933	16.29873003	15.62983189	20.39941469	16.68625627	20.50570275	21.87029467	16.90624325	16.66705804	14.67232483	14.64716637	593.6784968	566.8029781	0.066597877	0.703896849	0.845530626	651.2481767	484.423077	0.425749571	0.028681416	0.083573874	546.8984364	458.5817725	0.253405187	0.218779739	0.387665538	-	scaffold_0065_len_1889837_v2.4	1501936	1510521	-	1616	-	PF14938:Soluble NSF attachment protein, SNAP	-
Cac_g018535	286	285	354	678	927	1085	191	733	1199	353	1080	747	20.17366658	16.57386952	20.71580982	27.51064153	84.82344587	51.03589649	12.88852816	54.26346775	71.69178371	30.92492288	46.48257741	55.19788772	804.0813343	345.3914602	1.219092848	1.90E-05	0.000271302	716.7160458	295.2358375	1.279726311	0.030004498	0.086519908	796.0449944	279.5102264	1.510004824	0.000636945	0.004368794	-	scaffold_0065_len_1889837_v2.4	1489143	1500955	-	759	-	PF07107:Wound-induced protein WI12	-
Cac_g018534	719	1000	1097	1062	953	1033	763	1101	853	883	747	605	81.21030288	93.11989759	102.7942247	110.1920215	93.94554535	66.18719178	82.44378643	130.5131653	81.67002117	77.56519387	76.51856237	84.15045651	902.1697792	1040.464447	-0.206367363	0.237012156	0.450450016	949.302812	889.1880691	0.093674256	0.734795192	0.841263264	823.294422	841.7228564	-0.032615352	0.905284691	0.947285085	-	scaffold_0065_len_1889837_v2.4	1476206	1476998	-	474	-	-	-
Cac_g018539	214	189	215	321	244	226	147	173	210	130	126	166	7.684165524	5.595063143	6.404736187	5.157431842	5.037636574	5.773343086	5.04953544	6.519492726	6.391953839	7.453291316	6.228226898	5.852821675	232.6692046	232.3319851	0.004582895	0.984646308	0.992839553	182.0758275	198.6960171	-0.124257903	0.616385136	0.75666437	152.7759848	188.1335574	-0.297409123	0.21258518	0.380563224	-	scaffold_0065_len_1889837_v2.4	1524090	1528907	-	1491	-	-	-
Cac_g018538	1331	1105	1420	3745	1901	1976	2593	4288	5141	1182	6190	4206	24.41206637	16.70894442	21.60701029	23.95251771	126.4126355	74.7191797	45.49672701	82.54029698	79.92920393	44.41589669	24.78564727	26.13890207	2223.734231	1449.708596	0.617499596	0.047502938	0.153885038	4127.505418	1239.512192	1.735662005	6.74E-08	1.40E-06	4216.943467	1173.595446	1.845310704	0.001187523	0.007320011	-	scaffold_0065_len_1889837_v2.4	1520236	1524595	+	2919	-	PF01490:Transmembrane amino acid transporter protein	Aa_trans
Cac_g007364	37	38	14	48	52	23	18	13	10	30	6	20	0.550555552	0.46616887	0.172825295	0.49320547	0.099408615	0.288247639	0.256225931	0.203014725	0.126133608	0.461849827	0.550040195	0.246831836	36.1488304	33.82779173	0.100697968	0.866354439	0.935757311	14.31593112	29.0018886	-1.019061698	0.118132347	0.243393599	20.34662413	27.46906565	-0.429908223	0.573481709	0.729631765	-	scaffold_0015_len_3228629_v2.4	1326176	1329773	-	3598	-	PF13041:PPR repeat family|PF01535:PPR repeat	PPR
Cac_g003866	0	0	0	18	0	8	0	0	2	0	0	3	0	0	0	0	0	0.217576574	0	0	0.126945097	0.871539692	0	0.432034513	7.45844577	0	5.178748324	0.044612895	0.147017839	0.618060366	0	1.832237535	0.651050576	1	0.991057497	0	2.584033235	0.51856331	1	-	scaffold_0006_len_4738094_v2.4	4170537	4172782	-	715	-	PF00403:Heavy-metal-associated domain	HMA
Cac_g007362	151	217	215	230	214	238	350	215	259	225	210	279	9.356723295	11.08579448	11.05261766	15.40410833	14.48903575	16.74508602	20.74751251	13.98202463	13.60435638	9.215837339	9.426539112	10.63647469	202.1068187	215.5058353	-0.094759892	0.648034581	0.810145514	283.8989897	184.2223357	0.622789883	0.021894862	0.067796274	258.5740235	174.3934073	0.567174154	0.004607494	0.021705023	-	scaffold_0015_len_3228629_v2.4	1293923	1302098	-	864	-	-	-
Cac_g007363	597	995	1058	512	457	594	557	362	388	463	438	473	13.14229895	18.05844461	19.32246487	11.26121393	10.73604867	10.08543169	11.73014439	8.363543988	7.240359554	7.288314381	7.151627281	9.430991878	463.90085	973.4231298	-1.070007045	1.74E-05	0.000251883	451.9046234	831.7336262	-0.880758466	0.002692346	0.012549463	500.9353947	787.2761711	-0.653131186	0.004520345	0.021397443	-	scaffold_0015_len_3228629_v2.4	1313990	1325659	+	2432	-	PF03127:GAT domain	-
Cac_g014630	30	40	90	62	67	55	27	10	9	45	4	8	1.808709712	1.988235651	4.50163183	2.997556215	0.26852267	0.467168921	1.557265032	0.632750329	0.459961543	2.417126785	2.871534774	2.391576185	54.4674706	58.45903959	-0.105505584	0.82512223	0.915441181	15.99452746	49.84187319	-1.64420313	0.016059427	0.052813138	21.33221545	47.16616101	-1.148819158	0.223344552	0.393209778	-	scaffold_0043_len_2364271_v2.4	1605342	1606229	+	888	-	PF02536:mTERF	-
Cac_g014631	2150	2102	2258	3274	2687	3081	2835	2485	3010	2094	2836	2613	35.16843448	28.34702833	30.64208843	37.84412432	51.65283379	41.39904534	44.36278386	42.66047956	41.73615811	34.6300706	31.24452338	36.34797239	2673.225527	2439.705955	0.132116483	0.432272242	0.647299334	2865.166918	2086.451115	0.457850032	0.003215515	0.014529363	2750.421604	1975.473458	0.477562545	0.026403614	0.083695617	-	scaffold_0043_len_2364271_v2.4	1606843	1616062	-	3273	-	PF16381:Coatomer subunit gamma-1 C-terminal appendage platform|PF01602:Adaptin N terminal region|PF08752:Coatomer gamma subunit appendage platform subdomain	-
Cac_g014632	270	303	460	747	503	379	335	153	256	137	106	220	16.50137901	15.26719855	23.32352321	9.250905603	7.213328169	13.02313362	19.58630144	9.813697569	13.26257454	29.52141724	21.85325441	16.70588934	476.3605315	382.4189564	0.316974765	0.31499729	0.538118378	254.092072	326.5943762	-0.361974414	0.311978459	0.484817069	165.6034669	309.1478606	-0.899161477	0.007726285	0.032821591	-	scaffold_0043_len_2364271_v2.4	1619879	1621991	+	876	-	PF00005:ABC transporter	ABC_tran
Cac_g014633	362	417	628	878	619	560	510	279	368	180	156	303	17.36620636	16.49273541	24.9940065	9.540609028	8.332864799	14.07911499	23.40548877	14.04705731	14.96496146	27.23648309	21.10953649	19.37574137	603.7521851	520.4601599	0.21407516	0.430592895	0.645947597	397.6931156	444.4744046	-0.160702141	0.619890544	0.759303678	228.6134304	420.7266192	-0.878925473	0.006609701	0.029031911	-	scaffold_0043_len_2364271_v2.4	1622819	1625176	+	1116	-	PF01061:ABC-2 type transporter	ABC2_membrane
Cac_g014634	7	3	2	0	5	4	3	5	1	3	0	0	0.192483129	0.068010526	0.045625168	0.091142952	0	0	0.078916358	0.144294374	0.023309128	0	0.09773639	0.079328371	2.751512226	4.708988854	-0.771916771	0.592856335	0.773376597	3.26116486	4.037836384	-0.310359068	0.797958837	0.883416417	1.143561523	3.825631956	-1.755124632	0.333832053	0.515375462	-	scaffold_0043_len_2364271_v2.4	1626544	1630171	-	1947	-	PF07714:Protein tyrosine kinase	Pkinase_Tyr
Cac_g014635	228	377	346	706	528	483	512	460	468	423	436	565	10.44193336	14.23467875	13.14625393	21.40393605	22.23340145	25.0628733	22.431958	22.1099961	18.16867769	20.90792325	17.18983287	15.9539092	504.7587891	350.1716061	0.526576411	0.021811853	0.086874481	498.3616018	299.345056	0.733366813	0.000942381	0.00529655	515.3123513	283.3634342	0.86163269	5.64E-05	0.000582894	-	scaffold_0043_len_2364271_v2.4	1631703	1635820	+	1169	-	PF00071:Ras family	Ras
Cac_g014636	236	299	371	307	463	269	213	193	339	236	148	247	3.135216516	3.274816528	4.088926394	3.46397497	2.189226018	3.178255661	2.706987751	2.690900308	3.817566674	2.637266612	4.372483586	2.577399443	308.4046557	335.1836135	-0.12081286	0.6903222	0.837104095	252.5437964	286.3821366	-0.180488977	0.489937033	0.654325028	228.388227	271.0926993	-0.247400095	0.377223154	0.558917929	-	scaffold_0043_len_2364271_v2.4	1639871	1646423	-	4030	-	PF04433:SWIRM domain|PF00569:Zinc finger, ZZ type|PF00249:Myb-like DNA-binding domain	SWIRM
Cac_g014637	64	179	112	155	14	111	203	102	51	192	705	1153	4.56855957	10.53446778	6.632804374	15.14285465	56.03531082	79.71957339	13.86265796	7.641599174	3.086035313	7.154695284	0.710426275	5.71473652	81.4941885	129.0840993	-0.66372994	0.374025461	0.595407796	125.3371477	110.4006384	0.181018608	0.768835711	0.864515003	724.7995415	104.4978014	2.793237011	7.78E-06	0.000109377	-	scaffold_0043_len_2364271_v2.4	1647265	1648411	-	750	-	PF10950:Organ specific protein	-
Cac_g014638	20	46	38	25	25	18	46	42	27	39	71	183	0.688589163	1.305714628	1.085409535	1.483549365	2.721835581	6.102638133	1.515092581	1.517624198	0.787998425	0.556583494	0.611873801	0.446968182	20.059702	37.93352558	-0.924177124	0.050248906	0.159962094	40.38112329	32.42337068	0.306667091	0.525160858	0.684732131	102.584321	30.68907888	1.73984329	0.00443955	0.021082532	-	scaffold_0043_len_2364271_v2.4	1651371	1653398	+	1555	-	PF03181:BURP domain	-
Cac_g014639	294	100	129	497	646	269	92	133	502	120	227	593	29.25672006	8.204243766	10.64995724	13.19370468	25.15228893	57.15698866	8.758248935	13.89039867	42.34610013	31.98120478	45.69855684	19.3065423	416.4106541	204.6283569	1.026923396	0.061200885	0.183529828	237.9061073	175.2913717	0.442528919	0.544879142	0.700657349	328.8079385	166.0602578	0.987350901	0.149329505	0.297562343	-	scaffold_0043_len_2364271_v2.4	1653832	1654862	-	538	-	PF10950:Organ specific protein	-
Cac_g003862	74	129	116	637	471	531	294	482	639	133	282	353	2.122012722	3.049763931	2.759650607	4.213811572	9.004067084	9.80454196	8.065192652	14.50601311	15.53275596	11.81179284	9.601273301	10.98208244	483.2511637	117.2782992	2.0391181	1.21E-17	2.78E-15	483.7266952	100.2540967	2.268772678	1.29E-10	4.95E-09	275.5983954	94.90007505	1.537219013	0.000162417	0.001416659	-	scaffold_0006_len_4738094_v2.4	4136295	4138483	-	1867	-	PF14363:Domain associated at C-terminal with AAA|PF00004:ATPase family associated with various cellular activities (AAA)	AAA
Cac_g012289	4648	4961	4370	7052	7405	4905	4079	4223	5216	2817	4006	4581	81.61486687	71.81788877	63.65967863	54.65088649	78.32266427	77.91118134	68.51852641	77.82318531	77.63760633	80.0710616	92.43147457	62.11780253	5711.961896	5238.732035	0.124848394	0.573843439	0.758674166	4643.076567	4482.114059	0.051023252	0.770752873	0.865961012	4125.425638	4243.871734	-0.040732034	0.864411669	0.925871533	-	scaffold_0033_len_2592003_v2.4	319893	327269	-	3049	-	PF00076:RNA recognition motif. (a.k.a. RRM, RBD, or RNP domain)	RRM_1
Cac_g012288	148	150	98	235	208	244	293	321	284	198	312	233	12.11558946	10.1235852	6.655623655	17.90833585	28.43876794	18.47460215	22.94571554	27.57862627	19.70754697	12.43972619	12.10424846	14.40610495	203.5309119	149.4728709	0.447621242	0.136494271	0.316334597	312.2355344	127.998055	1.288144104	5.76E-05	0.000510663	272.2530565	121.2123535	1.16886605	0.001239594	0.007576638	-	scaffold_0033_len_2592003_v2.4	315902	318272	-	654	-	-	-
Cac_g025112	141	176	171	375	348	351	198	192	297	165	215	184	8.064990226	8.299609334	8.114479939	10.42739641	13.69293488	10.19386543	10.83430543	11.52579061	14.40033447	13.86998931	14.14997388	14.47990672	317.7836337	181.4149978	0.8082203	4.03E-06	7.29E-05	233.9622254	155.1262966	0.594293129	0.006802574	0.026694877	206.2392714	146.861824	0.488575526	0.037718441	0.10968746	-	scaffold_0118_len_1171114_v2.4	929081	931014	-	936	-	PF00561:alpha/beta hydrolase fold	Abhydrolase_1
Cac_g010829	98	77	117	198	127	93	166	116	109	129	98	176	2.452877574	1.588915391	2.429492185	3.567358158	2.731173078	4.266765799	3.97474285	3.047140996	2.312638184	3.204609479	2.25967083	1.678829765	122.0415513	109.6231566	0.157493746	0.671104411	0.825729489	135.7255427	93.6891498	0.535101148	0.126517327	0.25528854	144.9465143	88.70225454	0.711601302	0.031482967	0.095707665	-	scaffold_0027_len_2847916_v2.4	2191563	2198456	-	2139	-	PF13178:Protein of unknown function (DUF4005)	-
Cac_g010828	7	0	3	73	0	14	2	5	32	25	24	42	0.238399906	0	0.084763551	0.940708905	0.910107371	1.385458976	0.065161217	0.178715742	0.923824372	1.607648226	0	0.343882433	24.54110115	4.016250894	2.625953469	0.134104239	0.312695255	12.49305356	3.439147401	1.885769789	0.20464273	0.361018184	32.62031998	3.258712628	3.370542628	0.000223327	0.001849136	-	scaffold_0027_len_2847916_v2.4	2185668	2188561	+	1572	-	PF13570:PQQ-like domain|PF13360:PQQ-like domain	-
Cac_g001673	36	43	23	121	99	61	68	164	150	20	42	74	4.524321757	4.455328058	2.398052386	2.777078684	5.877242669	9.007806382	8.175438331	21.63114928	15.9798846	9.833236362	8.844592706	5.529103662	82.34606394	38.33404534	1.107248716	0.010658633	0.050070594	132.6039168	32.83418365	2.015833241	6.29E-05	0.000549843	48.19754083	31.09283704	0.638000264	0.267991942	0.445007799	-	scaffold_0002_len_6723837_v2.4	6505344	6505769	+	426	-	PF01453:D-mannose binding lectin	B_lectin
Cac_g010821	191	269	194	384	278	687	173	148	302	192	188	215	6.904605824	8.017113884	5.818179298	7.668562449	7.56722631	7.528012359	5.982776483	5.615028984	9.254306159	8.97628996	7.144008791	17.91167395	403.0458047	243.1009916	0.729042175	0.069873877	0.200764276	210.0158569	208.0142477	0.015722958	0.959692047	0.978548541	216.4044375	196.9437191	0.135818052	0.547353781	0.709036426	-	scaffold_0027_len_2847916_v2.4	2098814	2105811	+	1481	-	PF00076:RNA recognition motif. (a.k.a. RRM, RBD, or RNP domain)	RRM_1
Cac_g010820	0	0	3	2	3	3	5	2	0	3	0	1	0	0	0.482783703	0.642954087	0	0.187883153	0.927839069	0.407161081	0	0.250865894	0.413679896	0.419707441	2.390236158	1.061385193	1.142459	0.558054522	1	2.503432372	0.899247088	1.452686423	0.56790079	1	1.473914022	0.850212368	0.772843373	0.775924613	1	-	scaffold_0027_len_2847916_v2.4	2073525	2074281	+	276	-	-	-
Cac_g010823	826	2255	1766	1386	809	1187	720	915	702	925	468	898	34.84809217	78.43425133	61.81153181	43.11693678	21.98457947	36.69540089	29.05912999	40.51397142	25.10541869	37.81136149	24.26270079	36.11799166	995.9173636	1760.120226	-0.82178249	0.022672541	0.08931441	816.6958669	1504.390929	-0.881833644	0.020979675	0.065552297	828.9634759	1423.854505	-0.780555243	0.059735613	0.154181899	-	scaffold_0027_len_2847916_v2.4	2122483	2124565	+	1269	-	PF00046:Homeobox domain|PF02183:Homeobox associated leucine zipper	HALZ
Cac_g010822	201	330	265	440	349	682	495	505	614	282	649	391	4.0994664	5.548881669	4.48391112	6.354590791	14.73836544	7.724037466	9.658009416	10.80954505	10.61526993	5.802886497	5.059974896	10.03204712	438.4982436	293.7211827	0.577248525	0.08887898	0.236178509	554.7351537	251.1930974	1.14148257	2.68E-08	6.17E-07	485.8741665	237.7960366	1.030139276	0.009564072	0.038845798	-	scaffold_0027_len_2847916_v2.4	2106413	2116064	+	2625	-	PF13347:MFS/sugar transport protein	-
Cac_g010825	318	301	350	563	346	772	473	302	721	414	683	595	11.05520959	8.62713524	10.09456835	15.90184107	26.43832363	20.03517623	15.73084867	11.01873067	21.24743565	12.65634723	8.550817175	19.35668916	499.4887486	363.0657469	0.460434204	0.187022761	0.388232586	502.6798034	310.4394836	0.696725296	0.027759089	0.081343349	616.6385505	293.9219552	1.069473196	0.000131013	0.001186491	-	scaffold_0027_len_2847916_v2.4	2154669	2162880	-	1540	-	PF08449:UAA transporter family	-
Cac_g010824	107	114	72	106	165	88	100	47	91	67	67	129	2.897595042	2.545182998	1.617581817	2.00463783	2.02023581	3.383607376	2.590628053	1.335784913	2.088943538	1.856179206	3.176358534	1.718741246	106.5304593	110.4087324	-0.050221659	0.8990862	0.954194815	80.86158534	94.54676508	-0.22180611	0.58588589	0.732691011	93.88255429	89.53303477	0.072974763	0.854511516	0.919997694	-	scaffold_0027_len_2847916_v2.4	2145547	2152547	+	1977	-	PF13921:Myb-like DNA-binding domain	-
Cac_g010827	14	4	8	32	2	5	5	25	29	16	14	19	0.515140415	0.121343867	0.244212238	0.650466265	0.57358657	0.677154127	0.176002463	0.965433492	0.904538347	0.761390918	0.052314159	0.132691012	11.01147549	10.13546928	0.133138837	0.908023903	0.958214268	20.24207895	8.67571021	1.234930232	0.174497764	0.321344668	17.75159641	8.217998102	1.132821723	0.109645698	0.238678176	-	scaffold_0027_len_2847916_v2.4	2170177	2173856	-	1455	-	PF00069:Protein kinase domain	Pkinase
Cac_g010826	1006	1396	1153	2901	2226	2549	2243	2509	2465	1117	2148	2322	24.81983148	28.39530356	23.5998913	30.44817224	59.00767117	55.48804244	52.93967527	64.96602171	51.55243323	46.28163598	39.04070657	45.35702886	2265.77814	1319.568823	0.779831601	4.47E-06	7.94E-05	2499.86003	1128.703745	1.146894475	1.05E-09	3.38E-08	2017.681869	1068.584693	0.917029237	0.003946963	0.019235103	-	scaffold_0027_len_2847916_v2.4	2163615	2168235	+	2170	-	PF07714:Protein tyrosine kinase	Pkinase_Tyr
Cac_g019732	92	43	47	2211	544	5923	193	212	698	76	84	107	3.608409001	1.390454031	1.529345593	3.293432215	3.668432787	4.064882987	7.241630992	8.726670033	23.20677277	56.07597048	15.16765673	167.5496704	2609.47888	70.46405249	5.212998863	3.86E-12	3.39E-10	363.7750689	60.34736286	2.595929302	2.14E-05	0.000219978	96.57336748	57.16253807	0.763207614	0.106728804	0.233916912	-	scaffold_0074_len_1711264_v2.4	1220956	1222657	-	1365	-	PF01786:Alternative oxidase	AOX
Cac_g029533	1094	1153	1140	1366	1371	1108	954	911	1133	763	911	954	53.78361925	46.7328491	46.49619359	41.44426544	49.86828455	45.42735146	44.86753686	47.00411095	47.21652366	43.42536993	47.91393264	39.28677477	1136.09229	1267.347196	-0.157322678	0.346348885	0.568518323	1029.804473	1083.963704	-0.073372377	0.615126038	0.755794716	955.8198603	1026.302529	-0.102311805	0.558178173	0.717613433	-	scaffold_0183_len_681824_v2.4	107041	130418	-	1089	-	PF00782:Dual specificity phosphatase, catalytic domain	DSPc
Cac_g005590	14	8	28	20	11	22	9	15	10	7	7	27	0.566109747	0.266699888	0.939313308	0.312735976	0.315169358	1.057481312	0.348149886	0.636573594	0.342770938	0.522953071	0.316196416	0.641607146	15.67442352	18.60674793	-0.247618185	0.721777494	0.856303771	11.94670586	15.86860815	-0.417489594	0.561314122	0.713799344	14.27577976	15.01984515	-0.064495098	0.937599358	0.965831683	-	scaffold_0011_len_4309308_v2.4	3923681	3926947	+	1324	-	PF14009:Domain of unknown function (DUF4228)	-
Cac_g031338	255	167	261	100	169	132	45	54	94	96	76	96	19.70005902	10.63663038	16.72814183	8.194185417	6.53753895	7.183480554	3.325760818	4.378303576	6.155829714	4.99559788	9.281233799	7.354873256	119.6948823	258.2390531	-1.109248146	0.002658168	0.01661293	65.31728358	220.772486	-1.753162999	7.47E-06	8.85E-05	97.49128826	209.0413718	-1.099201794	0.000979762	0.006255048	-	scaffold_0226_len_493122_v2.4	325839	333848	-	693	-	-	-
Cac_g031339	449	530	521	451	549	426	489	518	458	350	470	503	25.87564645	25.18146466	24.9093525	22.28538384	30.15894016	28.07690245	26.95906826	31.3299276	22.37390258	16.80666467	22.49100558	17.70632297	422.8861437	558.748258	-0.402128598	0.039344192	0.134301238	509.3989471	477.8097561	0.091352259	0.651430682	0.782298199	480.0595998	452.3654455	0.086054212	0.667742777	0.800891753	-	scaffold_0226_len_493122_v2.4	334539	342114	+	929	-	-	-
Cac_g019733	742	937	946	1291	1240	1510	506	688	716	527	667	601	18.59787132	19.36239938	19.67117569	14.59409454	18.61480612	14.59049902	12.13279897	18.09808132	15.21261074	20.92404769	22.09391504	27.29670306	1200.052698	974.7730431	0.299609469	0.099716963	0.255689013	659.9173205	833.4041541	-0.337229435	0.120402414	0.246608436	655.5509257	788.9856852	-0.267846724	0.159056754	0.310742895	-	scaffold_0074_len_1711264_v2.4	1268781	1287086	+	2136	-	PF00474:Sodium:solute symporter family	-
Cac_g031334	237	293	224	324	337	200	157	100	156	168	47	160	5.183194595	5.282956543	4.064218367	4.059435606	1.144512067	3.389264722	3.284732233	2.295270801	2.892045781	4.581991761	5.239269402	3.154663774	253.6122987	281.5047966	-0.149831535	0.593190519	0.773591047	141.0119586	240.8849962	-0.770482782	0.002931392	0.013464976	134.9435233	228.0757178	-0.756362053	0.125872665	0.263434049	-	scaffold_0226_len_493122_v2.4	301647	304094	-	2448	-	PF13041:PPR repeat family|PF13812:Pentatricopeptide repeat domain	-
Cac_g031335	79	73	126	4	21	28	10	4	23	26	12	19	7.832382943	5.966916105	10.36375683	2.848048473	1.32471184	1.824554176	0.948457715	0.416209105	1.932974189	0.256440691	1.480054739	2.002159942	16.12918733	103.3915851	-2.686938559	5.46E-05	0.000665583	12.11455895	88.29495857	-2.845307121	1.59E-06	2.27E-05	20.79548185	83.5817692	-2.008714617	1.17E-05	0.000153513	-	scaffold_0226_len_493122_v2.4	317816	318377	-	540	-	-	-
Cac_g031336	31	27	36	18	15	21	11	13	10	11	6	18	4.461483955	3.203624864	4.298332328	1.749111655	0.9614844	2.509149206	1.514472803	1.96356715	1.219969684	1.675136773	1.534618969	2.179770904	16.02240028	35.24125335	-1.136395869	0.013910227	0.06158847	11.87960231	30.12503712	-1.350402311	0.005784498	0.023429905	12.44336282	28.5216749	-1.183635226	0.030903513	0.094444084	-	scaffold_0226_len_493122_v2.4	319379	325842	+	372	-	-	-
Cac_g031337	25	27	37	15	12	11	11	12	8	22	5	5	4.797294575	4.271499819	5.890307264	4.664297747	1.068316	0.929314521	2.01929707	2.416698031	1.301300997	1.861263081	1.6369269	1.522379679	11.18940023	33.06230639	-1.56133043	0.001445166	0.010154996	10.87994319	28.24772874	-1.390144211	0.006839101	0.026817166	11.9578461	26.74065023	-1.169105738	0.126287845	0.264083295	-	scaffold_0226_len_493122_v2.4	323453	325817	-	279	-	-	-
Cac_g031330	126	30	40	617	101	118	19	30	759	8	93	252	5.488823222	1.077432827	1.445601325	0.385040039	4.510918673	10.63274944	0.79179627	1.371559704	28.02733933	17.38016873	3.127675829	3.707358814	237.9005912	77.80471543	1.615683341	0.048745284	0.156868821	252.6147638	66.69254693	1.923194869	NA	1	122.0096903	63.1924041	0.95185762	0.360041462	0.542048785	-	scaffold_0226_len_493122_v2.4	273299	275175	+	1229	-	-	-
Cac_g031331	0	1	0	2	0	1	0	0	0	1	1	1	0	0.053115321	0	0.071181439	0.071735298	0.062401625	0	0	0	0.08332008	0	0.046465806	0.863095956	0.348844342	1.110144207	0.72747919	1	--	--	--	--	--	1.095532826	0.28344115	1.751426395	0.462720151	1	-	scaffold_0226_len_493122_v2.4	279875	280705	-	831	-	PF13639:Ring finger domain	-
Cac_g031332	13803	16375	14532	15410	18826	13364	21431	21298	25376	39980	41213	37736	296.4229267	289.9211252	258.9068494	948.6113131	985.4756147	784.9292385	440.2829737	480.0228263	461.9477603	213.9937392	287.4008305	206.9896761	14101.06359	16680.24901	-0.242333316	0.22348758	0.43457486	23428.23482	14268.24762	0.715460335	8.96E-08	1.82E-06	43531.55494	13508.99598	1.688145381	9.48E-21	3.59E-18	-	scaffold_0226_len_493122_v2.4	283830	287889	-	2493	-	PF00684:DnaJ central domain|PF00226:DnaJ domain|PF01556:DnaJ C terminal domain	DnaJ_C
Cac_g031333	0	0	0	0	0	1	0	0	0	0	0	0	0	0	0	0	0	0	0	0	0	0	0	0.186536641	--	--	--	--	--	--	--	--	--	--	--	--	--	--	--	-	scaffold_0226_len_493122_v2.4	287573	289826	-	207	-	-	-
Cac_g012280	124	132	135	177	210	202	218	199	151	304	181	84	4.110642802	3.607632045	3.712800989	11.13445195	6.68097705	2.69714119	6.913463913	6.923503167	4.243228304	3.794210722	4.948789839	4.829624203	175.0842337	146.153122	0.260845483	0.266632022	0.485089423	198.4759494	124.9899113	0.666105696	0.024149602	0.072910975	213.1332716	118.3386501	0.848082325	0.108741185	0.237175588	-	scaffold_0033_len_2592003_v2.4	248805	258055	-	1615	-	-	-
Cac_g001674	117	108	85	427	225	182	245	620	532	102	146	218	4.480631955	3.409866808	2.700549758	4.315794814	6.225577101	8.086232872	8.975747902	24.91895717	17.27016312	10.57405125	6.125303181	5.026882257	242.6471651	117.1362389	1.05344818	0.006859297	0.035461872	486.2667915	100.2750555	2.279113573	3.90E-07	6.66E-06	166.9609369	94.95735612	0.817972863	0.027195743	0.085524369	-	scaffold_0002_len_6723837_v2.4	6505904	6507301	+	1398	-	PF00069:Protein kinase domain	Pkinase
Cac_g019736	16	14	37	29	15	8	12	6	20	20	6	19	0.650421351	0.469205498	1.247832746	0.898280577	0.271581015	0.748108774	0.466667122	0.255982821	0.689185608	0.762312305	0.433468684	0.234551767	15.04519813	24.72821691	-0.713570854	0.311508378	0.534807432	12.64675985	21.08891124	-0.729374195	0.286746967	0.457787847	16.20439988	19.95927209	-0.300451623	0.669386088	0.802039982	-	scaffold_0074_len_1711264_v2.4	1362422	1366663	+	1317	-	-	-
Cac_g005594	413	572	466	618	700	632	293	261	413	326	273	274	6.457685304	7.373659928	6.044948287	5.631857175	4.752945371	4.149671603	4.382738891	4.283039669	5.474043879	6.248494995	7.780661595	7.127181502	578.5763356	538.7445397	0.102346408	0.587634341	0.769221871	329.2045029	460.8393472	-0.484144204	0.020723531	0.064886612	319.6137343	436.2961743	-0.45004097	0.044823223	0.124513451	-	scaffold_0011_len_4309308_v2.4	3961343	3969706	-	3424	-	PF13041:PPR repeat family	-
Cac_g012285	110	87	121	297	233	177	185	192	238	91	86	111	5.71208421	3.724615264	5.212752849	5.220961798	4.972487701	5.582917825	9.19019648	10.46376335	10.47635654	9.972831729	8.601010912	6.629016463	207.5331433	119.5922644	0.798100906	0.008161273	0.040522773	211.2048339	102.2370541	1.049709969	6.38E-05	0.00055705	104.3805714	96.79914012	0.112099023	0.695778215	0.819777089	-	scaffold_0033_len_2592003_v2.4	283919	287833	-	1031	-	PF00574:Clp protease	-
Cac_g019735	4	1	4	0	0	1	0	2	0	1	0	0	0.599863389	0.123638183	0.497659392	0.165691249	0	0	0	0.314779996	0	0	0	0.108159901	0.309417833	3.452519285	-3.432833006	0.088635265	1	0.763197502	2.949847062	-2.008322046	0.302235654	1	0.381187174	2.793343504	-2.82721117	0.154560129	1	-	scaffold_0074_len_1711264_v2.4	1361349	1361838	+	357	-	PF13839:GDSL/SGNH-like Acyl-Esterase family found in Pmr5 and Cas1p	-
Cac_g005599	11984	5300	1562	6784	6905	4819	16192	12314	20644	13861	37276	37045	147.901587	53.92711082	15.99307269	189.0047872	512.2402338	442.8299373	191.1712944	159.4978918	215.9714188	54.13984385	60.57959676	42.8945262	5459.775004	7460.232981	-0.450334176	0.488466367	0.693793932	16714.20272	6403.757808	1.384124561	0.047239197	0.122285549	31835.27251	6068.267781	2.391301792	0.001397178	0.008366856	-	scaffold_0011_len_4309308_v2.4	3993581	4000188	+	4338	-	PF00689:Cation transporting ATPase, C-terminus|PF13246:Cation transport ATPase (P-type)|PF00690:Cation transporter/ATPase, N-terminus|PF12515:Ca2+-ATPase N terminal autoinhibitory domain|PF00122:E1-E2 ATPase	E1-E2_ATPase
Cac_g001679	1250	1827	1714	1768	1605	2417	1268	753	1251	903	952	1135	68.01042614	81.95289134	77.36706975	54.2825749	57.6734301	59.81328916	65.99877708	42.9976998	57.69712723	62.20250424	62.07720878	94.84535108	1723.25729	1771.397942	-0.040000487	0.872130108	0.938667445	1115.264181	1514.472213	-0.441289623	0.062264422	0.150972386	1084.723586	1433.690979	-0.402608194	0.011767733	0.04548021	-	scaffold_0002_len_6723837_v2.4	6551270	6560787	+	984	-	PF01429:Methyl-CpG binding domain	MBD
Cac_g029531	0	0	0	0	0	0	0	0	0	0	0	0	0	0	0	0	0	0	0	0	0	0	0	0	--	--	--	--	--	--	--	--	--	--	--	--	--	--	--	-	scaffold_0183_len_681824_v2.4	72976	73266	-	291	-	-	-
Cac_g001308	50	75	98	68	39	92	30	13	21	14	11	11	1.652401465	2.043464419	2.68689992	0.511188187	0.404773062	0.352106946	0.948457715	0.450893197	0.588296492	1.453163917	0.916224362	2.192841841	59.0994558	81.94142549	-0.474025207	0.287078341	0.507952938	21.89182683	69.97850028	-1.676330081	0.000188765	0.001397036	13.19442261	66.23526356	-2.335869043	1.56E-07	3.66E-06	-	scaffold_0002_len_6723837_v2.4	3462299	3466109	+	1620	-	PF00069:Protein kinase domain	Pkinase
Cac_g001309	169	251	283	308	276	277	137	127	173	136	125	108	8.270465686	10.12691654	11.48972258	7.353420048	6.811246891	5.119214833	6.413793578	6.522765184	7.176633364	9.746621516	9.601608701	9.776804783	254.539188	259.0228334	-0.027088688	0.900863874	0.955057651	149.6076985	221.3187394	-0.565872489	0.014372105	0.048488346	135.5186697	209.4951731	-0.631746319	0.022961925	0.075628038	-	scaffold_0002_len_6723837_v2.4	3468606	3473553	+	1094	-	PF02681:Divergent PAP2 family	-
Cac_g001302	6	9	3	7	7	2	2	6	7	15	7	7	0.270620762	0.334666793	0.112256362	0.747495063	0.351545265	0.305804761	0.086296068	0.284018008	0.267632777	0.204158764	0.22443964	0.065059957	4.676086347	6.733726296	-0.519638684	0.599288499	0.777683573	5.148897734	5.771618537	-0.16170809	0.865356268	0.92359849	10.71822718	5.465611513	0.970527665	0.246465225	0.42046302	-	scaffold_0002_len_6723837_v2.4	3420623	3422912	+	1187	-	PF07983:X8 domain	-
Cac_g001303	1110	1402	898	1538	1590	1509	1477	988	1286	765	1135	1269	26.44724801	27.54011647	17.75062681	20.13845511	30.11110691	29.28569073	33.66581683	24.70581685	25.97346405	23.69594157	26.93061646	25.93108351	1374.091391	1275.34501	0.107717596	0.642956299	0.806816874	1288.497762	1091.800281	0.239169767	0.380563949	0.556137159	1146.657738	1033.800721	0.149712272	0.612647983	0.760744458	-	scaffold_0002_len_6723837_v2.4	3425953	3434971	-	2247	-	PF03936:Terpene synthase family, metal binding domain|PF01397:Terpene synthase, N-terminal domain	-
Cac_g001300	3	6	1	3	3	14	78	8	8	54	22	16	0.075796802	0.124980174	0.020960878	1.507407222	0.618907372	0.391548846	1.885277912	0.212131116	0.171336941	0.049012968	0.053881855	0.255112404	6.070671385	3.713232128	0.703176997	0.569360054	0.755211561	32.67269545	3.18515376	3.35886854	0.005284059	0.021772353	34.31759676	3.01626542	3.506693729	0.000106876	0.000996933	-	scaffold_0002_len_6723837_v2.4	3406376	3409366	+	2119	-	PF16916:Dimerisation domain of Zinc Transporter|PF01545:Cation efflux family	-
Cac_g001301	542	612	448	792	366	498	624	892	487	602	577	816	16.43119572	15.29612959	11.2675046	20.16385568	19.47686462	23.96052786	18.09695989	28.38046459	12.51498233	15.52584298	7.88755915	10.88862748	484.1597709	600.7839558	-0.310685672	0.337098049	0.559952205	708.0650968	514.2297725	0.461139888	0.218605643	0.378785816	720.6063673	486.9177652	0.566484879	0.018324948	0.064035512	-	scaffold_0002_len_6723837_v2.4	3411209	3416550	+	1766	-	PF16916:Dimerisation domain of Zinc Transporter|PF01545:Cation efflux family	-
Cac_g001306	0	0	0	0	0	0	0	0	7	0	0	0	0	0	0	0	0	0	0	0	0.247414413	0	0	0	--	--	--	--	--	2.16321128	0	3.62464834	0.358683083	1	--	--	--	--	--	-	scaffold_0002_len_6723837_v2.4	3452460	3456584	+	1284	-	PF00249:Myb-like DNA-binding domain	Myb_DNA-binding
Cac_g001307	0	0	0	0	0	0	0	2	0	0	0	0	0	0	0	0	0	0	0	0.100605603	0	0	0	0	--	--	--	--	--	0.763197502	0	2.096682799	0.602619083	1	--	--	--	--	--	-	scaffold_0002_len_6723837_v2.4	3456952	3459504	-	1117	-	PF00141:Peroxidase	-
Cac_g001304	1795	1701	1272	2231	2100	3160	3282	4333	6037	2265	7464	4942	38.48632935	30.0681427	22.62606332	53.65589611	178.1915149	102.631605	67.31808726	97.50244182	109.7222266	30.93155369	32.00759147	48.86557762	2231.201474	1801.123537	0.309076207	0.308325346	0.531256103	4661.372771	1541.998127	1.596197512	4.06E-07	6.90E-06	5362.115893	1460.231721	1.876690608	8.94E-05	0.000859834	-	scaffold_0002_len_6723837_v2.4	3436712	3442596	+	2497	-	PF03381:LEM3 (ligand-effect modulator 3) family / CDC50 family	-
Cac_g001305	171	403	311	319	177	314	370	222	162	214	250	247	6.726645904	13.0697642	10.14945432	9.300867053	10.95004276	9.410999495	13.92372163	9.165163032	5.401928953	8.114341194	4.949569013	8.908529436	239.0588278	322.7976825	-0.434281554	0.237237277	0.45074823	263.5551927	275.9582573	-0.067669448	0.88048002	0.9337136	259.1694108	261.2016862	-0.01297258	0.9677023	0.982578012	-	scaffold_0002_len_6723837_v2.4	3446155	3448242	+	1361	-	PF14379:MYB-CC type transfactor, LHEQLE motif|PF00249:Myb-like DNA-binding domain	Myb_DNA-binding
Cac_g029536	10	8	2	14	17	13	11	7	10	6	8	5	1.939775633	1.279386419	0.321855802	1.285908173	1.727885008	0.939415765	2.041245951	1.425063785	1.644306966	1.756061255	2.344186077	1.818732245	13.04523773	7.719581576	0.77187165	0.344082012	0.566676418	9.5900098	6.623761777	0.551275484	0.518630675	0.679178485	7.010830764	6.275052104	0.169233902	0.855671311	0.920637531	-	scaffold_0183_len_681824_v2.4	149599	150062	+	276	-	-	-
Cac_g031802	22	5	1	7	17	8	4	12	24	3	25	2	2.63497039	0.493722947	0.099364879	0.396991785	3.334006308	0.23201678	0.458315137	1.508408838	2.436664282	0.542139716	1.447416907	0.691061917	9.560275133	11.38473755	-0.240101423	0.836555579	0.92074636	13.3880973	9.779689557	0.468291903	0.700076191	0.817226938	11.40409534	9.270182121	0.304262764	0.830549682	0.904936538	-	scaffold_0247_len_431066_v2.4	193862	196787	+	447	-	-	-
Cac_g031803	46	7	7	13	25	10	15	22	18	3	17	23	9.772774378	1.226078652	1.233780576	0.704187809	4.021446656	4.732866094	3.048614083	4.905321599	3.241633733	1.785926242	3.775649844	1.532265262	14.2622906	24.33616473	-0.762886814	0.436260159	0.650463951	19.17842042	20.88537205	-0.115360343	0.903658481	0.947132967	15.2695526	19.79520434	-0.364627364	0.739644002	0.848935736	-	scaffold_0247_len_431066_v2.4	197657	197908	+	252	-	-	-
Cac_g031800	19	18	43	39	24	9	26	6	12	16	6	38	1.937558746	1.513331364	3.637890154	1.802720792	0.681280375	3.75336859	2.536446917	0.642151191	1.037322794	2.571733789	1.739819448	0.661938593	20.84792018	29.51273567	-0.499270159	0.466400061	0.675077072	15.04717603	25.17385147	-0.742346494	0.307109849	0.479817302	20.95634867	23.82567582	-0.179770642	0.812086724	0.893792738	-	scaffold_0247_len_431066_v2.4	188571	189095	+	525	-	PF00046:Homeobox domain	Homeobox
Cac_g031801	695	115	86	671	1294	953	1539	1428	2005	1897	6221	2424	38.84005865	5.298502733	3.987249125	117.1303956	387.1048601	131.2091217	82.27821174	83.75447946	94.98189862	24.24810022	51.40685204	38.41155492	872.4162285	363.9194265	1.262257122	0.106689901	0.267845567	1700.172826	312.3943571	2.44512368	0.002497647	0.011784188	3912.707931	296.0981555	3.724739133	2.64E-05	0.000307855	-	scaffold_0247_len_431066_v2.4	192919	193876	-	958	-	PF00462:Glutaredoxin	-
Cac_g031806	735	885	810	2248	1585	1453	2291	2396	1983	1669	2083	1628	12.89327932	12.79910414	11.78802149	32.34741615	40.6854077	27.660931	38.44610017	44.11107379	29.48697106	25.49954815	19.76500735	18.3829659	1551.805885	905.5621429	0.777360801	9.96E-05	0.001090061	2324.493078	774.5254603	1.585384952	5.88E-13	3.59E-11	1973.873	733.2952845	1.428474186	2.00E-10	9.73E-09	-	scaffold_0247_len_431066_v2.4	213424	228008	-	3052	-	PF06507:Auxin response factor|PF02362:B3 DNA binding domain	Auxin_resp
Cac_g031807	9	6	23	77	45	56	8	29	28	9	3	17	0.273152079	0.15013208	0.579121495	0.301794775	0.101381008	0.499743625	0.232275359	0.923729392	0.720363052	1.511168359	0.970881389	1.225812209	52.26857443	14.02946557	1.89474448	0.001536483	0.010668902	22.50358469	11.95668982	0.908209454	0.26070517	0.428766716	10.19865651	11.31558491	-0.143955207	0.871863231	0.930319111	-	scaffold_0247_len_431066_v2.4	239617	244326	-	1764	-	PF00891:O-methyltransferase|PF08100:Dimerisation domain|PF04654:Protein of unknown function, DUF599	-
Cac_g031804	0	0	0	0	0	1	0	0	0	0	0	0	0	0	0	0	0	0	0	0	0	0	0	0.085806855	--	--	--	--	--	--	--	--	--	--	--	--	--	--	--	-	scaffold_0247_len_431066_v2.4	198560	205379	-	450	-	-	-
Cac_g031805	126	44	20	44	58	100	184	511	1449	198	600	205	3.05653092	0.879976703	0.402502045	5.306774646	16.20626175	4.816687268	4.269993591	13.00959906	29.79600449	0.690193795	1.000179395	1.749573384	60.68325639	75.61263493	-0.314536061	0.678101679	0.829290984	706.82234	64.89027707	3.448285218	6.86E-05	0.00059226	373.5932145	61.49249775	2.60614655	0.001163077	0.007199578	-	scaffold_0247_len_431066_v2.4	206622	212044	-	2207	-	PF03094:Mlo family	-
Cac_g031808	55	6	12	17	6	8	16	21	23	15	8	214	6.677050817	0.600528319	1.20860138	2.011965169	1.08139742	25.16356135	1.85820287	2.675629963	2.36690717	1.334538291	0.517803407	0.70046412	8.998215781	29.55540876	-1.705438341	0.087851964	0.234393099	20.69001956	25.35022398	-0.28564463	0.760096136	0.858945245	79.4851876	24.02542699	1.731826702	NA	1	-	scaffold_0247_len_431066_v2.4	245941	250648	-	441	-	PF00125:Core histone H2A/H2B/H3/H4	Histone
Cac_g031809	121	111	59	127	96	84	97	107	89	42	43	84	5.457518705	4.127557112	2.20770846	2.092986176	2.159492342	3.669657137	4.185359318	5.064987807	3.402759588	3.704023294	3.078029353	2.732518202	90.21540394	110.672595	-0.291337639	0.475643602	0.683000067	102.0953091	94.83139032	0.10777598	0.801347114	0.885582282	60.27117681	89.81545825	-0.570321595	0.233633658	0.405521801	-	scaffold_0247_len_431066_v2.4	252135	253321	-	1187	-	PF07985:SRR1	SRR1
Cac_g028293	4726	5951	2257	1733	2229	1469	690	2227	2088	947	2290	2380	394.1116481	409.1435919	156.1481921	87.2534764	212.634821	192.237828	55.04600382	194.9083901	147.6003696	93.45106215	132.1378644	88.35299263	1609.167161	4869.444608	-1.597420372	6.68E-05	0.000777235	1735.227852	4173.530651	-1.266163153	0.025045594	0.075005624	2026.567522	3952.483136	-0.963664501	0.055351418	0.145438701	-	scaffold_0163_len_809678_v2.4	270949	271590	+	642	-	PF03168:Late embryogenesis abundant protein	-
Cac_g021836	26	22	84	50	6	51	51	8	10	41	23	42	1.218899294	0.850310238	3.267033678	2.12366271	1.200592604	1.907129169	2.287261424	0.393612814	0.397398181	1.515739637	0.199957358	1.724402202	31.43887163	48.36857637	-0.622176259	0.467210041	0.675614478	23.89348751	41.20137933	-0.787587626	0.3875695	0.562838999	38.33532162	38.98750971	-0.02607382	0.967295427	0.982288529	-	scaffold_0091_len_1446320_v2.4	1059291	1061095	-	1142	-	PF03798:TLC domain	LAG1
Cac_g021837	26	65	32	51	32	57	42	12	34	52	37	47	1.292463318	2.663903477	1.319698443	2.855981756	2.047952844	2.262971459	1.997309282	0.626052693	1.432699774	1.639363193	1.13080187	2.043589435	41.44419034	44.97153972	-0.121838378	0.804703025	0.905397051	29.70418414	38.49204132	-0.372679265	0.538604798	0.695579542	49.55604717	36.43846479	0.439053692	0.340898776	0.523049113	-	scaffold_0091_len_1446320_v2.4	1062656	1066089	+	1077	-	-	-
Cac_g021834	139	222	180	344	303	235	276	192	197	186	158	167	4.162055502	5.480324711	4.471419536	6.153372669	5.267729967	4.843350275	7.90593612	6.033635353	5.000238162	6.660573657	6.449519452	5.07498595	259.6845861	199.8017457	0.37719125	0.115718355	0.282964077	230.2068711	170.8744016	0.428219746	0.130008522	0.260624694	186.7405999	161.7626111	0.204743723	0.404664361	0.585441236	-	scaffold_0091_len_1446320_v2.4	1046160	1054036	+	1788	-	PF00534:Glycosyl transferases group 1|PF16994:Glycosyl-transferase family 4	Glycos_transf_1
Cac_g021835	1764	2263	2088	3228	2848	3084	2209	2267	2730	1829	2319	2417	62.79301354	66.41368058	61.66277813	71.93390842	91.91509577	83.33467311	75.22455251	84.69329498	82.37715509	74.30300824	72.0683189	79.17736229	2710.164861	2272.784996	0.253818618	0.050065239	0.159615697	2477.572533	1943.652593	0.350075839	0.00768848	0.029492614	2386.133453	1840.117196	0.374849742	0.029336765	0.090778658	-	scaffold_0091_len_1446320_v2.4	1054932	1058800	+	1504	-	PF00004:ATPase family associated with various cellular activities (AAA)	AAA
Cac_g028383	154	181	182	315	263	313	178	119	234	105	122	181	3.319171638	3.216235304	3.254319779	2.500377004	2.927805153	3.778538968	3.670118983	2.691787149	4.275198111	4.390153137	4.029548617	4.865497374	263.6801171	192.5385729	0.453706356	0.02050418	0.082832466	179.6756755	164.6378903	0.1289095	0.623637538	0.761917645	146.6656203	155.8694042	-0.085198827	0.73867757	0.848213444	-	scaffold_0165_len_795666_v2.4	653910	673978	+	2484	-	PF12253:Chromatin assembly factor 1 subunit A	-
Cac_g028382	386	375	243	1065	1378	2052	522	548	803	317	458	314	9.743325639	7.803895237	5.088690464	8.840694476	12.87237672	7.67690032	12.60496278	14.5172794	17.18172863	17.38319678	24.72639439	37.3569305	1346.973544	379.7285659	1.827264501	1.40E-06	2.92E-05	638.9478729	325.2011258	0.975683726	0.002254133	0.010834522	400.435883	307.9692189	0.379190591	0.299810147	0.480015367	-	scaffold_0165_len_795666_v2.4	578140	604200	-	2121	-	PF02705:K+ potassium transporter	K_trans
Cac_g028381	1765	2265	1947	3014	3705	3519	2494	2072	2769	1434	2698	2015	23.75420567	25.13183843	21.73910209	21.32318923	40.43068488	26.2668016	32.11022906	29.26646831	31.59003853	26.2300535	35.44668913	34.15772868	3044.990388	2224.019704	0.453176838	0.018208096	0.075742292	2514.406342	1902.349781	0.402575486	0.004401372	0.01875177	2248.29622	1801.068169	0.3199222	0.29291481	0.472391486	-	scaffold_0165_len_795666_v2.4	558443	570823	+	3978	-	PF00564:PB1 domain|PF07714:Protein tyrosine kinase	Pkinase_Tyr
Cac_g021831	484	627	646	1224	879	1058	673	823	957	642	739	631	16.32785054	17.43859315	18.07989985	23.92907384	27.75884829	20.61813384	21.71950238	29.1385713	27.36698724	26.70085684	21.07968861	25.74205639	932.3483077	651.5848707	0.516674637	0.004436588	0.025130089	844.0332706	557.027382	0.599111042	0.002043401	0.009996677	736.9455328	527.3272537	0.482010561	0.016433716	0.05879306	-	scaffold_0091_len_1446320_v2.4	1019884	1030969	+	1587	-	PF00590:Tetrapyrrole (Corrin/Porphyrin) Methylases|PF00179:Ubiquitin-conjugating enzyme	UQ_con
Cac_g021838	487	729	686	903	930	826	573	459	639	394	435	419	9.484507906	11.70505934	11.0838287	8.477919147	9.432969903	7.903804786	10.67558334	9.3817378	10.54916529	11.37191795	12.87539174	11.60218548	787.1392088	702.5851671	0.163040647	0.348095594	0.570398662	572.0550297	600.6527643	-0.070711949	0.689136548	0.809858824	455.6424653	568.6066303	-0.320765789	0.095571851	0.216186886	-	scaffold_0091_len_1446320_v2.4	1065596	1069022	-	2749	-	-	-
Cac_g028388	437	219	194	630	286	340	1991	479	685	723	1686	1374	4.988490802	2.06106697	1.837254486	9.118706616	21.42982671	15.19185519	21.74253364	5.738627249	6.628415244	4.650379698	2.320841242	2.799242806	366.2023711	329.5011977	0.153912951	0.74771	0.872720537	1087.433002	282.2996347	1.946358174	0.002602587	0.012201709	1376.915116	267.4132422	2.365450916	4.46E-06	6.75E-05	-	scaffold_0166_len_794519_v2.4	1321	11192	+	4690	-	PF00130:Phorbol esters/diacylglycerol binding domain (C1 domain)|PF00781:Diacylglycerol kinase catalytic domain|PF00609:Diacylglycerol kinase accessory domain	C1_1
Cac_g033404	0	0	0	0	9	14	0	0	17	0	2	0	0	0	0	0	0.216771028	0	0	0	1.402743324	0	0.62277628	0.982878517	7.056763273	0	5.095939611	0.050629011	0.160821222	5.253513109	0	4.900661503	0.211731787	0.370146323	0.767986306	0	2.193163747	0.58649811	1	-	scaffold_0326_len_214576_v2.4	130547	131096	-	550	-	-	-
Cac_g033405	0	0	0	0	0	0	0	0	0	0	0	0	0	0	0	0	0	0	0	0	0	0	0	0	--	--	--	--	--	--	--	--	--	--	--	--	--	--	--	-	scaffold_0326_len_214576_v2.4	132502	132711	-	210	-	-	-
Cac_g033407	159	213	239	448	198	367	112	238	212	54	49	381	22.34254957	24.67603963	27.86206843	8.38371628	7.666639388	51.85575025	15.0558327	35.0992088	25.25241186	40.7074357	19.77845928	37.19423109	297.5283437	225.9785289	0.396612706	0.244955567	0.460064152	195.3161626	193.1211383	0.014872744	0.968267397	0.983167124	165.264074	182.8139133	-0.144278001	0.847145708	0.915149822	-	scaffold_0326_len_214576_v2.4	147334	148243	-	381	-	-	-
Cac_g033400	0	0	0	0	1	8	0	0	1	0	0	0	0	0	0	0	0	0	0	0	0.175902606	0	0.147513761	1.197304949	2.778110844	0	3.750032489	0.265838673	1	--	--	--	--	--	--	--	--	--	--	-	scaffold_0326_len_214576_v2.4	100461	100718	-	258	-	-	-
Cac_g033401	1	1	0	4	2	7	2	6	25	0	5	8	0.18397872	0.151679833	0	0	1.024261732	1.425587636	0.352004925	1.15852019	3.898872187	0.475869324	0.261570793	0.928837086	3.878817435	0.770968013	2.358249813	0.156359486	0.345807785	10.71144103	0.662322239	4.057457791	0.010443983	0.037712093	4.562785756	0.627512616	2.894606715	0.13621746	0.278925304	-	scaffold_0326_len_214576_v2.4	115366	116622	-	291	-	-	-
Cac_g033402	42	40	17	43	39	54	28	61	343	22	198	55	6.876415637	5.399245438	2.309093921	3.979630188	36.0953593	8.72191518	4.38552925	10.48159628	47.60344093	4.552410435	4.539093171	6.376472685	40.4206016	37.69748396	0.10501012	0.840255415	0.922712745	139.0201918	32.31430888	2.108328749	0.017129097	0.055532505	102.5861496	30.60651765	1.746406779	0.040397038	0.115332002	-	scaffold_0326_len_214576_v2.4	121340	121765	-	327	-	-	-
Cac_g033403	0	0	0	0	0	0	0	0	0	0	0	0	0	0	0	0	0	0	0	0	0	0	0	0	--	--	--	--	--	--	--	--	--	--	--	--	--	--	--	-	scaffold_0326_len_214576_v2.4	127362	127601	-	240	-	-	-
Cac_g033408	0	0	0	0	0	0	0	0	0	0	0	0	0	0	0	0	0	0	0	0	0	0	0	0	--	--	--	--	--	--	--	--	--	--	--	--	--	--	--	-	scaffold_0326_len_214576_v2.4	157359	158192	+	834	-	PF13639:Ring finger domain	-
Cac_g033409	666	849	602	1314	685	823	827	636	602	4875	6950	3158	42.44783306	44.61174751	31.83153885	343.291557	493.2186046	194.9529277	50.42407694	42.54251641	32.52439178	54.15477882	31.03584172	37.83162931	825.8136058	790.2878399	0.063811888	0.825913376	0.915915698	716.5678233	676.3602458	0.083141872	0.758573648	0.857895791	5570.293079	640.4024144	3.120735365	3.28E-15	4.49E-13	-	scaffold_0326_len_214576_v2.4	175553	176694	-	840	-	PF00069:Protein kinase domain	Pkinase
Cac_g006338	119	191	146	754	543	433	246	359	495	238	256	346	2.73550841	3.61980112	2.784349809	6.044707034	6.552460453	7.703773975	5.409751947	8.661045208	9.645565379	11.20785657	8.873247267	7.178817359	507.1176951	168.5160655	1.588605053	4.60E-09	2.00E-07	375.5834477	144.1422171	1.381089752	1.58E-05	0.000168218	303.3267593	136.458766	1.151753439	2.12E-06	3.54E-05	-	scaffold_0012_len_3771433_v2.4	1410425	1419892	-	2329	-	PF08144:CPL (NUC119) domain	-
Cac_g006339	244	609	803	387	354	308	854	440	270	411	307	381	6.747533585	13.88458076	18.42258723	12.55753095	9.45294115	10.20508308	22.59249792	12.7700521	6.329222887	6.920322268	6.959053127	6.142990731	309.6173446	599.5418165	-0.954054266	0.013909388	0.06158847	548.5737157	511.6150551	0.100043561	0.859625797	0.920001744	400.4181287	484.1426085	-0.274704402	0.506777837	0.67623718	-	scaffold_0012_len_3771433_v2.4	1423643	1429109	+	1936	-	PF00295:Glycosyl hydrolases family 28	-
Cac_g006332	1209	1602	1343	1310	1664	1660	1149	932	1331	806	1154	963	19.43760037	21.23435676	17.91316014	14.31721665	20.6583441	14.99612237	17.67207429	15.72595484	18.13952041	13.61907995	19.01784622	19.24856469	1380.099023	1544.342925	-0.162449383	0.44738508	0.659608648	1166.875183	1321.005913	-0.17866601	0.267605132	0.436490666	1068.494417	1250.666861	-0.227330915	0.331200797	0.512714692	-	scaffold_0012_len_3771433_v2.4	1354186	1380945	+	3330	-	PF13091:PLD-like domain|PF00614:Phospholipase D Active site motif	-
Cac_g006333	301	340	367	266	325	186	212	211	135	186	133	142	36.79196357	34.26301985	37.21623051	25.11924733	18.10137069	16.81168159	24.7898263	27.06784558	13.98787159	21.02462379	28.23979199	16.39733729	229.5905654	375.5090899	-0.709607983	0.007921031	0.039606584	196.0223696	321.046582	-0.713882695	0.024303008	0.073323872	168.8819586	303.9448152	-0.849144271	0.000738126	0.004923685	-	scaffold_0012_len_3771433_v2.4	1384530	1386798	+	438	-	PF15490:Telomere-capping, CST complex subunit	-
Cac_g006330	53	86	126	108	79	92	40	13	28	60	40	24	4.440538021	5.940437411	8.758104367	5.554157369	3.731582647	1.947633812	3.206054247	1.143109515	1.988607861	5.851181968	4.705204201	5.559317344	82.2837454	96.95134606	-0.239465857	0.508385878	0.708878659	27.53550785	82.75427452	-1.586124419	0.002180537	0.010533135	46.15941655	78.32064604	-0.768446441	0.138285605	0.281742668	-	scaffold_0012_len_3771433_v2.4	1342820	1344990	-	639	-	-	-
Cac_g006331	232	134	238	573	439	294	299	362	439	187	281	359	12.3099815	5.861846794	10.4767413	10.96271765	16.60156711	18.45016287	15.17720343	20.15871058	19.74537257	19.6600294	16.55867556	11.25098798	382.5128556	228.8810589	0.742539895	0.046758126	0.152098336	377.8690434	195.6500534	0.951108095	0.006795563	0.02668262	297.7806247	185.2558753	0.686423167	0.077320213	0.185659745	-	scaffold_0012_len_3771433_v2.4	1344828	1352022	+	1009	-	PF01280:Ribosomal protein L19e	-
Cac_g006336	43	84	96	131	102	138	82	78	80	116	43	94	1.033734046	1.664868362	1.914659034	3.081098344	1.151018145	2.188792332	1.885842282	1.967975698	1.630278303	2.036440783	1.743139714	2.392728188	109.8479322	81.41856874	0.427445885	0.22133306	0.432256257	83.02696908	69.53441594	0.249599427	0.469375268	0.636418173	91.7825527	65.8109254	0.477561585	0.324577153	0.505799397	-	scaffold_0012_len_3771433_v2.4	1399982	1405133	-	2227	-	PF01764:Lipase (class 3)|PF03893:Lipase 3 N-terminal region	Lipase_3
Cac_g006337	8	1	8	29	6	10	6	7	16	9	7	6	0.696426764	0.071770458	0.577770416	0.865635746	0.678510942	0.505909759	0.499675284	0.63954082	1.180692612	1.632463912	0.371302931	0.627855034	12.93912018	6.556194228	0.995371082	0.340454059	0.562975839	9.703956027	5.600214786	0.811447823	0.409076489	0.582636311	8.100751633	5.303245857	0.620491718	0.525297469	0.690647636	-	scaffold_0012_len_3771433_v2.4	1409137	1410228	+	615	-	-	-
Cac_g006334	438	853	413	695	780	619	193	269	336	267	222	279	16.56042349	26.58928195	12.95469604	11.15361878	9.345954293	10.21734062	6.980809537	10.67417631	10.76881715	16.99191232	20.96445575	16.87958995	620.0919658	628.571753	-0.01995076	0.95026889	0.976744795	273.6572715	538.177415	-0.975844878	0.00901215	0.03356173	279.1918027	509.5245056	-0.868142971	0.011052885	0.043457826	-	scaffold_0012_len_3771433_v2.4	1389417	1393646	+	1416	-	PF00481:Protein phosphatase 2C	PP2C
Cac_g006335	371	484	421	543	416	488	262	266	259	396	210	267	11.47459652	12.34153346	10.80252941	13.53212206	7.231962384	7.998547266	7.752039139	8.63435527	6.790389321	10.85984105	9.146364517	10.88572229	427.2710753	474.3962655	-0.150917457	0.401139632	0.619392481	272.7323923	405.7570573	-0.57485317	0.002652219	0.012385746	319.7928004	384.149166	-0.265026121	0.410197167	0.5907898	-	scaffold_0012_len_3771433_v2.4	1394714	1398997	+	1731	-	-	-
Cac_g013322	14	18	1	54	41	118	14	19	53	93	112	65	0.191352899	0.202833537	0.011339316	1.404420517	1.704505405	0.860511556	0.18305694	0.272549491	0.614064904	0.477266438	0.398366241	1.16322287	63.87410896	12.54272461	2.35281702	0.007122616	0.036557312	28.5016336	10.77017773	1.411447189	0.153704785	0.293203361	99.93055277	10.20234534	3.298552444	3.35E-05	0.000374562	-	scaffold_0037_len_2480858_v2.4	65994	70491	-	3917	-	PF00931:NB-ARC domain	NB-ARC
Cac_g029388	208	294	243	312	300	328	262	202	323	225	209	253	3.210107798	3.740794595	3.111303683	3.836595444	3.59150039	3.781927015	3.868198256	3.271842693	4.225617682	3.113658666	3.291313096	3.65093449	278.69329	276.3341607	0.011119658	0.955003356	0.978834742	268.088004	236.3572629	0.182741637	0.393613449	0.568644608	249.6008654	223.7657648	0.157122827	0.417782933	0.597363115	-	scaffold_0181_len_691810_v2.4	472385	481037	-	3469	-	PF01927:Mut7-C RNAse domain|PF01612:3'-5' exonuclease	3_5_exonuc
Cac_g029384	611	887	706	828	1008	762	595	868	859	434	593	602	43.49946856	52.06269083	41.69915839	34.13812603	47.00789288	41.51218305	40.52386486	64.85556245	51.84027562	38.11827189	51.01465271	39.12655646	770.1894558	817.1218096	-0.08569912	0.686892811	0.834746114	803.7725925	698.9580001	0.201136234	0.434248438	0.605881856	592.0153777	661.7232762	-0.160767967	0.472685967	0.646027498	-	scaffold_0181_len_691810_v2.4	451746	453444	-	752	-	PF03226:Yippee zinc-binding/DNA-binding /Mis18, centromere assembly	-
Cac_g029385	698	893	1052	1823	1837	1187	806	1340	1692	634	849	900	43.60488869	45.9929714	54.52244803	43.75989028	59.05556107	54.45761403	48.16881398	87.85557428	89.60072329	73.64216604	81.57941324	53.48160025	1428.141721	978.3527274	0.545559406	0.021326192	0.085406438	1314.747257	836.0353727	0.653040373	0.03759211	0.102605489	865.0001044	791.4159671	0.128027489	0.551426606	0.712079263	-	scaffold_0181_len_691810_v2.4	456022	457616	-	857	-	PF03226:Yippee zinc-binding/DNA-binding /Mis18, centromere assembly	-
Cac_g029386	86	104	152	125	107	107	31	19	69	73	33	43	3.989819274	3.977849629	5.850300962	3.741836782	1.704676848	1.932233328	1.375839007	0.925109493	2.713533956	3.749945116	3.528825733	3.580242679	100.1087859	126.359297	-0.337381703	0.238638145	0.452482081	39.36291508	107.9121931	-1.447781264	0.003279332	0.014759412	54.70359523	102.1454523	-0.903702668	0.038387699	0.111085105	-	scaffold_0181_len_691810_v2.4	458726	462962	+	1154	-	PF08045:Cell division control protein 14, SIN component	-
Cac_g029387	147	169	172	209	178	202	59	107	193	64	71	131	3.976785092	3.769309003	3.860318001	1.91294273	2.138683339	3.432593877	1.526925861	3.037968937	4.425919326	3.656126378	3.423154107	3.941305249	174.2545019	181.8596245	-0.06133824	0.759242546	0.879007794	121.0086631	155.5067476	-0.360134895	0.405513295	0.579455489	94.93567037	147.2255689	-0.628932142	0.048893364	0.13265099	-	scaffold_0181_len_691810_v2.4	465496	467474	-	1979	-	PF02701:Dof domain, zinc finger	zf-Dof
Cac_g029380	652	790	752	1335	1108	988	671	483	682	472	504	538	37.37328744	37.33370113	35.76114319	29.89254632	32.16752091	29.86980047	36.79487884	29.05665387	33.13824291	49.48289461	45.14868724	40.84553274	1010.752108	816.865552	0.307581843	0.049353238	0.158182577	628.610301	698.5735187	-0.151681373	0.371452171	0.547191269	551.1825398	661.3730044	-0.263085667	0.070113883	0.173333794	-	scaffold_0181_len_691810_v2.4	408288	411347	-	934	-	-	-
Cac_g029381	561	508	579	725	761	1106	1083	1192	1102	705	1254	783	8.117489185	6.060142265	6.950519545	11.27081137	20.20364571	10.97379796	14.99127137	18.10172141	13.51673655	6.783549364	7.827718075	11.5421815	773.331027	618.8716475	0.321623616	0.252544456	0.469252957	1172.351846	529.2450594	1.147765067	2.28E-07	4.16E-06	1008.930378	501.1031835	1.009749402	0.002673936	0.014117483	-	scaffold_0181_len_691810_v2.4	421824	428843	+	3700	-	PF00514:Armadillo/beta-catenin-like repeat|PF04564:U-box domain	U-box
Cac_g029382	20	51	63	23	5	23	20	21	27	66	35	56	0.42830246	0.900432162	1.119285738	1.561606886	0.834568459	1.161568806	0.409733733	0.471981125	0.49013502	0.318499338	0.076117101	0.355240378	14.99774947	48.5226239	-1.695712274	0.015182232	0.065894263	23.31832819	41.4144931	-0.83395587	0.099962047	0.216195885	57.0978538	39.19138769	0.537183769	0.286516704	0.465485664	-	scaffold_0181_len_691810_v2.4	429786	434749	-	2500	-	PF03169:OPT oligopeptide transporter protein	OPT
Cac_g029383	748	834	808	1298	1002	982	844	815	958	629	717	803	30.68680458	28.2082647	27.50054359	28.51070275	32.75235825	31.90817429	33.12406805	35.09073319	33.31554914	34.43379488	29.22196746	29.0559763	966.5591289	892.5510991	0.115543558	0.479443956	0.686324085	900.8055434	763.3694737	0.239209782	0.080653708	0.18371457	780.3628799	722.7459066	0.11119597	0.484294582	0.656286386	-	scaffold_0181_len_691810_v2.4	439528	448687	-	1305	-	PF00076:RNA recognition motif. (a.k.a. RRM, RBD, or RNP domain)	RRM_1
Cac_g003212	314	318	346	542	432	472	320	364	441	254	373	286	17.52958451	14.636234	16.02499567	15.66689374	23.18591056	15.46480143	17.09004099	21.32691912	20.869496	19.56597015	17.14420624	19.00456301	426.8878417	365.8924257	0.223668079	0.214216909	0.423592317	386.5592877	312.8802646	0.305980383	0.1221191	0.249083763	334.531803	296.2305524	0.175241114	0.509043781	0.677854451	-	scaffold_0005_len_4762081_v2.4	3114832	3122270	+	959	-	PF08768:Domain of unknown function (DUF1794)	-
Cac_g003213	12	16	26	33	16	27	10	13	27	23	16	26	0.315546999	0.346867045	0.567199715	0.668217509	0.468463912	0.662205062	0.251555583	0.358765707	0.601835732	0.561121453	0.299084876	0.51205957	22.33426138	19.84566519	0.167326745	0.764433901	0.881887393	16.78506844	16.93925898	-0.010351635	0.986413812	0.992306194	23.50036043	16.03242318	0.547298315	0.284865483	0.463870153	-	scaffold_0005_len_4762081_v2.4	3122994	3126070	+	2036	-	PF14543:Xylanase inhibitor N-terminal|PF14541:Xylanase inhibitor C-terminal	-
Cac_g003211	690	835	760	829	1128	998	502	295	712	575	584	591	15.22088469	15.18579492	13.90862651	14.0141208	14.34422215	12.62742002	10.59365131	6.829636432	13.31380513	11.82511741	17.68852282	15.8779804	879.821085	851.4346074	0.047107342	0.828885203	0.917386706	507.3207027	728.2361114	-0.520467301	0.085644522	0.192398294	638.6729534	689.4698049	-0.110711675	0.489791321	0.661403493	-	scaffold_0005_len_4762081_v2.4	3082117	3111751	-	2427	-	-	-
Cac_g003216	10	7	12	13	5	28	2	0	11	0	3	1	0.38105201	0.219908769	0.379354597	0	0.127285479	0.036908007	0.072906358	0	0.355310744	0.320322714	0.135439681	0.76951343	13.77644802	10.90868788	0.337398115	0.690024488	0.836862617	4.09542596	9.321772732	-1.157975176	0.347773784	0.52322952	1.482331958	8.825652179	-2.586918625	0.028795763	0.089404481	-	scaffold_0005_len_4762081_v2.4	3163834	3168585	+	1405	-	PF02365:No apical meristem (NAM) protein	NAM
Cac_g003217	1106	1430	1001	1553	1665	1426	987	859	1211	834	1178	1130	9.834382171	10.48306411	7.384241292	8.193419891	11.66300857	9.732103934	8.395764704	8.016224697	9.127828982	8.929425861	10.5244123	9.145035481	1375.26991	1319.865048	0.059400431	0.775501251	0.888847688	1045.551242	1129.60848	-0.111196711	0.603373734	0.746851869	1143.552361	1069.551412	0.096591521	0.705196513	0.826047264	-	scaffold_0005_len_4762081_v2.4	3179082	3204836	+	6021	-	PF12816:Golgi CORVET complex core vacuolar protein 8|PF00637:Region in Clathrin and VPS	-
Cac_g003214	4636	5168	4844	2699	4735	2492	2541	2068	2816	2184	2047	2902	149.8799972	137.7472711	129.9224589	78.01176252	73.68709609	90.87281838	78.58796913	70.16742635	77.17280693	56.42392055	108.8207949	58.10616353	2951.865193	5473.57619	-0.890872159	0.004007594	0.023188169	2543.762573	4681.833207	-0.879878338	7.66E-10	2.54E-08	2577.229725	4432.748749	-0.782139356	3.95E-06	6.06E-05	-	scaffold_0005_len_4762081_v2.4	3127072	3140950	-	1656	-	PF00642:Zinc finger C-x8-C-x5-C-x3-H type (and similar)	zf-CCCH
Cac_g003215	822	1124	1134	1105	1065	1125	847	441	530	717	365	429	16.12608198	18.17957001	18.45652555	15.54115917	7.973027471	8.151746742	15.8961374	9.07988607	8.813822754	14.01778677	14.85245739	15.91781611	976.4503355	1140.290301	-0.224392541	0.149962935	0.335901949	626.8668331	974.7870399	-0.637105969	0.03874648	0.105129077	555.1899269	922.7948726	-0.733464017	0.032119827	0.09714764	-	scaffold_0005_len_4762081_v2.4	3145384	3160751	+	2729	-	PF00005:ABC transporter|PF06472:ABC transporter transmembrane region 2	ABC_tran
Cac_g003218	56	59	57	80	46	70	47	69	53	32	54	72	9.08520369	7.891488049	7.671871943	5.735929792	9.754696275	11.31398187	7.294502061	11.74844793	7.288764332	8.392604438	5.305131272	8.190654307	57.73370945	64.38706042	-0.154625472	0.654432164	0.814616705	59.06712129	55.07417809	0.098062891	0.780716124	0.872512727	56.71899976	52.14506493	0.126083327	0.742623086	0.850802522	-	scaffold_0005_len_4762081_v2.4	3206318	3206647	-	330	-	-	-
Cac_g003219	179	234	219	368	320	353	249	268	291	232	229	233	13.09189554	14.10995432	13.28842358	18.74755741	18.64911955	16.50599701	17.42207983	20.57164676	18.04155168	17.40433543	16.63761768	18.62079079	307.9870869	234.6708322	0.39145132	0.028139371	0.104902032	278.859945	200.6720818	0.473167726	0.009859059	0.036113047	253.3419887	189.9795243	0.413726344	0.028794091	0.089404481	-	scaffold_0005_len_4762081_v2.4	3207758	3217617	+	732	-	PF12796:Ankyrin repeats (3 copies)	-
Cac_g032753	92	114	154	133	118	85	116	88	132	106	108	111	3.706153714	3.786175159	5.14678669	4.717899363	4.844318692	4.331067177	4.470383089	3.720514802	4.507553904	3.464554259	3.379163996	2.469610376	98.84675607	133.0880726	-0.42946137	0.150796586	0.337224279	114.7461232	113.683542	0.013207645	0.960930864	0.979303963	118.5462284	107.6111008	0.136846948	0.606800433	0.756407403	-	scaffold_0289_len_289886_v2.4	236811	243393	-	1329	-	PF00855:PWWP domain	PWWP
Cac_g032752	333	470	480	756	759	524	564	566	561	381	532	455	9.790274511	11.39222998	11.70770365	12.37607174	17.41548679	12.95681843	15.86283809	17.46432605	13.98121435	14.37250793	15.8629543	11.11106882	601.2263226	474.345654	0.341477152	0.122467451	0.293576635	585.649319	405.461509	0.528784069	0.005020702	0.020897388	499.8270578	383.8271175	0.379972405	0.106454652	0.23348128	-	scaffold_0289_len_289886_v2.4	225547	234733	-	1821	-	PF00928:Adaptor complexes medium subunit family	Adap_comp_sub
Cac_g032751	640	1396	952	1673	741	1411	1751	955	841	1387	1255	823	17.87386373	32.14283188	22.05744804	42.79786817	39.02613519	22.26253649	46.78167489	27.99152786	19.90975251	30.21304763	14.71120807	28.4210028	1124.091533	1093.958752	0.039008159	0.916165272	0.961991949	1233.751443	935.6536883	0.398701094	0.334581857	0.509642749	1282.498124	885.6903083	0.533627292	0.155840444	0.306498019	-	scaffold_0289_len_289886_v2.4	216032	220630	+	1917	-	PF08472:Sucrose-6-phosphate phosphohydrolase C-terminal|PF05116:Sucrose-6F-phosphate phosphohydrolase	-
Cac_g032750	1204	1555	1511	1908	1455	2036	1057	1474	1999	1339	1761	1585	37.34618782	39.76586496	38.88338829	45.88889225	60.82085153	47.61956208	31.36504603	47.98461754	52.56104382	38.26998449	32.08296111	45.54822725	1598.711338	1585.274194	0.012043079	0.951537865	0.977164597	1548.113546	1355.474007	0.191757885	0.458270596	0.62665776	1710.23028	1283.236662	0.414177837	0.032434092	0.097921449	-	scaffold_0289_len_289886_v2.4	198895	200620	-	1726	-	PF03479:Domain of unknown function (DUF296)	-
Cac_g032757	113	129	283	368	166	421	139	56	452	116	202	587	3.360984579	3.163282921	6.983198058	3.812003341	6.689794791	16.91073633	3.955068671	1.748078242	11.39614348	7.077763076	3.509844095	9.031171452	282.4012	192.8248981	0.549725677	0.253163626	0.469875154	209.4297021	164.4630577	0.349507068	0.621356308	0.760488258	315.701246	155.6473507	1.020492788	0.09977318	0.222867033	-	scaffold_0291_len_288619_v2.4	81762	94617	-	1800	-	PF00117:Glutamine amidotransferase class-I|PF06418:CTP synthase N-terminus	CTP_synth_N
Cac_g032756	283	397	331	473	561	447	248	191	394	283	287	341	10.26504032	11.87202987	9.960521232	11.3414313	11.5912286	11.98022414	8.605518778	7.270970041	12.11439815	11.09418722	14.46534336	11.69380001	439.1075957	375.0583689	0.226759859	0.27112127	0.490134573	280.9589031	320.7947669	-0.189744977	0.495115881	0.658468542	330.7322074	303.705126	0.122733134	0.497347609	0.6678923	-	scaffold_0289_len_289886_v2.4	272628	289374	+	1476	-	PF02902:Ulp1 protease family, C-terminal catalytic domain	Peptidase_C48
Cac_g032755	25	14	48	44	105	57	38	5	27	33	9	84	1.948246269	0.899481282	3.103308347	2.841351684	0.780943661	6.340441079	2.832947934	0.408939077	1.783606333	2.217260125	5.816809018	3.203705709	61.60839396	32.41907566	0.925605427	0.132281986	0.310103055	23.47759371	27.65173668	-0.232715391	0.776788089	0.869929136	43.78472504	26.17336063	0.74541662	0.371063894	0.552929755	-	scaffold_0289_len_289886_v2.4	259119	270315	+	687	-	PF01486:K-box region|PF00319:SRF-type transcription factor (DNA-binding and dimerisation domain)	SRF-TF
Cac_g032754	174	260	231	344	324	274	108	91	160	137	132	115	5.227597362	6.440009079	5.757642686	4.547583226	4.415706133	3.346470976	3.10404343	2.869320347	4.074780898	6.68299983	6.919736442	5.937140953	278.1100133	245.8757075	0.1764571	0.376754889	0.597997268	121.7593888	210.2413184	-0.785706439	0.001991335	0.009776811	140.9002764	199.0294864	-0.50148489	0.045071922	0.124903426	-	scaffold_0289_len_289886_v2.4	248044	249825	-	1782	-	PF00226:DnaJ domain	DnaJ
Cac_g028658	0	0	0	0	0	0	0	0	0	0	0	0	0	0	0	0	0	0	0	0	0	0	0	0	--	--	--	--	--	--	--	--	--	--	--	--	--	--	--	-	scaffold_0172_len_774055_v2.4	41118	41788	-	528	-	PF03936:Terpene synthase family, metal binding domain	-
Cac_g028651	0	1	1	13	1	0	0	5	0	1	0	0	0	0.188627485	0.189812396	0.252785367	0	0	0	1.200603188	0	1.923305184	0.162643378	0	3.901675977	0.702639406	2.447742952	0.274602215	0.494064587	1.907993755	0.599228367	1.631966871	0.563157815	1	0.381187174	0.566845273	-0.554756882	0.861312865	1	-	scaffold_0169_len_781147_v2.4	697637	698906	+	234	-	-	-
Cac_g028653	70	71	82	232	89	73	84	179	79	79	86	76	2.483529836	2.076777358	2.413598581	3.09674639	3.397372313	2.611687885	2.85102995	6.66513786	2.375909151	5.322546353	2.244672623	1.867962343	113.760532	83.32780053	0.451255586	0.344953673	0.567303083	121.9555067	71.24145649	0.773344168	0.109739184	0.23086608	88.24398784	67.44846231	0.386997364	0.164834153	0.318594178	-	scaffold_0169_len_781147_v2.4	733526	769048	-	1509	-	PF03367:ZPR1 zinc-finger domain	-
Cac_g028652	51	61	54	87	60	43	47	71	55	36	42	49	2.451012729	2.416937809	2.153024631	1.911547518	2.247491362	2.280908225	2.160848905	3.581116943	2.240626548	2.703676766	2.04983216	1.490451201	55.55605589	61.91274555	-0.152976511	0.674766788	0.827920601	60.44837916	52.95967516	0.187025118	0.597312047	0.742414113	46.03772315	50.14137753	-0.120742271	0.697853371	0.821024906	-	scaffold_0169_len_781147_v2.4	720558	732069	+	1114	-	PF01866:Putative diphthamide synthesis protein	-
Cac_g028655	0	0	0	0	0	0	0	0	0	0	0	0	0	0	0	0	0	0	0	0	0	0	0	0	--	--	--	--	--	--	--	--	--	--	--	--	--	--	--	-	scaffold_0172_len_774055_v2.4	15171	15512	+	342	-	-	-
Cac_g028654	0	8	0	1	4	0	0	0	1	3	0	0	0	0.46646057	0	0.234419191	0	0	0	0	0.059950954	0.045732488	0.201101984	0	1.487911776	2.790754732	-0.916525261	0.726785277	0.85988169	0.309030183	2.3958347	-2.696502939	0.450838344	1	1.143561523	2.267529201	-0.999208254	0.771252033	1	-	scaffold_0172_len_774055_v2.4	9640	10540	+	757	-	-	-
Cac_g028657	1	21	8	12	22	10	9	10	2	8	9	6	0.044392875	0.768586617	0.294634167	0.392383257	0.444865916	0.257988807	0.382214303	0.465905715	0.075261811	0.34447257	0.694268748	0.320174831	13.077147	10.57821536	0.293395328	0.768827863	0.884887576	7.566470642	9.049901224	-0.275869387	0.815736337	0.893130083	8.487550765	8.563568598	-0.027824004	0.978611465	0.988216547	-	scaffold_0172_len_774055_v2.4	21246	23708	-	1206	-	PF01764:Lipase (class 3)	Lipase_3
Cac_g028656	4	3	10	11	13	4	2	10	5	1	0	0	0.282521411	0.174691945	0.585964389	0.078036644	0	0	0.135136455	0.741269515	0.299359316	0.502393702	0.652719203	0.203762979	8.218887331	6.272978354	0.388143263	0.677626818	0.829164595	6.057232372	5.347299913	0.163935256	0.874609911	0.92971545	0.381187174	5.060650539	-3.694470496	0.033416201	0.100273964	-	scaffold_0172_len_774055_v2.4	19979	20880	+	758	-	-	-
Cac_g029528	6	13	7	61	45	21	8	12	34	6	8	10	0.158787368	0.283640538	0.15368893	0.175437793	0.235737154	0.256330945	0.202537683	0.333296466	0.762737349	1.043889813	0.846581695	0.400827868	37.00952528	9.544283919	1.950228109	0.002261771	0.014584448	17.87058702	8.168532004	1.132197718	0.143779387	0.279832888	8.662593259	7.732992604	0.160989294	0.821549229	0.899378413	-	scaffold_0183_len_681824_v2.4	21326	33126	-	2023	-	-	-
Cac_g029529	1899	1869	2059	2459	2356	2209	1544	1381	1772	1131	1471	1501	41.78721593	33.90689519	37.58847159	27.49718809	36.04163594	31.99156643	32.50251148	31.89311326	33.05320577	34.9894509	36.85406692	35.05807804	2077.573074	2182.066964	-0.070518598	0.644855355	0.808066499	1611.973887	1865.948804	-0.210690682	0.166710826	0.310683187	1491.835723	1766.672311	-0.243774004	0.221687992	0.391215767	-	scaffold_0183_len_681824_v2.4	47945	58770	+	2433	-	PF15477:Small acidic protein family	-
Cac_g022718	240	436	639	225	71	88	273	152	171	502	222	469	8.770698833	13.1361983	19.37330264	20.26907272	9.033359235	16.60091936	9.544138998	5.829768493	5.297249936	5.316987027	1.844475823	2.319420781	111.0140988	479.4808602	-2.109748693	2.03E-05	0.000285611	205.8639953	409.1949173	-0.991974331	0.016267748	0.053311526	431.5377635	387.2527275	0.155749768	0.72365759	0.838992092	-	scaffold_0095_len_1413895_v2.4	1157552	1160402	-	1465	-	PF00389:D-isomer specific 2-hydroxyacid dehydrogenase, catalytic domain|PF02826:D-isomer specific 2-hydroxyacid dehydrogenase, NAD binding domain	2-Hacid_dh_C
Cac_g022719	0	0	0	0	0	0	0	0	0	0	0	0	0	0	0	0	0	0	0	0	0	0	0	0	--	--	--	--	--	--	--	--	--	--	--	--	--	--	--	-	scaffold_0095_len_1413895_v2.4	1160825	1166341	-	993	-	PF02826:D-isomer specific 2-hydroxyacid dehydrogenase, NAD binding domain	2-Hacid_dh_C
Cac_g022716	80	82	99	234	151	136	91	139	199	93	106	119	6.00704712	5.076275147	6.16717247	7.71544904	8.862377946	8.654746536	6.536775892	10.95394651	12.66646785	11.36179724	8.060085716	7.365188646	152.5791607	97.40084109	0.649586564	0.028322516	0.10540052	146.2115074	83.25989172	0.813770228	0.019731395	0.062313251	115.4656288	78.8248997	0.552160836	0.025747124	0.082214958	-	scaffold_0095_len_1413895_v2.4	1147292	1150960	-	713	-	-	-
Cac_g022717	380	491	483	704	644	649	548	473	605	424	439	542	49.14098269	52.34822765	51.81878417	60.58056283	63.21179322	67.88844598	67.79410796	64.19573049	66.32038095	58.86986302	59.20218956	60.53113986	590.68958	502.5725829	0.232444539	0.107192586	0.268524152	558.1892116	429.7034386	0.377080595	0.006867148	0.02690981	509.2474105	406.8009529	0.324067196	0.035854956	0.105734871	-	scaffold_0095_len_1413895_v2.4	1151943	1154457	-	414	-	-	-
Cac_g022714	1752	2146	2937	1265	1770	1476	856	574	775	908	677	900	46.25159698	46.70706722	64.3245009	26.48412849	19.90007209	23.01290692	21.61810129	15.90337454	17.34306016	21.59450643	33.21678218	28.10301423	1342.801811	2527.276733	-0.912557967	0.000424979	0.003697694	756.4642846	2158.746321	-1.512858593	5.63E-10	1.90E-08	903.3985679	2043.435824	-1.177691064	1.05E-06	1.93E-05	-	scaffold_0095_len_1413895_v2.4	1129330	1137757	+	2028	-	PF03083:Sugar efflux transporter for intercellular exchange|PF00160:Cyclophilin type peptidyl-prolyl cis-trans isomerase/CLD	Pro_isomerase
Cac_g029523	0	1	3	1	1	0	0	0	0	0	0	0	0	0.047461109	0.143277744	0	0	0	0	0	0	0.037225262	0.040923173	0	0.57960724	1.410229534	-1.290745815	0.586820727	1	0	1.198726425	-2.661677484	0.503324867	1	0	1.133653518	-2.502448204	0.529206263	1	-	scaffold_0189_len_686302_v2.4	672616	675815	-	930	-	PF00069:Protein kinase domain	Pkinase
Cac_g029524	786	718	1429	608	877	462	155	125	272	102	29	133	13.73839917	10.34661475	20.72171333	1.969794695	0.564397307	2.251653537	2.591769857	2.29302274	4.030082029	6.871907258	10.89694702	5.824108744	576.796881	1087.83259	-0.915417992	0.013349763	0.059678886	185.7033346	928.562048	-2.320504223	1.21E-09	3.82E-08	93.95377558	878.935409	-3.224216579	3.58E-09	1.26E-07	-	scaffold_0183_len_681824_v2.4	1290	4352	-	3063	-	PF08263:Leucine rich repeat N-terminal domain|PF13855:Leucine rich repeat	LRRNT_2
Cac_g029525	8	2	0	0	1	1	0	0	0	2	0	2	0.511711421	0.105469131	0	0.141342356	0	0.123908603	0	0	0	0	0.045470192	0.046132718	0.612186012	4.074678056	-2.739219039	0.197731551	0.402150867	0	3.50170189	-4.195137006	0.183340241	1	1.423079347	3.319454027	-1.19897494	0.543965502	0.706300222	-	scaffold_0183_len_681824_v2.4	4365	7591	-	837	-	PF08263:Leucine rich repeat N-terminal domain	LRRNT_2
Cac_g029526	30	62	48	28	41	52	24	24	9	19	7	9	1.435329959	2.445583155	1.905248288	1.004364382	0.372908159	0.417070377	1.098481857	1.205109474	0.365009696	0.86626078	1.394459846	1.794352456	36.25471637	51.27422241	-0.50664148	0.267681896	0.486074271	20.29276905	43.84095939	-1.123536235	0.051576579	0.130712275	12.90368087	41.49889316	-1.693958049	0.003439582	0.017192318	-	scaffold_0183_len_681824_v2.4	14776	15894	-	1119	-	-	-
Cac_g029527	60	115	103	63	152	132	37	34	33	37	12	18	2.461508389	3.889628826	3.505638601	1.677100162	0.548156623	0.715251728	1.452121467	1.463907888	1.147612862	1.671285884	4.432873307	3.905691315	104.304778	101.8854112	0.030796009	0.945761226	0.974488274	36.05009161	87.08484794	-1.279331457	0.000239563	0.001703186	24.65818827	82.43064483	-1.745981539	0.001020451	0.006467139	-	scaffold_0183_len_681824_v2.4	15928	19061	-	1305	-	-	-
Cac_g019349	0	0	0	0	0	0	0	0	0	0	0	0	0	0	0	0	0	0	0	0	0	0	0	0	--	--	--	--	--	--	--	--	--	--	--	--	--	--	--	-	scaffold_0071_len_1751747_v2.4	1264395	1264682	-	288	-	-	-
Cac_g019348	0	0	0	0	0	0	0	0	0	0	0	0	0	0	0	0	0	0	0	0	0	0	0	0	--	--	--	--	--	--	--	--	--	--	--	--	--	--	--	-	scaffold_0071_len_1751747_v2.4	1256024	1260207	-	543	-	-	-
Cac_g019343	0	0	0	0	0	0	0	0	0	0	0	0	0	0	0	0	0	0	0	0	0	0	0	0	--	--	--	--	--	--	--	--	--	--	--	--	--	--	--	-	scaffold_0071_len_1751747_v2.4	1231981	1232238	+	258	-	-	-
Cac_g019342	0	0	0	1	0	0	1	0	0	0	0	0	0	0	0	0	0	0	0.148454251	0	0	0.100346357	0	0	--	--	--	--	--	--	--	--	--	--	--	--	--	--	--	-	scaffold_0071_len_1751747_v2.4	1223592	1223936	+	345	-	PF02362:B3 DNA binding domain	B3
Cac_g019341	0	0	0	0	0	0	0	0	0	0	0	0	0	0	0	0	0	0	0	0	0	0	0	0	--	--	--	--	--	--	--	--	--	--	--	--	--	--	--	-	scaffold_0071_len_1751747_v2.4	1200218	1200553	+	336	-	PF02362:B3 DNA binding domain	B3
Cac_g019340	39	52	79	65	95	79	30	23	24	34	24	21	2.852424168	3.135545404	4.793540925	2.747486862	1.954492878	1.487664966	2.099045762	1.765477148	1.487963025	3.074135335	4.939292747	4.16725913	71.20152479	62.55253903	0.182729831	0.635208457	0.801782907	26.63490488	53.40397204	-1.009253197	0.014317933	0.048360681	29.11360208	50.54665265	-0.803154457	0.073799097	0.179462596	-	scaffold_0071_len_1751747_v2.4	1190720	1191451	+	732	-	-	-
Cac_g019347	0	0	0	0	0	0	0	0	0	0	0	0	0	0	0	0	0	0	0	0	0	0	0	0	--	--	--	--	--	--	--	--	--	--	--	--	--	--	--	-	scaffold_0071_len_1751747_v2.4	1255313	1255855	+	222	-	-	-
Cac_g019346	0	0	0	0	1	1	0	0	0	0	0	0	0	0	0	0	0	0	0	0	0	0	0.110314639	0.111921984	0.612186012	0	1.56452683	0.698147548	1	--	--	--	--	--	--	--	--	--	--	-	scaffold_0071_len_1751747_v2.4	1254673	1255017	+	345	-	PF02362:B3 DNA binding domain	B3
Cac_g019345	0	0	0	0	0	0	0	0	0	0	0	0	0	0	0	0	0	0	0	0	0	0	0	0	--	--	--	--	--	--	--	--	--	--	--	--	--	--	--	-	scaffold_0071_len_1751747_v2.4	1250655	1250981	-	327	-	-	-
Cac_g027294	196	323	241	106	120	102	280	90	101	137	115	247	4.663737894	6.336374472	4.757457899	3.601685915	3.046837231	5.692609028	6.373635844	2.247529169	2.03718671	1.630962796	2.029789356	1.750459835	97.23774094	280.6775724	-1.531069526	1.50E-09	7.35E-08	163.0090888	240.0885508	-0.559039091	0.277854854	0.447612365	177.9789227	227.2898923	-0.351429841	0.300441878	0.480748694	-	scaffold_0147_len_936280_v2.4	389468	396815	-	2250	-	PF00295:Glycosyl hydrolases family 28	-
Cac_g027295	878	1081	973	1480	1219	1054	808	947	1146	719	904	844	24.19258618	24.55691035	22.24233968	21.88889703	27.73508885	22.52509172	21.29856254	27.38561661	26.7672525	26.36996917	23.8771863	20.94605824	1104.922617	1091.967914	0.017320955	0.917864222	0.962310905	996.7445618	933.9690372	0.093921568	0.607474072	0.749824652	900.0208977	884.2468415	0.025351063	0.892083705	0.94083182	-	scaffold_0147_len_936280_v2.4	399510	412107	+	1943	-	PF10415:Fumarase C C-terminus|PF00206:Lyase	-
Cac_g027296	582	564	211	2346	2318	801	242	1234	1011	37	81	30	26.76890373	21.38685648	8.05137221	1.880254047	4.148260014	1.336488409	10.64814898	59.56724644	39.41759781	69.7743396	75.79013737	26.57137522	1599.124761	517.074944	1.629262926	0.002183424	0.014168235	867.5497413	443.3279604	0.968742877	0.154766925	0.294574407	55.1179458	419.9086716	-2.931572737	1.30E-06	2.32E-05	-	scaffold_0147_len_936280_v2.4	412833	413996	-	1164	-	PF04674:Phosphate-induced protein 1 conserved region	-
Cac_g027297	593	894	793	1407	1149	995	1033	1054	1401	830	833	805	9.795717317	12.17529013	10.86762353	15.14840298	15.32145119	12.87993797	16.32424198	18.27287677	19.61783525	15.02919688	13.49252528	11.85437185	1045.263941	842.7456645	0.310383642	0.102019548	0.259743195	1194.688894	720.6013488	0.728965493	5.30E-05	0.00047613	902.1854127	682.1702366	0.402423204	0.035065772	0.104039484	-	scaffold_0147_len_936280_v2.4	421117	430813	+	3241	-	PF00512:His Kinase A (phospho-acceptor) domain|PF01590:GAF domain|PF02518:Histidine kinase-, DNA gyrase B-, and HSP90-like ATPase	HATPase_c
Cac_g027290	605	709	752	791	704	836	529	452	655	525	523	490	15.79247855	15.25813335	16.28518174	15.14123958	15.20092304	12.38874579	13.20996737	12.38277894	14.49331123	13.3515452	13.06349074	15.73892673	690.8018039	768.7693478	-0.154503884	0.353639475	0.575915867	559.0142545	657.2620759	-0.232666913	0.125641208	0.254040303	562.82441	622.2429124	-0.145555811	0.418222719	0.597899271	-	scaffold_0147_len_936280_v2.4	348996	361277	+	2051	-	PF00153:Mitochondrial carrier protein	Mito_carr
Cac_g027291	21	19	39	96	13	24	38	11	21	48	21	86	0.659796923	0.492158332	1.016565686	1.666247211	0.734655334	2.617132935	1.142156826	0.362717442	0.559295961	1.950393989	0.290352791	0.543846262	37.93856421	29.2906471	0.375439917	0.632513292	0.800269327	23.91300512	25.00002049	-0.0634773	0.919517215	0.956487459	54.77115549	23.66364341	1.212689011	0.04570668	0.126270519	-	scaffold_0147_len_936280_v2.4	370377	375239	+	1704	-	PF00307:Calponin homology (CH) domain|PF16796:Microtubule binding	CH
Cac_g027292	29	18	44	109	12	43	64	50	38	35	31	121	0.980174505	0.50157763	1.233780576	1.307015252	1.166649632	3.961203144	2.069362287	1.773618347	1.088730521	2.382275739	0.288322352	1.048208736	47.11364266	34.08776745	0.46935081	0.548823437	0.739704297	53.09809084	29.10202952	0.866527452	0.088845062	0.197809793	65.21799121	27.5497946	1.247272592	0.057974834	0.150729121	-	scaffold_0147_len_936280_v2.4	375545	380481	+	1584	-	PF00407:Pathogenesis-related protein Bet v I family|PF00225:Kinesin motor domain	Kinesin
Cac_g027293	193	332	272	283	289	282	160	122	148	136	92	110	8.161766856	11.5751122	9.542795732	6.354377198	4.331996064	4.505633908	6.472886774	5.414663479	5.305422665	7.738796687	8.687931339	8.601018843	253.101287	293.5184475	-0.215707357	0.33764509	0.560539108	147.9790305	250.9875561	-0.763831595	0.002006542	0.009835215	123.5076007	237.5941761	-0.945925197	0.001212639	0.007447519	-	scaffold_0147_len_936280_v2.4	382995	387279	+	1266	-	PF04194:Programmed cell death protein 2, C-terminal putative domain	-
Cac_g027298	4506	4568	4363	7936	6422	5039	4399	4625	5111	2937	3760	3912	216.3599645	180.8306566	173.8004013	155.8105525	201.0235366	181.9369462	202.0648756	233.0677669	208.0285741	246.4038555	219.2035972	174.5034379	5700.528496	5039.218082	0.178022533	0.393629149	0.612849965	4875.406127	4310.796744	0.177649172	0.301187584	0.473465828	3855.699962	4081.637385	-0.082052344	0.68143734	0.810114253	-	scaffold_0147_len_936280_v2.4	432946	436230	+	1115	-	PF01280:Ribosomal protein L19e	-
Cac_g027299	10	1	3	15	17	7	2	3	42	85	7	14	0.219327355	0.018082274	0.054587588	2.059770978	0.170948066	0.297411103	0.041963717	0.069055587	0.780860563	0.212737566	0.265053403	0.110729862	11.46556979	5.63146625	1.053819599	0.314078224	0.537338662	14.82015788	4.827155444	1.640397371	0.246799605	0.412083281	39.71379688	4.574368176	3.137911349	0.009835768	0.0396641	-	scaffold_0147_len_936280_v2.4	436893	439333	-	2441	-	PF00082:Subtilase family|PF05922:Peptidase inhibitor I9|PF02225:PA domain	Peptidase_S8
Cac_g024929	874	1158	1355	1155	1298	976	1015	734	743	739	725	570	24.1569663	26.38759258	31.07063318	22.56745609	22.31219606	15.25956512	26.83787679	21.29177091	17.40809194	20.64301227	25.50335491	19.45605088	1014.734017	1252.290149	-0.303789921	0.141913155	0.324371254	862.9705878	1070.081704	-0.31081801	0.208556125	0.365969803	748.3932821	1012.955899	-0.437427993	0.086656134	0.201351287	-	scaffold_0117_len_1185143_v2.4	148219	154890	-	1937	-	PF00344:SecY translocase	-
Cac_g024927	6	9	0	35	36	49	2	30	33	12	15	9	0.280547463	0.34694278	0	0.619931277	0.780943661	0.407599784	0.089461514	1.472180678	1.307977978	1.058237787	1.196600712	1.652437681	35.75049541	5.672341103	2.663141194	0.002270245	0.014622087	22.34205251	4.872371449	2.201343234	0.10507021	0.223805172	13.30731588	4.615399145	1.532343798	0.159046035	0.310742895	-	scaffold_0117_len_1185143_v2.4	127388	128532	+	1145	-	-	-
Cac_g024926	4	8	4	9	13	9	1	7	4	1	4	4	0.631714542	1.041624341	0.524083784	0.174489015	0.703386818	0.61186726	0.15108176	1.160228922	0.535491118	0.919101592	1.459472435	1.02512614	9.212298374	5.894429676	0.636969788	0.42345141	0.639318613	4.255358962	5.046202425	-0.262934439	0.80425531	0.887110626	3.238569782	4.777431554	-0.558870007	0.590243151	0.742637572	-	scaffold_0117_len_1185143_v2.4	124327	124961	+	339	-	-	-
Cac_g024925	86	96	101	71	114	79	17	19	26	32	21	14	6.701967164	6.167871645	6.529877981	2.755250118	1.822201876	1.05674018	1.267371444	1.553968494	1.717546839	3.577851565	6.315392648	4.440223701	78.61515455	105.524994	-0.425740645	0.188431993	0.38987336	21.20195958	90.22915792	-2.085359155	1.73E-10	6.47E-09	24.88678078	85.42431284	-1.787682592	3.69E-05	0.000406814	-	scaffold_0117_len_1185143_v2.4	119964	121414	-	687	-	PF13639:Ring finger domain	-
Cac_g024924	10	17	14	5	0	7	7	1	5	3	1	1	1.766924339	2.476436088	2.052229076	0.585661148	0.196739382	0.17114109	1.183224476	0.1854397	0.748892281	0.571278767	0	0.892051459	3.550120139	15.10472142	-2.091237999	0.039934351	0.135780712	4.363078484	12.91606417	-1.553346712	0.05765196	0.142392146	1.857907175	12.22687193	-2.741212882	0.004237445	0.02030745	-	scaffold_0117_len_1185143_v2.4	94593	95276	+	303	-	-	-
Cac_g024923	0	0	0	1	0	1	0	0	0	0	0	0	0	0	0	0	0	0	0	0	0	0.116563951	0	0.130010386	0.586256895	0	1.509690287	0.70856833	1	--	--	--	--	--	--	--	--	--	--	-	scaffold_0117_len_1185143_v2.4	88075	88371	+	297	-	-	-
Cac_g024922	226	40	271	459	23	125	434	11	225	66	50	213	11.36107463	1.657796487	11.30212516	3.665743863	2.798686985	10.37115005	20.87141315	0.580347907	9.587930758	14.92051402	0.821921746	4.532052182	172.7100264	205.2321859	-0.248137915	0.79308763	0.898951821	224.7817642	175.2136563	0.359884227	0.736990959	0.842934644	114.7230934	165.9003145	-0.530467394	0.503143898	0.6731611	-	scaffold_0117_len_1185143_v2.4	14317	31779	-	1065	-	PF03330:Lytic transglycolase	-
Cac_g024921	0	0	0	1	0	4	2	0	0	0	0	0	0	0	0	0	0	0	0.401699738	0	0	0.135762719	0	0.605695445	1.514510394	0	2.875398319	0.45841017	1	0.696093948	0	1.980636104	0.623699354	1	--	--	--	--	--	-	scaffold_0117_len_1185143_v2.4	6128	6382	-	255	-	-	-
Cac_g023049	2195	2423	2106	2851	3151	1945	2269	2095	2627	1331	1697	2124	110.1363518	100.2327916	87.66664303	73.78726694	94.80939048	103.2255047	108.9135239	110.3227181	111.734588	92.50250742	112.3922141	70.38655064	2345.108381	2516.903704	-0.101869468	0.668742371	0.824286673	2400.990258	2153.35006	0.157322884	0.319871805	0.493036164	1860.665217	2038.863856	-0.131665775	0.550039373	0.711401686	-	scaffold_0098_len_1388025_v2.4	1082559	1087254	-	1067	-	PF00411:Ribosomal protein S11	-
Cac_g023048	765	690	938	1475	1232	841	957	1068	1095	577	590	795	40.39094942	30.03529951	41.08708331	33.65934392	34.68550231	40.65613555	48.3376704	59.18050178	49.00813128	50.3587304	46.24076344	32.02525063	1041.568409	895.4869747	0.218395079	0.407771035	0.624926546	1079.01647	765.3801523	0.495508801	0.023750347	0.072102081	709.1311965	724.6221319	-0.030534636	0.889983939	0.939834993	-	scaffold_0098_len_1388025_v2.4	1073700	1076391	-	1014	-	PF01775:Ribosomal proteins 50S-L18Ae/60S-L20/60S-L18A	-
Cac_g027748	0	0	0	0	0	0	0	0	0	0	0	0	0	0	0	0	0	0	0	0	0	0	0	0	--	--	--	--	--	--	--	--	--	--	--	--	--	--	--	-	scaffold_0156_len_878084_v2.4	36801	37139	+	339	-	-	-
Cac_g027749	180	194	173	200	226	126	76	95	151	64	69	147	18.25152527	16.21767671	14.5530027	7.169912239	7.79020883	14.43711229	7.372103147	10.10962458	12.97881385	13.11344443	16.29021287	9.214486096	162.7800676	204.8646093	-0.330553429	0.264337216	0.482841188	109.367009	175.2672959	-0.677344047	0.027598169	0.080988854	99.45332405	165.9493602	-0.73450037	0.046331556	0.127563883	-	scaffold_0156_len_878084_v2.4	41930	51572	+	528	-	-	-
Cac_g023045	135	114	88	174	131	172	89	88	138	83	73	81	9.560322761	6.655855538	5.170128126	6.494176463	5.756188351	5.555973241	6.029481187	6.540428798	8.284175094	7.967978618	6.594801728	8.7849875	141.0524954	127.8889163	0.144649049	0.658665033	0.81779251	107.203036	109.5023508	-0.025896682	0.94080855	0.968401962	86.42858805	103.7015018	-0.260067092	0.449248971	0.625234563	-	scaffold_0098_len_1388025_v2.4	1026744	1045161	-	756	-	-	-
Cac_g023044	1442	1908	1866	995	1172	1011	773	586	775	765	639	623	67.66127814	73.80971992	72.63842589	39.65916619	33.38482818	28.3138759	34.69809109	28.85740782	30.82535144	30.18965455	39.09256889	34.21369722	943.1206009	1934.478928	-1.036797929	1.66E-09	8.07E-08	732.1555708	1653.957729	-1.175637809	2.15E-14	1.68E-12	742.7894199	1565.788861	-1.076493527	1.72E-07	4.00E-06	-	scaffold_0098_len_1388025_v2.4	1018137	1022905	+	1141	-	PF13460:NAD(P)H-binding	-
Cac_g023047	0	0	0	0	0	2	0	0	0	0	0	0	0	0	0	0	0	0	0	0	0	0	0	0.106372134	0.618835666	0	1.578149469	0.695565593	1	--	--	--	--	--	--	--	--	--	--	-	scaffold_0098_len_1388025_v2.4	1063449	1065860	-	726	-	PF03188:Eukaryotic cytochrome b561	Cytochrom_B561
Cac_g023046	450	408	377	909	932	613	580	601	654	399	432	455	26.76890373	20.00960359	18.60541108	26.22395402	28.61377574	26.21596263	33.00632848	37.52125085	32.97822051	34.96568824	39.41174334	26.29980095	723.4997811	465.6648828	0.636786663	0.014464527	0.063515153	633.3138339	398.4722596	0.669558963	0.003093261	0.014062605	468.2891116	377.319503	0.312830332	0.176484228	0.334165279	-	scaffold_0098_len_1388025_v2.4	1046969	1061248	+	900	-	PF02492:CobW/HypB/UreG, nucleotide-binding domain	-
Cac_g027742	698	855	884	1911	1327	1413	1082	934	1292	780	1049	827	13.93340403	14.07110399	14.63975878	17.20297735	23.31581745	15.98982306	20.66237411	19.56741465	21.86229342	24.66735709	18.83061015	20.34313517	1368.020218	905.6590716	0.59514526	0.000990031	0.007441611	1132.267056	774.297321	0.548502788	3.78E-05	0.00035759	973.33633	733.0333108	0.40865488	0.071444723	0.175656683	-	scaffold_0155_len_884788_v2.4	712269	729134	+	2682	-	PF00012:Hsp70 protein	HSP70
Cac_g027743	370	311	325	601	455	532	407	391	449	387	422	429	13.62378869	9.440974267	9.927945484	15.74397339	17.30142905	15.29994282	14.33645368	15.10976453	14.01438077	14.30970803	11.90965643	14.1280337	468.7500845	379.6597446	0.305788093	0.192784965	0.395883814	429.6147822	324.8083822	0.404995781	0.075964799	0.175657799	451.285769	307.5629799	0.55457092	0.020107519	0.068355692	-	scaffold_0155_len_884788_v2.4	822733	840999	-	1454	-	-	-
Cac_g023043	1275	1357	2138	1518	1703	1568	2319	1784	1320	1396	1063	848	74.11585723	65.03408718	103.1070829	89.65893514	68.80303024	47.74557678	128.9593548	108.8380032	65.043856	57.06014206	70.37319369	65.73867171	1421.023066	1768.0033	-0.315354441	0.201615362	0.406885516	1895.812946	1509.881585	0.328182291	0.346048927	0.521295305	1220.460936	1429.238774	-0.228106569	0.500583629	0.671000752	-	scaffold_0098_len_1388025_v2.4	1007362	1015425	+	921	-	PF04481:Protein of unknown function (DUF561)	-
Cac_g023042	0	0	0	0	0	0	0	0	0	0	0	0	0	0	0	0	0	0	0	0	0	0	0	0	--	--	--	--	--	--	--	--	--	--	--	--	--	--	--	-	scaffold_0098_len_1388025_v2.4	999065	1005829	-	2514	-	PF00999:Sodium/hydrogen exchanger family	Na_H_Exchanger
Cac_g031479	8	8	0	10	12	17	1	1	22	13	4	12	0.417448791	0.344162429	0	0.74948644	0.232405586	0.606500003	0.049918827	0.054764356	0.973122017	0.337421962	0.445129245	0.639787951	11.66171192	6.167744105	0.927872418	0.404641927	0.622306733	7.528309748	5.298577915	0.520667995	0.760005324	0.85887798	10.45563587	5.020100927	1.070009971	0.374744677	0.55649197	-	scaffold_0228_len_481443_v2.4	260462	264001	+	1026	-	PF14299:Phloem protein 2	-
Cac_g031478	3	1	0	0	0	12	2	0	8	0	0	3	0.58193269	0.159923302	0	0	0	0.563649459	0.371135628	0	1.315445573	0	0	1.678829765	3.713013999	1.615215356	1.21399114	0.642804132	0.806773853	3.168335411	1.388008043	1.233807587	0.539990362	0.696843305	0.991057497	1.315655547	-0.364540079	0.893984583	1	-	scaffold_0228_len_481443_v2.4	260102	260377	-	276	-	-	-
Cac_g031473	2989	2692	2821	4133	4520	3391	2501	2526	3462	2025	2435	2462	42.00118281	31.1868069	32.88656696	31.43893605	38.0985039	33.50888638	33.62021213	37.25235355	41.23766503	37.55442673	45.15082623	34.36665875	3561.923881	3198.872498	0.15527518	0.461245296	0.670697695	2904.24642	2736.327822	0.0861976	0.675654272	0.800116901	2520.255208	2590.936217	-0.039737085	0.85044742	0.917370807	-	scaffold_0228_len_481443_v2.4	200479	213804	-	3810	-	PF01399:PCI domain	-
Cac_g031472	26	35	24	145	114	54	94	88	107	70	54	64	1.446967769	1.605882641	1.108093989	4.304183283	3.346205583	3.449862803	5.004544034	5.139879596	5.047783089	5.218114896	4.510056912	2.167470445	91.36579926	31.67584896	1.53001345	0.00100525	0.007537609	99.36333522	27.10966896	1.875500157	1.42E-09	4.37E-08	68.56129239	25.6679973	1.418000325	7.43E-05	0.000737232	-	scaffold_0228_len_481443_v2.4	194114	199092	-	962	-	PF00436:Single-strand binding protein family	-
Cac_g031471	0	0	0	1	0	0	1	0	1	1	0	0	0	0	0	0.05810587	0	0	0.050311117	0	0.044580425	0.034007361	0	0	--	--	--	--	--	0.657077157	0	1.907852894	0.637061335	1	--	--	--	--	--	-	scaffold_0228_len_481443_v2.4	188811	189828	-	1018	-	PF13947:Wall-associated receptor kinase galacturonan-binding	-
Cac_g031470	479	704	795	656	573	510	514	606	368	458	197	421	13.9905127	16.95239353	19.26393894	14.77987638	6.40674875	11.9101314	14.36191617	18.57614125	9.111236765	12.38973683	11.89719007	10.74341143	512.8956856	729.0507312	-0.507909153	0.013247244	0.059325951	523.8680951	622.9356819	-0.251017739	0.451617416	0.6212967	389.308779	589.6590792	-0.599030595	0.106795706	0.233983372	-	scaffold_0228_len_481443_v2.4	184147	187730	+	1833	-	PF00481:Protein phosphatase 2C	PP2C
Cac_g031477	740	379	329	469	197	350	849	381	698	407	779	819	52.61351596	22.21595899	19.4062379	31.97180986	61.67034999	56.40087577	57.74633784	28.42990084	42.06805423	21.56247326	9.95688504	17.94764888	297.7790926	560.9820985	-0.912763413	0.057160511	0.175107362	656.5840728	480.6238469	0.450936612	0.360148807	0.534845528	724.8325427	455.2770369	0.671713976	0.170940966	0.326836764	-	scaffold_0228_len_481443_v2.4	253116	256289	+	753	-	-	-
Cac_g031476	283	388	361	669	741	642	301	416	674	240	344	515	3.813541282	4.310562951	4.035794704	3.573225833	5.161474775	6.721799995	3.880249609	5.883288033	7.698982104	5.829459105	7.098259721	6.239516816	608.2028014	382.5326218	0.667998845	0.000160829	0.001630101	471.7935629	327.0919238	0.528766129	0.092810654	0.204778752	393.7101034	309.6562793	0.34707601	0.245899364	0.419860004	-	scaffold_0228_len_481443_v2.4	227550	244728	+	3973	-	-	-
Cac_g031475	35	58	84	38	52	46	18	21	21	19	15	21	5.037159304	6.881860819	10.0294421	3.021192859	2.403711	2.92734074	2.478228223	3.171916166	2.561936337	3.536399854	5.320012426	4.774736267	40.49704995	64.72608571	-0.681886071	0.106783889	0.267994654	20.76805314	55.2482216	-1.418816638	0.00151563	0.007804171	19.93985608	52.2880343	-1.393604761	0.002214462	0.01213613	-	scaffold_0228_len_481443_v2.4	218058	221785	-	372	-	-	-
Cac_g031474	0	0	1	0	0	0	0	0	0	0	0	0	0	0	0.048383552	0	0	0	0	0	0	0	0	0	--	--	--	--	--	--	--	--	--	--	--	--	--	--	--	-	scaffold_0228_len_481443_v2.4	216487	217404	+	918	-	-	-
Cac_g029765	534	608	633	708	656	623	495	417	772	445	536	570	9.228272816	8.662495006	9.075336267	8.496623728	10.31376681	9.540922416	8.183432769	7.563102513	11.30909535	7.911749923	8.058879627	7.764994093	587.3852908	661.463676	-0.171068862	0.220340296	0.430933635	569.9812325	565.5826823	0.012289496	0.957898622	0.977847422	563.7495469	535.4611916	0.074488068	0.657706221	0.793836781	-	scaffold_0190_len_670848_v2.4	333894	347191	+	3098	-	PF03016:Exostosin family	-
Cac_g024219	5	1	6	9	0	4	3	16	20	4	4	14	0.969887816	0.159923302	0.965567407	0.857272116	0.863942504	2.630364143	0.556703441	3.25728865	3.288613932	1.128896521	0	0.559609922	3.729222885	4.582233085	-0.285001888	0.848365991	0.926528262	13.3303246	3.912188022	1.779222203	0.094463122	0.207540635	7.685656294	3.704223214	1.073821923	0.31393607	0.494739305	-	scaffold_0108_len_1229280_v2.4	3366	4499	+	276	-	-	-
Cac_g024218	6	2	1	6	4	1	0	8	9	0	1	2	0.239008069	0.065682785	0.033047694	0	0.044354191	0.077166295	0	0.334453745	0.303903162	0.154551309	0.113269495	0.028729974	3.181524916	3.584225777	-0.140730634	0.916297516	0.961991949	5.834061654	3.075765115	0.942506257	0.536310168	0.693726864	1.044698151	2.914715218	-1.434560472	0.396416607	0.577950062	-	scaffold_0110_len_1234800_v2.4	1228530	1231209	+	1344	-	PF00497:Bacterial extracellular solute-binding proteins, family 3|PF00060:Ligand-gated ion channel	Lig_chan
Cac_g024215	12	20	26	46	20	31	48	16	32	25	21	40	0.846447549	1.163078563	1.521500156	1.948345717	1.649344781	2.732845863	3.23900184	1.1844686	1.913375378	2.09815111	1.002860354	1.577082506	28.38191323	21.24104256	0.414553935	0.441534644	0.654589107	32.70080062	18.13717633	0.846940253	0.140503788	0.275718441	30.80763553	17.16618778	0.840451285	0.085599045	0.199654347	-	scaffold_0110_len_1234800_v2.4	1189248	1201388	-	759	-	-	-
Cac_g024214	1	0	1	10	0	1	0	0	5	2	0	3	0.050412248	0	0.04182307	0.111396942	0	0.14648517	0	0	0.213667007	0.325983929	0	0.036358837	3.077808447	0.775918736	2.016206801	0.373234446	1	1.545150914	0.662591931	1.254804443	0.658603527	1	1.753431845	0.627475588	1.517489712	0.478335717	1	-	scaffold_0110_len_1234800_v2.4	1185835	1186896	+	1062	-	PF03634:TCP family transcription factor	TCP
Cac_g024217	0	0	0	0	0	0	0	0	0	0	0	0	0	0	0	0	0	0	0	0	0	0	0	0	--	--	--	--	--	--	--	--	--	--	--	--	--	--	--	-	scaffold_0110_len_1234800_v2.4	1219084	1220966	+	1347	-	-	-
Cac_g024216	1	0	2	5	0	0	0	5	10	1	2	0	0.166784447	0	0.27673583	0.184273445	0.371414535	0	0	0.875206063	1.413796643	0.539244444	0	0	1.384195307	1.1297138	0.306940916	0.913048538	1	4.998295584	0.96234096	2.384845141	0.207214717	0.364361282	1.14917348	0.910879711	0.31908185	0.885660241	1	-	scaffold_0110_len_1234800_v2.4	1201738	1202058	+	321	-	-	-
Cac_g024211	3198	4891	6296	3422	2704	2562	3102	2174	1914	2485	1280	1921	106.8750988	134.7584424	174.5591574	91.7554078	47.63008862	62.18158317	99.17244376	76.2504434	54.22148408	73.95000381	64.23865192	61.75201169	2558.756912	5283.642901	-1.046146405	1.99E-05	0.000281742	2500.721168	4512.344928	-0.851677274	0.009157167	0.034018709	2073.368514	4270.963568	-1.042666901	0.002528369	0.013482685	-	scaffold_0110_len_1234800_v2.4	1161844	1164085	+	1602	-	PF01078:Magnesium chelatase, subunit ChlI	-
Cac_g024210	49	64	48	402	178	325	197	200	395	131	202	300	1.498202493	1.613298237	1.217574434	4.425404142	6.877002069	8.88448034	5.762246242	6.417844571	10.23771247	7.948050434	3.86888748	7.166906049	265.7428343	59.99226085	2.147908034	7.81E-09	3.16E-07	266.9519263	51.3339332	2.380598812	9.24E-12	4.39E-10	226.6078864	48.60313331	2.222885819	1.45E-09	5.68E-08	-	scaffold_0110_len_1234800_v2.4	1158093	1160877	+	1751	-	PF02458:Transferase family	-
Cac_g024213	230	271	246	339	341	270	275	211	321	170	172	189	7.417888986	7.205797184	6.582145047	6.057711997	6.176668458	5.904058312	8.484697027	7.141997811	8.775844575	7.069884477	7.818051625	6.28044147	280.6352057	278.6588468	0.010909139	0.955065948	0.978834742	275.428943	238.3510291	0.210697169	0.277226749	0.446774142	193.2852642	225.666403	-0.223116084	0.232421346	0.404245828	-	scaffold_0110_len_1234800_v2.4	1170467	1178950	-	1660	-	PF00293:NUDIX domain	NUDIX
Cac_g024212	163	161	147	219	198	422	146	232	400	166	253	225	4.072171076	3.316076465	3.046741393	4.581985447	7.037724823	5.44449081	3.489333002	6.082906756	8.470904761	3.537876358	3.516375635	7.603696546	251.1501794	176.9779719	0.505244642	0.201524376	0.406731505	262.9578416	151.4226736	0.797929761	0.043495294	0.114901917	234.7566509	143.3780801	0.712779638	0.012096921	0.046400454	-	scaffold_0110_len_1234800_v2.4	1164303	1170366	-	2143	-	PF00293:NUDIX domain	NUDIX
Cac_g000172	3	0	0	2	1	2	3	2	2	2	0	6	0.252536828	0	0	0.186011874	0	0.489205191	0.241588286	0.176692545	0.142713435	0.108866331	0.059840488	0.121424794	1.475281968	1.266371015	0.267013335	0.902780221	1	2.42539879	1.088528705	1.213974334	0.527852939	1	2.744489342	1.032214397	1.454952374	0.560663755	0.719778189	-	scaffold_0001_len_8423530_v2.4	1738564	1739199	+	636	-	PF13639:Ring finger domain	-
Cac_g000173	0	0	0	0	0	0	2	3	0	2	0	0	0	0	0	0.207550091	0	0	0.179707778	0.295727522	0	0	0	0	--	--	--	--	--	1.840890201	0	3.378426041	0.341919339	1	0.762374349	0	2.183924747	0.588149269	1	-	scaffold_0001_len_8423530_v2.4	1742276	1742845	+	570	-	PF13639:Ring finger domain	-
Cac_g000170	2	0	1	17	2	123	1	0	71	7	5	30	0.050223084	0	0.020833068	0.194213148	0.139803079	0.729677536	0.02402285	0	1.511343307	0.276046616	0.035702205	2.227677957	43.37019389	1.198042407	5.22165626	0.000860404	0.006627189	22.28918996	1.025434833	4.471709263	0.035748374	0.098691921	14.49885095	0.971547054	3.965286708	0.003117507	0.015945112	-	scaffold_0001_len_8423530_v2.4	1713739	1716595	+	2132	-	PF03171:2OG-Fe(II) oxygenase superfamily|PF14226:non-haem dioxygenase in morphine synthesis N-terminal	2OG-FeII_Oxy
Cac_g000171	255	299	205	607	408	859	384	414	525	303	346	343	5.000784213	4.834252969	3.335274963	6.565197114	7.555224669	6.515209647	7.204109588	8.520852343	8.727475434	7.697447779	5.687871273	12.14968486	557.3606459	284.4739825	0.970635344	0.006640761	0.034635659	453.872767	243.5178129	0.899462246	0.000374073	0.002464193	361.6722519	230.5849728	0.650214319	0.01137698	0.044408832	-	scaffold_0001_len_8423530_v2.4	1729194	1734454	+	2730	-	PF08100:Dimerisation domain|PF00891:O-methyltransferase	-
Cac_g000176	6	0	4	2	0	2	5	2	1	4	0	1	0.532714502	0	0.294634167	0.392383257	0	0.085996269	0.424682559	0.186362286	0.075261811	0.11482419	0	0.128069932	1.172513789	3.947922287	-1.737949578	0.362095178	0.584079216	2.812462555	3.376053528	-0.254389542	0.86910977	0.926164183	1.855101196	3.198045285	-0.781497244	0.688835925	0.814877118	-	scaffold_0001_len_8423530_v2.4	1754611	1755418	-	603	-	PF00082:Subtilase family	Peptidase_S8
Cac_g000177	0	0	2	1	3	0	0	0	2	2	0	3	0	0	0.176254368	0.23472927	0	0.30866518	0	0	0.180090763	0.068689471	0.226538991	0	1.185143597	0.707590129	0.724795848	0.803538153	1	0.618060366	0.599498059	0.053209576	0.989427608	1	1.753431845	0.566808245	1.608809518	0.535578396	1	-	scaffold_0001_len_8423530_v2.4	1756679	1757265	+	504	-	-	-
Cac_g000174	11	0	2	1	1	3	2	5	15	6	3	95	1.887550904	0	0.284718594	1.137534153	0.573192623	15.78941113	0.328312286	0.900452391	2.181868858	0.110959914	0.121982533	0.37127966	1.50786074	5.350950516	-1.818650694	0.295356176	0.517220608	7.239540446	4.590769979	0.68141132	0.654106219	0.784062418	34.8225899	4.351594369	3.019774905	0.056503965	0.147835482	-	scaffold_0001_len_8423530_v2.4	1746508	1746819	-	312	-	PF15511:Centromere kinetochore component CENP-T histone fold	-
Cac_g000175	173	201	175	182	87	169	152	136	74	160	87	275	3.855970313	3.693549177	3.235977363	3.940168258	2.159136908	5.936857335	3.241024531	3.181348532	1.398140111	2.623125638	1.378473725	2.716740756	129.0171545	205.0592441	-0.667684125	0.048877741	0.157094477	127.6688037	175.423249	-0.460620431	0.244730036	0.409699304	185.2442894	166.0917562	0.159326074	0.702741095	0.824486138	-	scaffold_0001_len_8423530_v2.4	1749508	1753527	-	2402	-	PF05922:Peptidase inhibitor I9|PF00082:Subtilase family	Peptidase_S8
Cac_g000178	5224	3294	1109	4098	2548	1949	23564	19343	16005	10363	22354	18753	111.1170068	57.76452556	19.56990691	243.5398707	529.4268498	386.3531524	479.4877672	431.8033047	288.5788123	56.36499149	38.52728903	29.89944453	2508.99515	3746.626048	-0.578368432	0.307003977	0.529765939	20528.67161	3214.39793	2.6750977	7.18E-06	8.57E-05	18729.12604	3045.379658	2.620665505	2.33E-05	0.000276755	-	scaffold_0001_len_8423530_v2.4	1759148	1773653	+	2517	-	PF13334:Domain of unknown function (DUF4094)|PF01852:START domain|PF01762:Galactosyltransferase	Galactosyl_T
Cac_g000179	601	829	1276	982	549	649	1184	753	486	553	486	483	18.73979166	21.31106073	33.00812144	19.05121265	16.87329525	14.58726114	35.31775915	24.64166372	12.84570525	19.79984999	12.16898322	14.59516127	638.8878621	994.3307878	-0.63823411	0.048455186	0.156106161	849.6201457	848.8167162	0.000965862	0.998263357	0.999064064	556.9774367	803.3833247	-0.529127525	0.080432714	0.191225477	-	scaffold_0001_len_8423530_v2.4	1774784	1777786	-	1717	-	PF00676:Dehydrogenase E1 component	-
Cac_g005522	18	0	0	0	4	0	6	1	0	0	0	0	0.849806468	0	0	0	0	0	0.270987919	0.049548703	0	0	0.134245328	0	1.211072715	7.598226088	-2.648417914	0.37502758	0.59634828	2.469880595	6.531172233	-1.399544512	0.593165084	0.738850826	0	6.193286384	-4.942285511	0.207364739	0.373938671	-	scaffold_0011_len_4309308_v2.4	3337915	3344041	+	1134	-	PF01566:Natural resistance-associated macrophage protein	-
Cac_g005523	53	58	99	81	78	76	61	52	63	58	36	64	1.841339257	1.661292813	2.853467859	2.226348479	1.392623738	2.153645695	2.027397607	1.896033692	1.855367263	1.819713795	1.926389963	1.904344211	69.55563723	77.63123777	-0.160433885	0.641137795	0.805628598	60.54290199	66.27562927	-0.13277922	0.702703531	0.819144383	57.07516955	62.73238253	-0.136529541	0.731292558	0.843407627	-	scaffold_0011_len_4309308_v2.4	3344122	3351904	-	1541	-	PF03016:Exostosin family	-
Cac_g005520	1	4	4	0	1	0	11	6	0	4	3	4	0.025277529	0.083359455	0.083883099	0.111712514	0.084436307	0.097933428	0.265998056	0.159173454	0	0	0.017969098	0	0.302768179	3.232681295	-3.354004424	0.095140129	1	6.118109221	2.759756369	1.129617534	0.4418131	0.612917631	3.998138152	2.611452556	0.592156729	0.581094157	0.735698165	-	scaffold_0011_len_4309308_v2.4	3316144	3319346	-	2118	-	PF02779:Transketolase, pyrimidine binding domain|PF02780:Transketolase, C-terminal domain|PF13292:1-deoxy-D-xylulose-5-phosphate synthase	-
Cac_g005521	14	33	3	137	63	201	12	53	65	147	149	113	0.556443433	1.081352218	0.098922273	6.455316309	6.594055594	4.350185433	0.456273645	2.210821194	2.189967852	3.521062051	1.78002129	5.761863402	119.1943311	18.48297986	2.687697656	0.000556147	0.004633886	44.48825938	15.86186585	1.487578531	0.116068523	0.240136026	150.5793268	15.02077084	3.324560994	3.07E-06	4.88E-05	-	scaffold_0011_len_4309308_v2.4	3321120	3327300	-	1347	-	PF13292:1-deoxy-D-xylulose-5-phosphate synthase	-
Cac_g005526	109	141	85	212	168	200	109	105	168	100	95	97	2.830078086	3.018222714	1.830925587	2.868660329	2.746432161	2.439383014	2.707382206	2.86118529	3.697537604	3.559327149	3.100793634	3.745207041	171.4385017	125.2711128	0.453758021	0.118861772	0.287756474	129.9220598	107.2551304	0.27930479	0.38729355	0.562706184	106.6422594	101.5583423	0.070815018	0.821691671	0.899392473	-	scaffold_0011_len_4309308_v2.4	3371134	3382736	+	2062	-	PF05625:PAXNEB protein	-
Cac_g005527	0	0	0	0	0	7	0	0	0	1	2	0	0	0	0	0.134131011	0.270349355	0	0	0	0	0	0	0.612906105	2.165924832	0	3.391011677	0.389796609	1	--	--	--	--	--	1.14917348	0	2.777795326	0.486401346	1	-	scaffold_0011_len_4309308_v2.4	3371249	3373236	-	441	-	-	-
Cac_g005524	41	27	63	122	8	16	39	21	28	24	9	67	0.678112483	0.368164489	0.864446817	0.438567384	0.165742445	1.073319514	0.617068875	0.364520486	0.392561144	1.304781645	0.094058821	0.19085862	41.14719625	49.01495681	-0.249793958	0.789212129	0.89714383	30.24025088	41.84668993	-0.467533315	0.35429449	0.529387826	34.73804799	39.61430087	-0.184145922	0.80429051	0.88909522	-	scaffold_0011_len_4309308_v2.4	3354413	3361044	+	3237	-	PF11721:Di-glucose binding within endoplasmic reticulum|PF00225:Kinesin motor domain	Kinesin
Cac_g005525	23	26	23	14	13	13	34	3	6	18	16	20	1.259069092	1.173424967	1.044550426	1.088682993	0.97524798	1.06044479	1.78054025	0.172356531	0.278422529	0.495575569	0.505890752	0.513261861	11.83416501	26.9160838	-1.184024009	0.015871315	0.068212204	14.83257447	23.02607719	-0.633815271	0.496760419	0.659885357	19.61230956	21.80140843	-0.149638434	0.732940177	0.844428122	-	scaffold_0011_len_4309308_v2.4	3366291	3367268	-	978	-	PF02701:Dof domain, zinc finger	zf-Dof
Cac_g005528	5578	2485	2548	4757	2621	3775	2987	1964	5088	26881	18524	22098	180.6617604	66.3551096	68.4647457	961.9231034	668.0298218	693.2295034	92.54950544	66.75963835	139.6902928	99.62790663	60.34571124	88.18172676	3278.531132	4122.953852	-0.330491684	0.459025372	0.669013793	3361.421829	3531.904387	-0.071213567	0.888245551	0.938179244	24659.91112	3345.695598	2.881904964	7.02E-10	2.98E-08	-	scaffold_0011_len_4309308_v2.4	3385547	3388421	-	1653	-	PF08240:Alcohol dehydrogenase GroES-like domain|PF00107:Zinc-binding dehydrogenase	ADH_N
Cac_g005529	74	99	91	21	27	21	35	49	35	34	18	27	3.202746768	3.532533803	3.267473861	1.625837011	0.867434592	1.131855503	1.449139112	2.225726137	1.284074801	0.587719773	0.830704011	0.6555172	20.48613561	97.96809236	-2.26094359	2.85E-11	2.09E-09	41.69603929	83.77599082	-1.014903668	0.002952211	0.013528915	28.79175815	79.31173748	-1.463689146	6.23E-05	0.00063321	-	scaffold_0011_len_4309308_v2.4	3392688	3395314	-	1237	-	PF08240:Alcohol dehydrogenase GroES-like domain|PF00107:Zinc-binding dehydrogenase	ADH_N
Cac_g029769	29	67	55	78	52	40	53	56	47	36	30	61	0.773976279	1.474228169	1.217789402	1.061547326	0.891505974	1.576869773	1.35318344	1.568564724	1.063307575	1.346121873	0.986562623	0.769951836	49.71410541	55.07288589	-0.150216782	0.7270393	0.85996998	54.34043828	47.07375638	0.19842796	0.61875692	0.758592115	45.3940353	44.5558563	0.0262386	0.952666402	0.974173114	-	scaffold_0190_len_670848_v2.4	365408	367413	+	2006	-	PF14432:DYW family of nucleic acid deaminases	-
Cac_g013176	190	191	158	315	324	366	181	186	221	215	179	244	2.462998406	2.041287363	1.699211601	3.079329742	2.583669218	3.063632703	2.244606708	2.53051105	2.428478152	2.640469829	2.985707104	3.421885947	298.5481212	202.732387	0.559935389	0.02286625	0.089885892	202.2695404	173.5010514	0.223533772	0.350280158	0.525334117	231.2960266	164.2886895	0.496118717	0.047756164	0.130387768	-	scaffold_0035_len_2501913_v2.4	1540660	1545071	+	4130	-	PF13589:Histidine kinase-, DNA gyrase B-, and HSP90-like ATPase|PF08676:MutL C terminal dimerisation domain|PF01119:DNA mismatch repair protein, C-terminal domain	-
Cac_g020828	2	16	126	155	76	70	328	68	32	77	34	70	0.181792215	1.199017493	9.501576725	7.732914686	3.441102063	6.162822611	28.5213634	6.486926294	2.465622941	9.110392976	4.910780701	4.588991378	87.57968442	51.00393491	0.778132315	0.461755988	0.670842959	149.9970884	43.28573289	1.791104387	0.15443388	0.294083246	65.53185455	40.93212078	0.676810978	0.544038406	0.706361744	-	scaffold_0083_len_1510439_v2.4	861846	862434	+	589	-	PF04043:Plant invertase/pectin methylesterase inhibitor	-
Cac_g020829	373	475	481	536	492	436	413	324	358	246	201	323	19.46354989	20.43464419	20.82275287	14.18258956	11.67838069	16.32495841	20.61647559	17.74365133	15.83534919	18.08581717	18.25029904	16.40867922	432.2538561	493.3286176	-0.190920661	0.224096967	0.435476475	378.0142011	421.7723708	-0.158976843	0.394662151	0.569643287	277.6585258	399.290586	-0.523067632	0.013000579	0.049066417	-	scaffold_0083_len_1510439_v2.4	879832	882312	+	1026	-	-	-
Cac_g020826	4	16	10	14	16	12	10	10	6	10	1	11	0.290177818	0.956939435	0.601844183	0.80151458	0.080775112	0.772917687	0.69399345	0.76135812	0.368966441	0.656738355	0.825117625	0.627855034	12.43305172	10.80795479	0.188345482	0.790342687	0.897729549	9.150638348	9.240531301	-0.034682452	0.964297229	0.981022865	7.829742385	8.74538549	-0.161354459	0.872053968	0.930337343	-	scaffold_0083_len_1510439_v2.4	843883	844278	+	738	-	PF00497:Bacterial extracellular solute-binding proteins, family 3|PF00060:Ligand-gated ion channel	Lig_chan
Cac_g020827	22	62	69	48	65	62	70	16	37	47	72	35	0.689597052	1.602229245	1.794327254	1.627712805	2.512919415	1.062617833	2.099045762	0.526353435	0.983118427	0.972913161	1.448364039	1.401645928	52.15211222	55.32692938	-0.091801706	0.847636589	0.926076297	41.90298497	47.23294579	-0.174508216	0.79161319	0.879684646	57.12564167	44.69780801	0.347061546	0.527102626	0.692121774	-	scaffold_0083_len_1510439_v2.4	847181	850929	+	1708	-	PF08240:Alcohol dehydrogenase GroES-like domain|PF00107:Zinc-binding dehydrogenase	ADH_zinc_N
Cac_g020824	1	3	6	0	5	6	4	0	1	2	0	4	0.176692434	0.437018133	0.879526747	0.390440766	0	0.68456436	0.676128272	0	0.149778456	0	0.628028885	0.764615536	3.370347893	3.591427082	-0.110032204	0.941896913	0.973321566	1.701218079	3.05977509	-0.851999547	0.59149595	0.737633302	2.083784344	2.894819651	-0.467318323	0.754689232	0.858337272	-	scaffold_0083_len_1510439_v2.4	841636	842057	+	303	-	PF01094:Receptor family ligand binding region	ANF_receptor
Cac_g020825	5	12	11	17	13	10	9	1	12	9	9	15	0.208968804	0.413478515	0.381402895	0.415586248	0.418819903	0.60721019	0.359836416	0.043862786	0.425132293	0.459431215	0.38623041	0.301429232	11.7364287	10.18849616	0.195860355	0.770418113	0.885731607	7.222383712	8.705205882	-0.260892065	0.782289858	0.873559913	11.84191043	8.239096478	0.516822698	0.432835005	0.610184474	-	scaffold_0083_len_1510439_v2.4	842072	843788	+	1281	-	PF01094:Receptor family ligand binding region	ANF_receptor
Cac_g020822	540	542	665	581	551	568	491	397	458	291	447	448	14.51326106	12.00966197	14.82766415	8.641147996	13.37679651	11.66233741	12.62420073	11.19815612	10.43441541	10.09735221	10.5272396	11.01015665	503.4180904	652.2941335	-0.37355624	0.034914403	0.122887527	463.9215922	557.5860724	-0.265283023	0.16295489	0.305770163	430.5683266	527.8874364	-0.293712995	0.247047065	0.421131633	-	scaffold_0083_len_1510439_v2.4	786982	825756	+	1992	-	PF00004:ATPase family associated with various cellular activities (AAA)	AAA
Cac_g020823	96	91	100	180	116	583	117	100	182	79	102	115	1.771064616	1.384091545	1.530534139	1.610265438	2.095254082	2.054931523	2.064905528	1.936189842	2.846203567	2.147315229	1.52129285	7.757211688	265.3427365	107.648214	1.301618814	0.033262074	0.118531687	135.1248643	92.06044122	0.55851932	0.052628143	0.132728169	107.2716257	87.16441763	0.302777815	0.263123567	0.439487846	-	scaffold_0083_len_1510439_v2.4	827026	830425	-	2902	-	PF00266:Aminotransferase class-V	Aminotran_5
Cac_g020820	127	186	164	134	152	120	87	91	126	83	101	93	12.52173397	15.11937873	13.41480758	9.041615849	11.08805766	8.88137159	8.205993268	9.416443571	10.53083224	8.543300374	10.65359054	8.533278363	120.2473374	176.5171444	-0.55555673	0.019328274	0.07926116	103.9433761	150.9430461	-0.537915154	0.024052282	0.072718263	101.1446263	142.8954062	-0.501290059	0.041903991	0.118533817	-	scaffold_0083_len_1510439_v2.4	773119	774570	+	543	-	-	-
Cac_g020821	0	0	0	0	0	0	0	0	0	0	0	0	0	0	0	0	0	0	0	0	0	0	0	0	--	--	--	--	--	--	--	--	--	--	--	--	--	--	--	-	scaffold_0083_len_1510439_v2.4	779541	780484	-	489	-	-	-
Cac_g021191	394	434	244	84	167	316	122	116	272	121	202	235	20.86438787	18.94782676	10.71961283	7.079490498	11.91061387	12.05351267	6.180454427	6.446918486	12.20983309	2.87639707	6.286625047	12.068976	171.5928023	404.0411665	-1.236062088	0.020751553	0.083668704	170.7833957	346.072899	-1.016763059	0.017061076	0.055342016	201.3231022	327.7282226	-0.701883809	0.069063269	0.171485066	-	scaffold_0087_len_1492838_v2.4	1256306	1264418	-	1011	-	PF03094:Mlo family	-
Cac_g021190	910	1393	868	794	568	521	447	456	708	713	578	1191	14.5997617	18.42534978	11.55324406	12.63866235	10.32536858	18.50770109	6.86061502	7.678103843	9.628730464	8.237302273	6.478051137	6.028593669	552.9892313	1177.166825	-1.089752631	2.84E-05	0.000377811	548.3793973	1007.543915	-0.877185631	0.001517039	0.007808496	887.1843239	953.9333343	-0.10430708	0.750642398	0.855774962	-	scaffold_0087_len_1492838_v2.4	1232562	1243271	-	3337	-	PF06507:Auxin response factor|PF02362:B3 DNA binding domain	Auxin_resp
Cac_g021193	371	342	363	396	370	354	293	332	344	268	329	326	13.20646713	10.03688854	10.72010942	10.54034306	13.04013217	11.2400097	9.97772471	12.40325273	10.38012504	9.115238929	9.362808284	9.088452092	331.1864074	404.3402553	-0.286441119	0.141737148	0.324075839	334.9749316	345.8455476	-0.045581679	0.834879953	0.90482686	336.1868247	327.4630836	0.038916706	0.861577332	0.924010472	-	scaffold_0087_len_1492838_v2.4	1295132	1299964	+	1504	-	PF00179:Ubiquitin-conjugating enzyme	UQ_con
Cac_g021192	222	255	114	548	703	704	140	326	302	62	338	227	4.385753969	4.153284879	1.868426377	1.353287864	7.435006304	4.343636645	2.645882038	6.759174438	5.057427093	7.000546986	9.872753119	10.03085297	582.3839898	222.9993995	1.385809691	0.000243996	0.002308472	266.4548844	191.0897446	0.479994363	0.33376864	0.508742805	228.4133077	180.9694286	0.336267363	0.603599088	0.753713842	-	scaffold_0087_len_1492838_v2.4	1281389	1289188	+	2710	-	PF03094:Mlo family	-
Cac_g021195	4	11	6	50	68	44	8	44	55	4	3	14	0.203372488	0.461089407	0.253083195	0.224698104	0.169834851	0.689440174	0.389110857	2.347846235	2.370425426	1.643850584	2.457722155	1.613462224	48.04457388	7.648552829	2.634971	3.34E-06	6.21E-05	36.57138089	6.544138496	2.474855533	0.003744424	0.016439358	7.301663141	6.194563249	0.244655863	0.793239381	0.882857173	-	scaffold_0087_len_1492838_v2.4	1309959	1311586	-	1053	-	PF02365:No apical meristem (NAM) protein	NAM
Cac_g021194	86	237	121	111	128	156	101	117	128	56	67	123	3.882168163	8.820322981	4.531490883	2.793001227	3.367627485	5.377957235	4.36162595	5.543020926	4.89798284	3.240104348	4.107499541	5.078955478	117.7526447	161.7879475	-0.46085751	0.265260785	0.483833019	119.3556617	138.4507251	-0.216325783	0.596016336	0.741292492	87.70738038	131.0575975	-0.578751507	0.21828618	0.387236296	-	scaffold_0087_len_1492838_v2.4	1302779	1307178	+	1186	-	PF05739:SNARE domain	SNARE
Cac_g021197	2	0	3	55	2	0	1	2	7	2	1	70	0.106225808	0	0.132190776	0.117364635	0.059138921	3.601093767	0.050810235	0.111484582	0.315158835	1.888960448	0.075512997	0	15.83168473	1.905632536	3.06337273	0.116868048	0.284733623	3.274455756	1.624932892	1.034078145	0.507845684	0.669662489	24.27104242	1.538355299	3.990931097	0.019910604	0.067879513	-	scaffold_0087_len_1492838_v2.4	1326318	1327325	-	1008	-	PF02469:Fasciclin domain	-
Cac_g021196	767	939	1008	999	1257	783	531	539	471	311	268	363	18.19384064	18.36347485	19.83669895	8.150732091	7.078433668	8.340114019	12.0496573	13.41845616	9.470683577	15.32338228	21.19610009	13.395678	899.4159863	1007.959118	-0.164491024	0.484529574	0.690609625	536.0478861	861.6586252	-0.685943947	0.000823409	0.004732533	341.3773333	815.7254097	-1.256270941	3.26E-14	3.67E-12	-	scaffold_0087_len_1492838_v2.4	1320864	1323438	+	2257	-	-	-
Cac_g021199	80	89	101	141	107	171	73	91	104	95	82	66	2.387416163	2.189719063	2.500572003	3.132340422	2.724741744	1.907736631	2.084069293	2.850127569	2.630891145	2.720930076	2.26993584	3.680511408	124.3409523	100.5503416	0.305958445	0.309557071	0.532797192	92.27205447	85.95574514	0.101823359	0.700298886	0.817313113	89.50348503	81.375796	0.134404186	0.668140448	0.801120138	-	scaffold_0087_len_1492838_v2.4	1341191	1342627	+	1794	-	-	-
Cac_g021198	2092	2777	2676	2083	2185	1572	2084	1049	1512	969	696	1124	44.49785189	48.69826578	47.22188539	22.77237621	16.48389941	23.15687854	42.40589487	23.41734305	27.26217833	28.65014087	33.0385112	24.11591934	1724.609069	2798.579049	-0.698468738	0.000146932	0.001508557	1592.88062	2392.849873	-0.587068891	0.040057551	0.107770242	1007.945815	2265.303012	-1.168080755	2.94E-08	8.18E-07	-	scaffold_0087_len_1492838_v2.4	1332742	1339809	+	2517	-	PF02140:Galactose binding lectin domain|PF01301:Glycosyl hydrolases family 35	-
Cac_g013936	56	35	39	73	57	61	32	40	25	31	24	55	10.30280831	5.308794162	5.952673292	6.301391942	4.916456313	9.800914996	5.632078801	7.723467934	3.898872187	8.68461516	7.45476761	8.094151753	56.34152549	49.64648507	0.190468263	0.6324569	0.800269327	34.12720778	42.49119146	-0.316507967	0.516526636	0.677367483	39.20202552	40.24120312	-0.027854223	0.954671423	0.975430513	-	scaffold_0041_len_2444707_v2.4	1045887	1047027	+	291	-	-	-
Cac_g013937	594	721	548	1545	1433	1196	740	784	903	521	616	684	12.09180899	12.10041729	9.254761671	11.71789935	13.96236205	13.48643847	14.41078718	16.74964704	15.582028	20.33730691	20.73684516	17.55941033	1231.646878	696.1379264	0.823596159	2.40E-05	0.000326943	835.7824367	595.7157541	0.488804548	0.014533728	0.048927009	661.0994093	564.044979	0.229546333	0.278929442	0.457327583	-	scaffold_0041_len_2444707_v2.4	1075945	1090223	+	2630	-	PF00270:DEAD/DEAH box helicase|PF00271:Helicase conserved C-terminal domain	DEAD
Cac_g013934	1814	1560	3176	1500	1553	1203	562	470	587	458	193	482	50.11227179	35.52970953	72.78923421	13.97910908	5.936595629	12.89704418	14.85231926	13.62666034	13.74599898	26.79527346	30.49789929	23.96880328	1257.687227	2433.582637	-0.952319543	0.002150878	0.014012809	556.3545297	2077.387707	-1.900715232	1.63E-09	4.95E-08	407.9243089	1966.405326	-2.268949986	2.19E-07	4.87E-06	-	scaffold_0041_len_2444707_v2.4	997228	1001595	+	1938	-	PF00010:Helix-loop-helix DNA-binding domain	HLH
Cac_g013935	338	280	391	427	462	342	180	192	198	246	111	269	10.25837807	7.006163724	9.845065409	8.249057194	3.751097301	7.907707947	5.226195572	6.115725629	5.093995865	8.380115444	9.967715589	7.486210278	363.9100767	378.6880868	-0.056580229	0.8218855	0.913816994	197.1033917	323.6969858	-0.715848248	0.004275669	0.018312858	225.2601071	306.4706894	-0.443179844	0.254848057	0.429678637	-	scaffold_0041_len_2444707_v2.4	1041078	1042841	+	1764	-	PF00004:ATPase family associated with various cellular activities (AAA)|PF16193:AAA C-terminal domain|PF12002:MgsA AAA+ ATPase C terminal	AAA
Cac_g013932	0	0	2	0	0	1	0	0	2	0	0	0	0	0	0.311691935	0	0	0	0	0	0.318476297	0	0	0.135484507	0.309417833	0.707590129	-1.164119961	0.773465464	1	0.618060366	0.599498059	0.053209576	0.989427608	1	0	0.566808245	-1.508384289	0.709258739	1	-	scaffold_0041_len_2444707_v2.4	945844	950322	+	285	-	-	-
Cac_g013933	149	78	281	148	98	129	75	43	30	26	4	32	10.42762524	4.500429874	16.31493373	2.010387157	0.311696903	2.169129422	5.021246726	3.158292623	1.779720481	6.697627463	4.875474434	6.511226029	110.5583631	189.5226988	-0.777275633	0.11324555	0.279196005	51.78317483	161.6524579	-1.644029254	0.006653183	0.026233345	22.01811911	153.0116166	-2.793115232	0.000204212	0.001717338	-	scaffold_0041_len_2444707_v2.4	974087	981134	+	765	-	PF00494:Squalene/phytoene synthase	-
Cac_g013930	212	210	199	275	267	309	165	168	283	165	167	207	5.189764601	4.238296574	4.04151991	4.462754017	4.551993359	4.908157431	3.864086986	4.316242574	5.872589323	4.353159881	4.646379957	5.455621006	252.579956	233.1527479	0.116697704	0.601896437	0.779899557	208.9918826	199.4634129	0.070266494	0.797394458	0.883112241	195.4057076	188.8632127	0.051841695	0.811950395	0.89371332	-	scaffold_0041_len_2444707_v2.4	826605	900968	+	2187	-	PF01472:PUA domain|PF01189:16S rRNA methyltransferase RsmB/F	-
Cac_g013931	13	7	5	42	23	16	2	14	15	5	4	50	0.413542185	0.183583969	0.131955142	0.175733143	0.141680411	1.540574874	0.060863597	0.4674006	0.404481927	0.863944575	0.520110909	0.367088148	23.54159402	9.698493442	1.299717464	0.070901946	0.202772399	10.67392921	8.312058233	0.371063688	0.702459911	0.818929949	19.95953343	7.874037719	1.356940288	0.221387749	0.390775107	-	scaffold_0041_len_2444707_v2.4	935914	944088	+	1683	-	-	-
Cac_g013938	0	0	0	0	0	6	9	4	8	27	16	11	0	0	0	0.585017565	0.349374551	0.208942583	0.168846318	0.082327076	0.132990102	0	0	0.084863922	1.856506999	0	3.168223679	0.422403843	1	7.131059234	0	5.34089779	0.001726157	0.008692537	20.06982164	0	6.90754275	2.61E-06	4.24E-05	-	scaffold_0041_len_2444707_v2.4	1107192	1109921	-	2730	-	PF00931:NB-ARC domain	NB-ARC
Cac_g013939	705	855	824	1334	1361	1168	964	807	1017	735	969	864	35.74257032	35.73740615	34.65801799	41.17098044	54.70081418	42.42743202	46.75465417	42.93930017	43.70680027	43.73333719	49.05084009	42.70841175	1142.770828	887.3862334	0.364902819	0.01075331	0.050404552	957.751171	758.8522795	0.336013625	0.009207346	0.034170793	937.6864974	718.4375637	0.384028933	0.05310872	0.140970881	-	scaffold_0041_len_2444707_v2.4	1112791	1139248	-	1056	-	PF13850:Endoplasmic Reticulum-Golgi Intermediate Compartment (ERGIC)|PF07970:Endoplasmic reticulum vesicle transporter	-
Cac_g015237	0	0	0	0	0	0	0	0	0	3	1	3	0	0	0	0.211256343	0.070966706	0.185199108	0	0	0	0	0	0	--	--	--	--	--	--	--	--	--	--	2.518612173	0	3.918010023	0.093417309	1	-	scaffold_0045_len_2334305_v2.4	2259940	2260779	-	840	-	PF02469:Fasciclin domain	-
Cac_g007995	1721	2101	2744	2034	1671	1701	2014	1785	1876	1361	1706	1563	105.5424589	106.2264432	139.6079959	92.21714445	116.492701	92.84139478	118.1563199	114.8865855	97.52378964	80.65985039	72.84746595	75.235804	1595.336012	2430.210457	-0.60731231	0.001715582	0.011647724	1961.860999	2076.170059	-0.081983476	0.689613247	0.810216089	1690.229019	1965.317761	-0.217774172	0.330290582	0.511750919	-	scaffold_0017_len_3141239_v2.4	2181237	2188131	-	873	-	PF00719:Inorganic pyrophosphatase	Pyrophosphatase
Cac_g003635	90	113	238	162	350	227	30	43	366	744	97	202	2.424963599	2.510160018	5.320096614	22.14842543	2.910099235	5.271696805	0.77327705	1.215950607	8.359401734	2.822525373	6.703821163	4.41125828	221.0546386	161.6137663	0.450411345	0.339158761	0.561805798	139.9552024	137.8372953	0.023067646	0.979222524	0.989204662	387.5817984	130.4454631	1.57038908	0.039191834	0.112751893	-	scaffold_0006_len_4738094_v2.4	2299546	2301653	+	1987	-	PF13193:AMP-binding enzyme C-terminal domain|PF00501:AMP-binding enzyme	AMP-binding
Cac_g007997	12	27	32	64	61	120	15	28	42	61	59	22	0.414753834	0.769366333	0.917569544	2.329411449	2.270568066	0.736492257	0.495965622	1.015668443	1.230523328	1.430372867	1.498755053	2.991329988	73.31669881	25.80572334	1.497938045	0.004147135	0.023811666	28.88473732	22.03202587	0.386106096	0.505149394	0.667228893	53.17576863	20.85070056	1.341683836	0.030360233	0.09312311	-	scaffold_0017_len_3141239_v2.4	2211037	2213600	+	1549	-	PF00010:Helix-loop-helix DNA-binding domain	HLH
Cac_g007996	417	502	489	599	575	587	417	377	532	298	333	385	10.26448998	10.18744524	9.985964714	8.104473214	9.126807779	9.179063838	9.819480838	9.739293065	11.10054623	9.534288042	10.06145586	10.42109455	521.5465686	524.1512169	-0.00737051	0.960031197	0.980985355	453.4023746	448.2213928	0.017662191	0.908940413	0.950491974	368.64921	424.3498745	-0.20249956	0.208088918	0.374821025	-	scaffold_0017_len_3141239_v2.4	2190082	2209464	+	2175	-	PF01529:DHHC palmitoyltransferase|PF12796:Ankyrin repeats (3 copies)	-
Cac_g007991	1689	1764	2223	2378	2068	1813	1258	1342	1279	902	823	987	79.25097003	68.23917502	86.53548808	46.76152667	42.99798684	44.85681463	56.46856221	66.08641859	50.87177355	72.15175731	68.97903794	61.35453319	1845.422413	2114.814728	-0.196454454	0.267042383	0.48546962	1345.198221	1807.465305	-0.426474131	0.030892619	0.088434914	985.9151126	1711.134259	-0.795392147	4.04E-06	6.19E-05	-	scaffold_0017_len_3141239_v2.4	2137826	2139951	+	1141	-	PF01641:SelR domain	-
Cac_g015236	0	0	0	0	0	0	0	0	0	0	0	0	0	0	0	0	0	0	0	0	0	0	0	0	--	--	--	--	--	--	--	--	--	--	--	--	--	--	--	-	scaffold_0045_len_2334305_v2.4	2255577	2256380	-	804	-	PF02469:Fasciclin domain	-
Cac_g003631	42	87	125	269	131	1108	156	152	409	98	80	109	0.710005656	1.212528682	1.753082599	1.83039913	1.505829688	1.784741641	2.522831636	2.696751134	5.860939297	2.940525324	1.574256428	13.50909306	456.9672981	92.30303495	2.306371512	0.002111692	0.013815956	238.6916829	78.7627329	1.598105812	0.001758007	0.008831863	104.0842177	74.53589694	0.478007779	0.242967319	0.416704686	-	scaffold_0006_len_4738094_v2.4	2264686	2270518	-	3167	-	PF00534:Glycosyl transferases group 1|PF00862:Sucrose synthase	Glycos_transf_1
Cac_g003632	315	371	417	407	351	349	287	173	309	233	313	315	10.30831867	10.00947828	11.32121883	8.424427752	11.4049916	9.98445069	8.984839648	5.941664826	8.571703867	8.612551208	8.165373595	8.237143351	326.9319525	409.9227491	-0.32642599	0.050569704	0.160706496	261.396392	350.3976935	-0.421394236	0.085096081	0.191450489	313.0675056	331.7186975	-0.083731281	0.691424344	0.816445948	-	scaffold_0006_len_4738094_v2.4	2271728	2278661	-	1636	-	PF00856:SET domain	SET
Cac_g007992	2346	3318	3239	2150	2227	1974	1635	1032	1388	1264	1461	1758	43.5052637	50.72831409	49.83157265	25.89811044	30.16736401	31.57686489	29.00565696	20.08529704	21.81899089	25.78174943	29.35794659	26.40188049	1880.259519	3293.709872	-0.80901236	1.43E-07	3.98E-06	1391.800607	2815.788995	-1.016611587	3.67E-06	4.77E-05	1623.594278	2665.595348	-0.715258914	2.96E-05	0.000338565	-	scaffold_0017_len_3141239_v2.4	2141599	2161256	+	2887	-	PF00999:Sodium/hydrogen exchanger family|PF02254:TrkA-N domain	Na_H_Exchanger
Cac_g003638	240	260	425	570	768	1516	431	437	1148	327	621	317	5.486367972	4.900126464	8.060137834	8.259022521	15.80660647	7.018903856	9.425450408	10.48431092	22.24574609	8.425752001	12.48034446	24.99463546	859.4016614	342.3721123	1.32738648	0.002975934	0.018202969	671.5335499	292.3402616	1.200070114	0.005646196	0.022968004	467.8296961	276.7186029	0.75684974	0.069460253	0.172163888	-	scaffold_0006_len_4738094_v2.4	2318161	2325813	-	2342	-	PF01593:Flavin containing amine oxidoreductase	Amino_oxidase
Cac_g003639	3714	3317	5193	1359	2699	1373	186	79	1149	501	277	721	138.8543414	102.2405754	161.0703988	20.69486017	11.53109852	26.10893571	6.65245062	3.099769629	36.41405043	32.85467277	71.73186286	37.02218236	1618.226284	4562.141766	-1.495346886	4.44E-05	0.000555027	449.9587186	3897.568209	-3.114163075	0.000114797	0.000919137	535.5250294	3689.773327	-2.784017132	9.88E-14	9.94E-12	-	scaffold_0006_len_4738094_v2.4	2330018	2331796	-	1432	-	-	-
Cac_g010024	561	670	672	719	531	618	731	668	742	616	554	476	32.22608368	31.73070502	32.02534301	39.09602361	35.43462035	26.4842673	40.17105133	40.27225013	36.13099916	26.70752756	21.68357326	25.60395523	551.0374089	708.2873718	-0.361917548	0.032353087	0.116324244	738.6306994	605.6373718	0.285936129	0.038982779	0.10561363	604.7912956	573.3772332	0.076268664	0.737562463	0.847369566	-	scaffold_0024_len_2875903_v2.4	1132149	1135634	+	932	-	PF00179:Ubiquitin-conjugating enzyme	UQ_con
Cac_g011394	3	3	15	0	0	0	1	0	0	0	0	1	0.38241291	0.315277368	1.586289311	0	0	0.123466072	0.121944563	0	0	0	0	0	0	7.619830004	-5.547076793	0.004235936	0.024224459	0.348046974	6.483202157	-4.133164439	0.020776361	0.065029773	0.330352499	6.133599686	-3.974395832	0.026760081	0.084477245	-	scaffold_0029_len_2758573_v2.4	2104542	2104961	-	420	-	PF11837:Domain of unknown function (DUF3357)	-
Cac_g015834	0	0	0	0	1	0	0	0	0	0	0	0	0	0	0	0	0	0	0	0	0	0	0.181231193	0	--	--	--	--	--	--	--	--	--	--	--	--	--	--	--	-	scaffold_0048_len_2216379_v2.4	1334426	1334635	+	210	-	-	-
Cac_g015836	7	16	16	31	28	9	12	22	13	12	7	11	1.086274354	2.047018271	2.059877135	2.057453077	1.209519506	1.653371747	1.781451012	3.583017516	1.710079244	3.11073708	3.08880989	1.007297859	19.8442804	14.19709619	0.478391583	0.489403651	0.694520253	16.58912859	12.12755418	0.434186525	0.494205117	0.657667377	10.89607565	11.47802462	-0.084394173	0.895117414	0.94235684	-	scaffold_0048_len_2216379_v2.4	1340809	1344972	-	345	-	PF00118:TCP-1/cpn60 chaperonin family	-
Cac_g015831	40	7	7	158	46	138	533	977	1748	217	2468	525	2.071095066	0.298812205	0.30068927	12.41386401	142.2848133	26.32908016	26.40088003	53.09081233	76.72075503	5.290019287	1.693127002	5.1533904	100.3675689	21.8034227	2.214538443	0.008587835	0.042209819	1098.515777	18.70831464	5.889502551	8.83E-14	6.28E-12	1203.84778	17.73077554	6.093706514	2.19E-09	8.18E-08	-	scaffold_0048_len_2216379_v2.4	1308451	1310662	-	1034	-	PF00010:Helix-loop-helix DNA-binding domain	HLH
Cac_g015830	1409	1823	1482	2067	2074	2209	845	1230	1835	870	1535	1599	37.73625348	40.25267121	32.92879503	25.7438945	45.77512273	41.47941203	21.64988771	34.57304749	41.6596151	35.79714491	39.48646003	42.66948668	1883.671536	1755.039773	0.101963143	0.545133139	0.737260855	1330.536542	1501.424542	-0.17416045	0.567407551	0.718950207	1449.295977	1421.514822	0.02801468	0.922791187	0.957132589	-	scaffold_0048_len_2216379_v2.4	1288581	1294119	-	1999	-	PF07714:Protein tyrosine kinase	Pkinase_Tyr
Cac_g011392	122	182	351	201	19	66	51	85	62	103	39	265	2.799662456	3.443320757	6.682405209	2.611501468	0.996514907	5.890173089	1.119611036	2.047149372	1.206060043	2.982648159	0.309949618	1.092354729	81.81882372	239.1708257	-1.546613419	0.03545837	0.124249964	69.34616085	203.9839827	-1.560118109	0.000919178	0.005190584	141.7814241	193.0378552	-0.444292209	0.507851901	0.67689366	-	scaffold_0029_len_2758573_v2.4	2066766	2071753	-	2333	-	PF07732:Multicopper oxidase|PF07731:Multicopper oxidase|PF00394:Multicopper oxidase	-
Cac_g015832	5	3	3	18	7	1	1	0	2	5	5	11	0.147243695	0.072836356	0.073293896	0.162683652	0.163949485	0.313758665	0.028172011	0	0.049926152	0.34276726	0.146540073	0.02123932	7.411898189	4.218536575	0.830742368	0.484996714	0.690990075	0.96610734	3.61189961	-1.840382001	0.207995181	0.365242305	7.459779124	3.420893147	1.153486782	0.201788537	0.366546307	-	scaffold_0048_len_2216379_v2.4	1321192	1323009	-	1818	-	PF03181:BURP domain	-
Cac_g011398	0	0	0	0	0	0	0	0	0	0	0	0	0	0	0	0	0	0	0	0	0	0	0	0	--	--	--	--	--	--	--	--	--	--	--	--	--	--	--	-	scaffold_0029_len_2758573_v2.4	2183469	2183897	-	429	-	PF14392:Zinc knuckle|PF14111:Domain of unknown function (DUF4283)	-
Cac_g015838	275	415	360	421	414	391	308	222	278	436	278	308	16.25043825	20.21811816	17.64878174	28.46597608	18.2915509	17.62866565	17.41142242	13.7679767	13.92542879	16.08698309	17.39099324	16.66414578	362.8776436	388.2206346	-0.098716864	0.588011615	0.769388747	277.8237816	331.9753736	-0.257733422	0.229369411	0.391456748	374.6962742	314.2732145	0.252684582	0.383563763	0.565513943	-	scaffold_0048_len_2216379_v2.4	1349506	1357407	+	906	-	PF04535:Domain of unknown function (DUF588)	-
Cac_g011648	566	633	622	1164	911	1091	998	991	976	612	906	720	28.56022528	26.3335347	26.03846809	34.1195918	50.90339463	35.18957604	48.1755732	52.48118299	41.74710963	37.98029238	32.67798251	39.70487775	935.6373343	679.8009963	0.461256875	0.005831958	0.031191918	1027.128701	581.3833993	0.820938846	1.66E-06	2.36E-05	819.0381465	550.4400619	0.573270056	0.019577079	0.067097184	-	scaffold_0030_len_2724816_v2.4	2246847	2252224	+	1061	-	PF00137:ATP synthase subunit C	-
Cac_g011649	31	17	12	67	12	10	25	15	70	6	14	144	0.492046259	0.222460757	0.158017554	0.105221066	0.247426166	2.213823906	0.379608039	0.249873536	0.941832511	0.68766856	0.135399527	0.114476978	25.27561359	23.2617284	0.128641695	0.884326354	0.945780516	36.05726842	19.93626705	0.867725415	0.241925079	0.406565655	55.23378703	18.88556446	1.554508603	0.153987054	0.304055744	-	scaffold_0030_len_2724816_v2.4	2256960	2260332	-	3373	-	PF00069:Protein kinase domain|PF08263:Leucine rich repeat N-terminal domain|PF13855:Leucine rich repeat	Pkinase
Cac_g011646	3342	3491	4087	5012	9032	4645	987	631	1267	1603	965	1224	187.944698	161.8578368	190.6813064	99.60115219	60.42606265	66.67167889	53.09968412	37.24240823	60.39926381	182.2614501	361.0764995	188.4010272	5559.365401	4074.513334	0.448289232	0.161986126	0.353409208	975.852417	3483.177628	-1.835104373	2.47E-13	1.60E-11	1385.947892	3297.652543	-1.250657437	3.66E-06	5.67E-05	-	scaffold_0030_len_2724816_v2.4	2216692	2218004	+	952	-	PF00538:linker histone H1 and H5 family	-
Cac_g011647	16	17	13	43	7	13	17	34	32	56	75	80	0.602818381	0.528050763	0.406340119	2.331104472	3.146307149	2.919394807	0.612726377	1.344405203	1.021992901	1.047599023	0.187480544	0.353251302	18.04588872	17.28366839	0.069467758	0.929346219	0.967798169	28.78012194	14.79337255	0.962298021	0.069630834	0.164574342	76.57416815	14.0078966	2.458919037	3.91E-10	1.77E-08	-	scaffold_0030_len_2724816_v2.4	2227060	2230584	-	1421	-	PF02365:No apical meristem (NAM) protein	NAM
Cac_g011644	211	286	292	412	353	685	250	358	461	210	282	359	5.91438606	6.609270051	6.790314875	6.503598406	8.801357721	9.746709079	6.703758717	10.53161574	10.95366707	7.467660337	7.03385775	13.84814814	432.8860761	292.1457351	0.566583973	0.090826856	0.239426709	366.0870107	249.7376594	0.551431274	0.045042435	0.117877284	306.9319228	236.417252	0.376784077	0.123345599	0.259597931	-	scaffold_0030_len_2724816_v2.4	2200300	2202583	-	1910	-	PF06217:GAGA binding protein-like family	-
Cac_g011645	23	26	39	46	22	67	15	18	16	27	11	30	4.560628043	4.250405992	6.415658993	5.915177598	2.428638373	5.761750028	2.845373144	3.745881948	2.689355393	5.898135897	3.101067072	9.581765436	40.12649158	32.57680483	0.298659916	0.589705478	0.770622993	17.03396505	27.82206166	-0.716090671	0.123637058	0.25128367	24.42655336	26.3358744	-0.106690393	0.840977622	0.911433502	-	scaffold_0030_len_2724816_v2.4	2213307	2213576	+	270	-	-	-
Cac_g011642	203	276	256	380	311	315	206	301	272	184	186	204	7.69700773	8.6277036	8.052777468	7.708163442	7.852576557	7.49190726	7.472127209	11.9778024	8.74230967	9.316860805	8.382584408	8.614108815	296.8263644	272.54368	0.122580283	0.491725738	0.696630967	270.6151104	233.0491577	0.213930007	0.414782671	0.587993697	208.9530763	220.6277204	-0.079751068	0.663493548	0.798107068	-	scaffold_0030_len_2724816_v2.4	2181438	2188107	-	1412	-	-	-
Cac_g011643	2712	2656	3232	3296	2935	3285	2366	1681	2204	2328	2439	2417	23.916082	19.31028436	23.64566588	22.68247973	23.94889606	20.64492643	19.96026214	15.55796629	16.47567953	18.79523142	18.3992498	20.89342495	2817.523733	3214.795616	-0.190217086	0.265783674	0.484303015	2146.049164	2748.235933	-0.356695528	0.069441979	0.164212811	2622.425032	2601.903634	0.011334736	0.94979675	0.972679646	-	scaffold_0030_len_2724816_v2.4	2188262	2196989	+	6071	-	PF00076:RNA recognition motif. (a.k.a. RRM, RBD, or RNP domain)	RRM_1
Cac_g011640	8	23	12	29	21	23	22	32	41	40	27	32	0.183270201	0.434400138	0.228067269	1.012439469	0.688714114	0.710048784	0.482142818	0.769372416	0.796190741	0.429595766	0.341989542	0.380017521	21.5030747	15.64595	0.450244381	0.434812735	0.649082257	32.53843096	13.38775633	1.272274648	0.022771586	0.069771185	36.18658207	12.67256765	1.502406368	0.005423646	0.02471945	-	scaffold_0030_len_2724816_v2.4	2161498	2174563	-	2337	-	-	-
Cac_g011641	116	172	165	318	251	455	482	295	447	414	653	525	4.043219834	4.942629564	4.77126082	15.94325212	25.34287592	17.72413339	16.07191237	10.79135913	13.20712493	7.167316974	6.219203228	11.43812076	304.8147485	167.3437583	0.863722183	0.006719816	0.034936237	418.4667648	143.0588125	1.547430941	7.56E-10	2.51E-08	581.994081	135.4258481	2.101956999	6.05E-14	6.42E-12	-	scaffold_0030_len_2724816_v2.4	2179447	2180982	+	1536	-	PF16363:GDP-mannose 4,6 dehydratase	-
Cac_g019141	364	480	479	556	631	492	270	210	243	242	167	193	5.952279143	6.471178711	6.498262751	4.372244895	3.040687073	3.056860048	4.223736555	3.604009816	3.368368344	5.879180904	7.335047441	5.802577159	497.2028128	490.5661362	0.018753218	0.920532761	0.963419363	249.2027551	419.4046833	-0.752120067	4.96E-05	0.000451514	220.132185	397.0443403	-0.852161172	0.000464169	0.003377953	-	scaffold_0068_len_1791411_v2.4	691446	703529	+	3274	-	PF00400:WD domain, G-beta repeat	WD40
Cac_g012493	18	28	17	76	55	50	34	59	34	29	29	33	0.255753857	0.327995563	0.200391113	0.455255176	0.458797492	0.454150679	0.462146594	0.879805075	0.409505748	0.698270035	0.55552555	0.512381696	53.16291015	23.38038374	1.18523901	0.004222237	0.024152834	44.85494964	20.01232718	1.158687491	0.023841713	0.07226756	33.09186196	18.94750867	0.803626225	0.060494014	0.155673409	-	scaffold_0033_len_2592003_v2.4	1854856	1859434	-	3768	-	PF00664:ABC transporter transmembrane region|PF00005:ABC transporter	ABC_membrane
Cac_g019143	162	239	111	256	248	175	196	196	208	158	123	97	6.31231791	7.677715225	3.588200277	6.802023729	5.33644835	3.660849909	7.30602362	8.015205915	6.870187358	6.450211271	6.869374459	4.917969289	200.1054288	191.0290846	0.067484809	0.8492355	0.926909887	207.2888401	163.628254	0.341261609	0.332743892	0.507631847	139.5029238	154.9398699	-0.152335245	0.718095657	0.835384007	-	scaffold_0068_len_1791411_v2.4	709042	713188	+	1374	-	PF04427:Brix domain	-
Cac_g023908	799	980	1513	1226	1044	1054	655	659	570	613	318	518	72.50289519	73.31534717	113.9009498	61.45769267	32.1298753	45.5275909	56.85923623	62.75939501	43.84446981	71.93813355	67.34428246	68.97998502	981.621064	1214.436201	-0.307293607	0.22154899	0.432473738	655.5915492	1036.921511	-0.662125944	0.022599342	0.069421151	526.900155	981.4758657	-0.897598578	0.010629964	0.042154303	-	scaffold_0105_len_1259996_v2.4	588813	589402	+	590	-	PF17257:Family of unknown function (DUF5323)	-
Cac_g023909	1747	1041	417	822	557	548	582	676	685	1327	1086	1389	43.16130578	21.20374875	8.547076142	36.22261501	29.87478893	33.23841121	13.7554818	17.5280309	14.34576257	13.13208283	9.782470046	9.764637913	565.7645566	1248.129556	-1.141113436	0.031251596	0.113400946	672.2097698	1070.639885	-0.67126897	0.232484448	0.395191683	1381.711565	1014.334607	0.446220536	0.423727325	0.602531852	-	scaffold_0105_len_1259996_v2.4	590100	597780	-	2167	-	PF05770:Inositol 1, 3, 4-trisphosphate 5/6-kinase	-
Cac_g019142	10353	10346	24879	8712	6811	5450	8003	8828	5627	7737	2388	5140	414.2577882	341.3007102	825.8805455	342.0458077	106.392776	199.2066938	306.3433355	370.7247291	190.8590599	225.4148174	193.7345194	157.2805015	6160.303159	16781.45733	-1.445793479	0.000134752	0.001399053	7893.086546	14312.38189	-0.858642959	0.05015159	0.127978167	5564.232662	13545.46519	-1.283567094	0.015513552	0.056249585	-	scaffold_0068_len_1791411_v2.4	704136	706817	+	1338	-	PF00106:short chain dehydrogenase	adh_short
Cac_g023901	1	0	4	8	2	8	1	6	9	6	1	8	0.054188064	0	0.17982227	0.359221312	0.060336066	0.419884617	0.051838782	0.341224064	0.413406731	0.280319784	0.0770416	0.312656555	5.295591514	1.837303929	1.521151441	0.299130724	0.52144399	5.418911126	1.561839019	1.788073819	0.241053543	0.405580539	5.31393619	1.477687956	1.842171789	0.221828809	0.3913894	-	scaffold_0105_len_1259996_v2.4	538090	539539	+	988	-	PF02183:Homeobox associated leucine zipper|PF00046:Homeobox domain	Homeobox
Cac_g023902	0	0	0	63	1	0	0	0	28	0	0	106	0	0	0	0	0	4.447175992	0	0	1.028090957	1.764585824	0.030791707	0	17.74362905	0	6.428926057	0.014903304	0.065053692	8.652845121	0	5.61947198	0.142594392	0.27841716	35.01736488	0	21.81574275	NA	1	-	scaffold_0105_len_1259996_v2.4	540247	549514	-	1236	-	PF03790:KNOX1 domain|PF03789:ELK domain|PF03791:KNOX2 domain|PF05920:Homeobox KN domain	KNOX2
Cac_g023903	37	25	59	52	12	30	34	8	4	50	18	29	0.654193816	0.364422321	0.865439215	0.976746631	0.354364792	0.496636974	0.575088628	0.148449747	0.059950954	0.594522342	0.150826488	0.382560283	27.31138433	45.21359318	-0.724116826	0.258519885	0.476194315	16.12250786	38.59736353	-1.261771395	0.147368901	0.28479839	35.55145794	36.53751622	-0.040431517	0.945101284	0.970201154	-	scaffold_0105_len_1259996_v2.4	561052	566921	-	3028	-	PF00331:Glycosyl hydrolase family 10|PF02018:Carbohydrate binding domain	-
Cac_g023904	55	54	79	119	52	154	76	177	184	120	224	253	1.691314997	1.369039	2.015434783	4.077089671	7.669784805	7.535614482	2.235767066	5.712416182	4.796351807	2.366295062	1.136728675	3.41551696	96.33813991	70.00420646	0.460506303	0.336245637	0.559299486	150.8561026	59.80841714	1.334332679	0.002721379	0.012665626	215.3361094	56.61867841	1.927828304	2.44E-07	5.39E-06	-	scaffold_0105_len_1259996_v2.4	568823	574038	+	1741	-	-	-
Cac_g023905	34	50	60	50	32	23	33	15	10	22	12	18	5.948645273	7.212227363	8.709039357	4.252742064	2.337726776	3.05033825	5.523371398	2.754324962	1.483100401	5.656779952	3.97997913	2.902290672	30.64714495	53.02212577	-0.789648666	0.068063611	0.197334335	20.29983324	45.2955673	-1.164025904	0.046070928	0.119874861	18.94038065	42.87473469	-1.182670123	0.007909261	0.033404043	-	scaffold_0105_len_1259996_v2.4	579565	580661	+	306	-	-	-
Cac_g023906	277	453	624	279	165	198	262	66	119	199	89	155	11.44288014	15.42815637	21.38552998	9.082718688	4.09372756	6.201883711	10.35399672	2.861437599	4.167100153	7.452807587	4.8454173	5.899221257	188.4595786	495.7228639	-1.395433465	2.26E-05	0.000311622	153.1484165	423.215018	-1.466491843	0.006881147	0.026949278	161.2362756	400.5508095	-1.313434307	0.001371116	0.008245766	-	scaffold_0105_len_1259996_v2.4	581503	582798	+	1296	-	-	-
Cac_g023907	255	189	192	411	309	299	435	362	413	239	325	457	14.37067463	8.781304364	8.976727725	14.88134153	20.39359016	24.94534512	23.45186497	21.41067261	19.72960657	14.97748605	12.3790443	12.15296031	299.8521536	241.5017691	0.314923331	0.272408801	0.491502497	417.1686471	206.6783484	1.015586634	0.000375706	0.002471586	366.8726014	195.7221927	0.908836198	0.007905968	0.033400331	-	scaffold_0105_len_1259996_v2.4	583146	588136	-	950	-	PF03694:Erg28 like protein	-
Cac_g012494	27	34	46	35	31	33	35	28	34	43	36	40	4.42055291	4.589358623	6.248136493	7.778368095	6.562792601	6.34321104	5.481911563	4.81122452	4.71870843	3.705450354	3.607997136	3.896733307	29.28596918	39.5326197	-0.435876648	0.26706871	0.48546962	33.37343534	33.76751117	-0.020751131	0.955805386	0.976573855	43.42890196	31.96351832	0.437261166	0.234885456	0.406954419	-	scaffold_0033_len_2592003_v2.4	1877000	1877326	+	327	-	-	-
Cac_g012495	82	102	99	138	98	165	136	96	138	99	134	106	4.169136004	4.275556324	4.175872717	5.561278083	7.585956689	5.220047034	6.614884575	5.122573604	5.947612888	4.537027613	3.542011341	6.050483341	118.9290145	105.2219753	0.175952755	0.566102675	0.75275011	126.6140338	89.97516428	0.49402269	0.037139319	0.101757221	124.2099776	85.18186564	0.542223677	0.050921199	0.136625798	-	scaffold_0033_len_2592003_v2.4	1878140	1878694	+	1053	-	-	-
novel.849	74	96	76	124	125	86	86	55	61	73	45	48	2.126568842	2.274464745	1.811928961	2.317809794	1.439904174	1.336057977	2.364271405	1.658804405	1.485966295	2.304249689	2.553579605	1.782461232	98.7839996	91.61463337	0.109568243	0.702989046	0.845080631	69.77081223	78.38131736	-0.168635037	0.601753279	0.745966088	60.96327556	74.21035219	-0.285979308	0.426941498	0.605412569	-	scaffold_0143_len_1015246_v2.4	230925	232787	+	1863	-	PF00081:Iron/manganese superoxide dismutases, alpha-hairpin domain	-
novel.848	869	971	1554	2524	1311	1327	1955	1194	876	982	975	1135	12.98474873	11.96170956	19.26391865	16.21184594	16.2215272	16.42653546	27.94548729	18.72418244	11.09556129	24.38727354	13.92541435	14.3007433	1506.268338	1255.350856	0.262916805	0.429275474	0.644773808	1406.771183	1071.91491	0.391982449	0.338561728	0.513753772	1123.669216	1014.629467	0.147051608	0.563699433	0.721931768	-	scaffold_0142_len_1013303_v2.4	574150	595418	-	3583	-	PF01679:Proteolipid membrane potential modulator	-
novel.841	40	65	50	131	89	72	46	103	88	161	30	30	1.45780279	1.95304564	1.511780147	6.482938007	1.217400261	1.059001026	1.60379099	3.939678427	2.718647215	3.087238682	2.305793729	1.892540565	85.49036893	57.24958228	0.577858222	0.098273395	0.252936391	82.50948825	48.96732448	0.749425962	0.089225827	0.198496551	82.80150463	46.35673951	0.835079181	0.27225853	0.449845695	-	scaffold_0141_len_1018306_v2.4	62140	65911	-	1469	-	-	-
novel.840	52	138	99	223	177	231	79	72	136	134	82	57	1.123019761	2.457103163	1.773777318	3.197393296	1.971838116	1.19232665	1.632158375	1.631929207	2.489742084	3.114218236	2.717371289	3.598072828	186.8005978	105.1166614	0.825525156	0.021496962	0.085966141	96.99892589	89.87113337	0.109107592	0.792234304	0.880153458	101.3966123	85.06360306	0.249656768	0.623397516	0.769069427	-	scaffold_0141_len_1018306_v2.4	408473	410951	+	2479	-	-	-
novel.843	4	5	2	3	1	5	1	11	1	1	1	1	0.501525128	0.516848144	0.208037942	0.138528749	0.139606634	0.121442038	0.119945472	1.447471947	0.106283073	0.24322829	0.089130095	0.452143848	2.680374529	4.140306522	-0.625923704	0.603113412	0.780892429	4.854663418	3.548266354	0.437089798	0.749967734	0.852024431	1.095532826	3.360299859	-1.614991199	0.240679249	0.413934807	-	scaffold_0141_len_1018306_v2.4	537052	537478	-	427	-	-	-
novel.842	2	7	2	32	22	14	15	55	21	14	23	26	0.114519374	0.330451145	0.095007702	0.885695041	1.46639225	1.441978082	0.821658555	3.305189954	1.019294457	1.184838274	0.895495304	0.578163833	19.85159956	3.993747862	2.298934231	0.005425241	0.029465735	32.69826976	3.421539225	3.239496005	0.000444734	0.002831815	22.75762793	3.239039227	2.79686384	0.000280583	0.002235942	-	scaffold_0141_len_1018306_v2.4	94336	95600	-	935	-	-	-
novel.845	0	0	0	12	27	11	8	11	25	0	2	1	0	0	0	0	0.16911215	0.073554256	0.5811826	0.876695775	1.609321711	0.589267971	1.457561506	0.60247366	14.90040573	0	6.175061	7.54E-05	0.000864507	14.70771663	0	6.386600199	3.24E-05	0.000314026	1.098338805	0	2.717771974	0.496250219	1	-	scaffold_0142_len_1013303_v2.4	548576	549280	+	705	-	-	-
novel.844	128	201	134	514	366	386	97	173	286	128	154	167	1.808137033	2.340872064	1.570384564	1.99773808	2.422230356	2.284936753	1.310823617	2.564792521	3.424670571	4.695097509	3.675311203	3.932625502	372.5437146	171.5580812	1.118220197	1.02E-05	0.000160921	188.1597727	146.8056082	0.358635055	0.4040771	0.578155663	163.0957712	138.9889712	0.230249152	0.393882482	0.575437688	-	scaffold_0141_len_1018306_v2.4	846918	854832	-	3790	-	-	-
novel.847	62	4	307	659	386	501	316	162	309	74	25	181	1.722544921	0.091621861	7.076150971	2.271526426	0.773378734	4.870726931	8.398797325	4.723660163	7.277274275	11.83925588	7.62356018	10.03900124	454.3237929	136.1821297	1.737980115	0.184597179	0.385158476	267.292168	115.7171293	1.20750237	0.258612663	0.426178578	97.60148203	109.4712611	-0.16525219	0.887698267	0.93867057	-	scaffold_0142_len_1013303_v2.4	509129	511055	-	1927	-	-	-
novel.846	2659	3269	3598	5086	4948	3440	2681	2345	2260	1761	1697	1720	49.08863105	49.75511726	55.10659669	35.91940603	34.88331712	30.75582429	47.34897145	45.43496466	35.36734183	60.71542861	64.93576122	45.80310724	3970.497761	3535.753636	0.167295573	0.405093355	0.622655552	2526.371222	3022.294238	-0.258820397	0.171602992	0.31763332	1891.113293	2861.14318	-0.597643159	0.00014694	0.00130427	-	scaffold_0142_len_1013303_v2.4	710601	720432	+	2900	-	PF00270:DEAD/DEAH box helicase|PF00098:Zinc knuckle|PF08152:GUCT (NUC152) domain|PF00271:Helicase conserved C-terminal domain	DEAD
Cac_g015643	332	678	320	703	752	1444	155	569	797	239	756	378	10.3944749	17.50065949	8.31178493	8.267411964	26.35479344	11.46285006	4.64245092	18.69655113	21.15213403	14.23245836	16.73685961	32.60660477	869.0988817	489.8759431	0.826691969	0.055273951	0.171003277	517.374026	419.4305236	0.302743146	0.613360522	0.754233138	506.2758029	397.0941456	0.350079558	0.510005815	0.678526186	-	scaffold_0047_len_2234699_v2.4	1788889	1790598	-	1710	-	PF01764:Lipase (class 3)	Lipase_3
Cac_g018232	3837	3937	3565	199	684	236	553	386	1175	888	443	1350	226.9884721	192.0161099	174.9650818	58.04063764	29.18025472	77.35388159	31.29596053	23.96536628	58.9225137	7.612463169	28.76469447	10.06926847	335.2070161	4254.368105	-3.666069289	7.41E-14	9.01E-12	702.8775594	3639.883656	-2.371878622	1.07E-09	3.43E-08	954.5790511	3446.445719	-1.85184609	2.53E-06	4.13E-05	-	scaffold_0064_len_1898619_v2.4	835239	836143	-	905	-	PF04043:Plant invertase/pectin methylesterase inhibitor	-
Cac_g011366	1502	1839	1666	1955	1812	1638	422	504	435	600	302	363	49.73023303	50.19870813	45.76204317	21.94871094	11.13347799	11.64108679	13.3663911	17.5132143	12.20875042	41.85597367	42.64817154	39.11455322	1596.662716	1864.977076	-0.223970026	0.089302433	0.236940346	473.6297231	1595.114423	-1.752993049	1.15E-16	1.31E-14	464.5961939	1510.194885	-1.701068154	5.07E-07	1.03E-05	-	scaffold_0029_len_2758573_v2.4	1685247	1691289	-	1617	-	PF00067:Cytochrome P450	p450
Cac_g010519	1	0	0	3	0	1	2	4	1	6	0	12	0.026862924	0	0	0.178078603	0	0.312227297	0.051396605	0.112771157	0.022771135	0.052111631	0	0.019374353	1.139935017	0.422123672	1.51257399	0.615266785	1	2.531519135	0.362842902	2.869197292	0.160676805	1	6.251353033	0.344071466	4.270066988	0.054079424	0.143074481	-	scaffold_0026_len_2851847_v2.4	2394999	2397412	+	1993	-	PF00447:HSF-type DNA-binding	HSF_DNA-bind
Cac_g010518	38	39	19	42	13	25	54	35	24	63	40	66	2.961334328	2.505697856	1.228392887	5.42439867	3.470860716	4.981775133	4.025768117	2.862573541	1.585427852	2.116475573	0.720176355	1.405134083	23.29867273	36.36773506	-0.636270991	0.29746397	0.519743586	39.56721727	31.16295599	0.345700409	0.544115536	0.700167422	61.17778303	29.51359888	1.058070505	0.025050537	0.080503071	-	scaffold_0026_len_2851847_v2.4	2388748	2391398	+	687	-	PF03079:ARD/ARD' family	-
Cac_g014878	3	0	2	17	4	102	40	28	181	97	164	121	0.060426419	0	0.033420693	2.158661501	3.678093821	2.360626704	0.770755705	0.591900082	3.090406275	0.221418881	0.057273966	1.481766226	37.47795575	1.973961143	4.27593876	0.002169656	0.014098697	80.54110709	1.688026764	5.623725721	1.95E-07	3.61E-06	139.9226854	1.599022643	6.522069078	4.92E-17	1.00E-14	-	scaffold_0044_len_2352841_v2.4	1708365	1711022	-	2658	-	PF00847:AP2 domain	AP2
Cac_g014879	32	52	62	162	63	50	42	137	27	27	63	137	1.157574215	1.550823808	1.86067449	1.079120237	2.537539234	4.800160665	1.453447363	5.201207705	0.827930778	3.789431024	1.620059917	1.304496101	79.39321486	53.58315724	0.566989324	0.278530461	0.498652991	75.24081673	45.76833823	0.712738794	0.326123543	0.500200662	79.74191469	43.32028231	0.881033747	0.140446527	0.284824216	-	scaffold_0044_len_2352841_v2.4	1716614	1718487	-	1480	-	PF13962:Domain of unknown function	-
Cac_g014876	58	79	239	305	129	452	544	130	388	141	539	460	1.723192471	1.935054209	5.890925678	4.628413104	17.83068017	13.23731693	15.46165029	4.053534849	9.771672828	5.859570177	2.724502223	9.685413005	263.3498694	136.5988963	0.945846124	0.131531754	0.308930754	358.8491025	116.343774	1.624120311	0.014298468	0.048312444	412.6818505	110.0815812	1.905362689	0.004003837	0.019447208	-	scaffold_0044_len_2352841_v2.4	1696548	1701522	-	1802	-	PF01086:Clathrin light chain	-
Cac_g014877	55	65	78	202	112	161	224	136	148	62	111	124	1.903412676	1.85457275	2.239467263	2.370659412	4.277269321	4.156504868	7.415995164	4.939624547	4.341735678	4.520450968	2.755370167	4.018556315	139.6477976	73.48769915	0.926141876	0.003574866	0.021156888	175.5964194	62.80294082	1.481995249	5.69E-06	7.01E-05	107.2205546	59.45312693	0.851111383	0.016258653	0.058354018	-	scaffold_0044_len_2352841_v2.4	1701673	1704344	+	1547	-	PF05147:Lanthionine synthetase C-like protein	-
Cac_g010517	553	809	780	971	561	692	622	439	310	813	534	492	33.72028192	40.67006224	39.45849495	54.77265816	36.2560655	29.05811973	36.28336871	28.09411461	16.02356538	38.28647836	24.31759316	30.43309173	652.7808174	791.6096128	-0.278218796	0.252872362	0.469547507	479.8064262	676.7351516	-0.496889451	0.157186185	0.297816177	677.4909459	640.6306266	0.080067224	0.796797495	0.884990253	-	scaffold_0026_len_2851847_v2.4	2386711	2388091	+	878	-	PF03079:ARD/ARD' family	-
Cac_g010516	2	1	0	28	16	43	5	1	27	1	1	15	0.169691941	0.069950605	0	0.09374291	0.094472318	1.232704047	0.405837691	0.089046322	1.941897862	1.536205725	0.965034559	2.631319552	25.90075141	1.193091685	4.508406545	5.91E-05	0.000706209	10.46564856	1.025165141	3.403433317	0.0353939	0.098018822	5.720467811	0.971584082	2.607766299	0.140854052	0.285253676	-	scaffold_0026_len_2851847_v2.4	2382891	2383601	-	631	-	PF17181:Epidermal patterning factor proteins	-
Cac_g010511	240	202	54	797	642	655	429	1268	1715	115	913	1173	10.9540271	7.60106049	2.044730979	5.799193723	46.39879449	51.85575025	18.73143344	60.73885307	66.35262227	23.52236672	20.82999947	21.5614411	617.6865834	190.8811716	1.695671264	0.001506611	0.010501573	1163.166132	163.7635702	2.829348505	4.01E-05	0.000376718	781.9257549	155.1360867	2.334249539	0.005114539	0.023570239	-	scaffold_0026_len_2851847_v2.4	2350814	2352973	+	1173	-	-	-
Cac_g014873	195	235	160	129	208	170	97	63	125	64	77	75	19.44110327	19.31587596	13.23384751	7.049746113	8.547721648	7.242423219	9.251436704	6.59191516	10.5639833	8.316414593	14.74148695	12.22388153	151.2890517	220.8997465	-0.546424757	0.092427125	0.242606981	96.43005066	189.0918549	-0.967556436	0.002572802	0.012084774	78.73988935	179.0472657	-1.185014996	5.28E-05	0.000552865	-	scaffold_0044_len_2352841_v2.4	1674241	1677490	+	537	-	PF00583:Acetyltransferase (GNAT) family	Acetyltransf_1
Cac_g014870	58	29	45	25	38	27	22	13	28	11	12	20	12.1772268	5.019710244	7.838135421	2.551645238	2.805272131	4.067117667	4.418697119	2.86449796	4.983217346	3.394067971	5.67147026	4.088444251	26.78044882	50.52043675	-0.911945536	0.070103871	0.201297908	21.27066231	43.21849541	-1.01167744	0.054630611	0.1366512	15.40802673	40.92912388	-1.398483048	0.010688296	0.04230682	-	scaffold_0044_len_2352841_v2.4	1645690	1645944	+	255	-	-	-
Cac_g010512	7835	4147	1798	1308	2512	1025	3695	2408	3076	2318	4794	6678	145.8514331	63.64524828	27.7677848	47.67517966	99.36720626	120.4077539	65.80172734	47.04494296	48.5388439	15.74488778	33.24168244	13.76161742	1439.812436	5390.119977	-1.904392374	0.001352026	0.009634311	3155.500204	4623.763703	-0.551130717	0.340534887	0.515819593	4930.549033	4380.790996	0.170630739	0.786808947	0.878833711	-	scaffold_0026_len_2851847_v2.4	2363183	2368024	+	2876	-	PF08458:Plant pleckstrin homology-like region|PF05703:Auxin canalisation	-
Cac_g018236	129	179	321	93	161	151	509	190	190	137	459	459	1.553041862	1.776669852	3.206109362	1.822305669	6.152894772	5.35232502	5.86222369	2.400666416	1.939002862	0.723996599	1.377878709	1.311125652	121.2138023	230.4653064	-0.928880295	0.028079717	0.104806496	308.3754072	196.6329742	0.64839326	0.227024496	0.388711477	380.1072971	186.0939083	1.029899324	0.055369026	0.145457348	-	scaffold_0064_len_1898619_v2.4	857935	872463	-	4447	-	PF00069:Protein kinase domain	Pkinase
Cac_g018237	45	57	92	30	27	43	31	15	26	40	14	26	4.486408446	4.685127362	7.609462321	4.40609132	1.554131209	2.510706716	2.95664472	1.56950361	2.197308526	1.934049905	1.913558402	3.091922975	29.78487949	71.4288386	-1.266125286	0.00364845	0.021491434	24.54822222	60.97516352	-1.311450303	0.003640946	0.016078501	29.21255609	57.71254079	-0.98499052	0.061010892	0.156591061	-	scaffold_0064_len_1898619_v2.4	874757	876098	+	537	-	-	-
Cac_g033648	0	8	4	1	2	7	7	3	5	14	6	1	0	0.260406085	0.131020946	0.610711551	0.263770057	0.038241704	0.26439308	0.124310242	0.167340974	0.0255306	0.056133555	0.199330083	3.048300251	4.205934989	-0.485640665	0.755667421	0.877396764	5.126275986	3.594830817	0.492860622	0.695395905	0.813874716	7.970931858	3.401145691	1.207553454	0.407687927	0.588492727	-	scaffold_0350_len_147404_v2.4	108027	113940	-	1356	-	PF03140:Plant protein of unknown function	-
Cac_g033649	3	0	0	2	1	3	0	0	0	6	0	3	0.149546948	0	0	0.330456849	0	0.144848464	0	0	0	0.06446833	0.035436267	0.107857778	1.784699801	1.266371015	0.541199302	0.799973075	1	0	1.088528705	-2.500070654	0.530441252	1	3.278180543	1.032214397	1.705115297	0.483668006	0.655726253	-	scaffold_0350_len_147404_v2.4	118441	119723	+	1074	-	PF14111:Domain of unknown function (DUF4283)	-
Cac_g033642	104	125	82	233	176	116	90	137	122	66	156	152	5.955007461	5.900913297	3.895315785	4.175419481	9.945964829	8.430025709	4.929951331	8.232927704	5.921615417	8.62710368	7.163962434	4.790500334	153.6831694	116.5175998	0.401512421	0.248502171	0.464586689	121.3049389	99.74999938	0.281933237	0.416231021	0.589097268	135.2748652	94.45271425	0.519565926	0.226297552	0.396928374	-	scaffold_0354_len_148025_v2.4	142942	145178	+	935	-	-	-
Cac_g033643	0	0	0	0	0	1	0	0	0	0	0	0	0	0	0	0	0	0	0	0	0	0	0	0.030142923	--	--	--	--	--	--	--	--	--	--	--	--	--	--	--	-	scaffold_0350_len_147404_v2.4	6249	7529	+	1281	-	PF03140:Plant protein of unknown function	-
Cac_g033640	36	65	34	93	66	67	28	40	44	27	54	40	2.552796117	3.800031848	2.000195264	2.115361525	4.26364208	2.747324517	1.8994279	2.976859826	2.644829641	4.264387917	3.326972621	3.426591613	66.45972733	49.90036656	0.412432711	0.284533091	0.505050755	38.60659336	42.7199684	-0.148433294	0.732666217	0.840097196	44.24178392	40.44598769	0.127060577	0.789470064	0.880668016	-	scaffold_0354_len_148025_v2.4	126142	128060	+	755	-	-	-
Cac_g033641	5	2	4	10	10	11	5	7	6	6	6	7	0.356918716	0.117703551	0.236885871	0.473214208	0.476896262	0.483987002	0.341444777	0.524423473	0.363062978	0.461593244	0.507447339	0.566325241	9.199668566	4.223487298	1.14196128	0.186129558	0.387147032	6.265607224	3.612169301	0.808300154	0.377557798	0.553098599	6.903549456	3.420856119	1.033511775	0.247650591	0.421695391	-	scaffold_0354_len_148025_v2.4	140046	140795	+	750	-	PF10536:Plant mobile domain	-
Cac_g033646	5	3	4	8	10	7	2	2	4	1	2	8	0.252775295	0.125039183	0.167766197	0.055856257	0.112581743	0.391733713	0.096726566	0.106115636	0.171417837	0.261525917	0.359381968	0.255232854	7.40831911	4.57233164	0.70978579	0.413332841	0.630149023	2.695412182	3.911648639	-0.512754008	0.627115211	0.76440109	3.791993471	3.704297269	0.065186963	0.955068801	0.975584415	-	scaffold_0350_len_147404_v2.4	40507	65884	-	1059	-	PF13855:Leucine rich repeat	-
Cac_g033647	65	59	54	81	93	152	28	30	44	47	25	20	3.90567619	2.922773351	2.691884892	3.120239586	1.672615959	1.163989905	1.609504001	1.89185957	2.241129494	3.147226664	3.972441291	6.587192882	97.61291524	67.12478827	0.541563584	0.18303267	0.382846574	34.79060585	57.44051711	-0.716153387	0.046957204	0.121681794	34.122676	54.39149575	-0.675269278	0.174601521	0.331619735	-	scaffold_0350_len_147404_v2.4	72519	85465	+	891	-	-	-
Cac_g033644	0	0	0	0	0	0	0	0	0	0	0	0	0	0	0	0	0	0	0	0	0	0	0	0	--	--	--	--	--	--	--	--	--	--	--	--	--	--	--	-	scaffold_0350_len_147404_v2.4	13461	14750	+	1290	-	PF03140:Plant protein of unknown function	-
Cac_g033645	110	122	109	225	259	234	91	124	186	86	86	102	3.792117721	3.467442008	3.117421107	3.275629578	3.301117077	3.40585095	3.001108313	4.486375031	5.435424494	5.015702508	6.347176151	5.818069411	213.1095201	127.5562755	0.74156943	0.001220948	0.008853228	136.4701338	109.1218426	0.325013635	0.311922274	0.4847572	99.50146304	103.3187309	-0.051940094	0.827205763	0.902679075	-	scaffold_0350_len_147404_v2.4	26871	28423	+	1553	-	PF03634:TCP family transcription factor	TCP
Cac_g034148	0	0	0	0	1	0	0	0	0	0	0	0	0	0	0	0	0	0	0	0	0	0	0.158577293	0	--	--	--	--	--	--	--	--	--	--	--	--	--	--	--	-	scaffold_0528_len_14787_v2.4	6268	6600	+	240	-	-	-
Cac_g034149	0	0	0	1	0	0	0	1	0	5	0	0	0	0	0	0.277707868	0	0	0	0.052758901	0	0.032506566	0	0	--	--	--	--	--	--	--	--	--	--	1.905935872	0	3.510431144	0.375070943	1	-	scaffold_0485_len_14700_v2.4	9202	11664	+	1065	-	PF00891:O-methyltransferase|PF08100:Dimerisation domain	-
Cac_g034145	2	2	2	0	0	2	0	2	0	4	0	0	0.15428763	0.127201243	0.12800029	0.340932426	0	0	0	0.161925733	0	0	0	0.111276901	0.618835666	2.249526155	-1.88634201	0.360563987	1	0.763197502	1.924142537	-1.395438045	0.482723741	1	1.524748698	1.821833477	-0.270518282	0.891008501	1	-	scaffold_0484_len_14924_v2.4	2729	3914	+	694	-	-	-
Cac_g034146	5	3	4	17	2	6	5	26	5	0	0	2	0.376496536	0.186239795	0.24987961	0	0	0.145867089	0.360173816	2.054703178	0.319148187	0.827751598	0.107056401	0.325848815	7.1683074	4.57233164	0.665042168	0.540582365	0.733483118	13.20695331	3.911648639	1.755388225	0.099008159	0.214860777	0.660704998	3.704297269	-2.403328997	0.161776173	0.314484607	-	scaffold_0484_len_14924_v2.4	10663	14349	+	711	-	PF00892:EamA-like transporter family	DUF6
Cac_g034141	0	0	0	4	1	14	0	0	3	0	0	1	0	0	0	0	0	0.025320191	0	0	0.066478817	0.067616198	0.018583277	0.263956633	5.741974089	0	4.798236617	0.029412721	0.108510784	0.927090549	0	2.410663033	0.547121594	1	--	--	--	--	--	-	scaffold_0480_len_15542_v2.4	11	2695	+	2048	-	PF08263:Leucine rich repeat N-terminal domain|PF07714:Protein tyrosine kinase	Pkinase_Tyr
Cac_g034142	101	101	94	91	103	83	56	31	49	31	17	35	5.285746387	4.357792744	4.081244837	1.79247806	0.990620291	1.774145903	2.803652131	1.702673613	2.173764165	3.07954437	3.831897062	3.13283091	82.05915715	111.1245054	-0.435426606	0.109608224	0.272800286	46.46267079	95.07095493	-1.028361938	0.001783761	0.008938344	29.90702347	90.01876172	-1.584103755	2.21E-05	0.000265724	-	scaffold_0480_len_15542_v2.4	3932	9418	-	1023	-	PF06017:Unconventional myosin tail, actin- and lipid-binding	-
Cac_g013091	2362	2574	2161	2958	3561	4304	1615	1937	3110	1679	3511	2420	31.71715606	28.49594988	24.07403904	24.90991519	52.49507076	31.47502273	20.74617439	27.29786807	35.40023394	25.68459022	33.99209884	41.68314926	3228.781782	2659.532581	0.279841101	0.263546669	0.482076914	2262.336513	2275.652401	-0.008241469	0.976234648	0.987492639	2787.666273	2154.710631	0.371574611	0.284597544	0.463514738	-	scaffold_0035_len_2501913_v2.4	895913	911561	-	3987	-	-	-
Cac_g013090	267	404	346	495	441	356	344	289	409	312	335	301	9.968336536	12.43520775	10.71685554	12.86984247	13.9261025	10.88464493	12.28629743	11.32384815	12.9439294	11.95024351	11.70419856	9.585954055	380.7088508	376.0532265	0.017190101	0.933232853	0.96888311	356.4035429	321.5818713	0.148043766	0.43411968	0.605763787	347.0042068	304.4351324	0.187118443	0.390410046	0.572162236	-	scaffold_0035_len_2501913_v2.4	888608	894411	-	1434	-	-	-
Cac_g013093	224	261	339	471	305	317	274	321	310	178	246	223	11.90910514	11.44015393	14.9523914	10.45582535	14.56262171	11.48344817	13.93582954	17.91104427	13.97089414	16.19243431	11.52716771	12.15526099	320.8209455	305.5406024	0.070582529	0.778665466	0.890738928	313.6574267	261.055838	0.263192171	0.259035865	0.426623538	235.9822399	247.1241461	-0.067550802	0.789769075	0.880859552	-	scaffold_0035_len_2501913_v2.4	916092	920465	-	1007	-	-	-
Cac_g013092	5	7	4	2	1	14	0	8	10	6	3	10	0.433153782	0.499954402	0.287482853	0.574289087	0.2893788	0.83908981	0	0.727355718	0.734350684	0.112037195	0.061583415	0.874730072	5.188295966	5.967709006	-0.208296803	0.866769126	0.935944698	6.143091837	5.109565989	0.267602965	0.830052041	0.90255213	6.742627494	4.83806187	0.491253766	0.571178047	0.727732248	-	scaffold_0035_len_2501913_v2.4	913080	913697	-	618	-	-	-
Cac_g013095	355	344	324	1125	819	585	652	663	724	431	520	630	10.28458964	8.216319276	7.787238438	13.79567935	16.77394862	17.67809668	18.06996711	20.15843938	17.77986987	21.07517856	16.86685758	12.22329788	740.4205148	384.4859577	0.946499007	0.000681837	0.005510555	703.6644514	328.9488078	1.098345795	3.33E-08	7.48E-07	572.090186	311.4720617	0.878778113	0.000100499	0.000945737	-	scaffold_0035_len_2501913_v2.4	930828	937012	-	1848	-	PF00009:Elongation factor Tu GTP binding domain|PF03143:Elongation factor Tu C-terminal domain|PF03144:Elongation factor Tu domain 2	GTP_EFTU
Cac_g013094	491	582	578	724	664	716	979	743	896	1019	1435	1215	11.83036159	11.56111607	11.55378318	27.12675955	38.49832001	28.35496695	22.56578108	18.78841328	18.30020411	11.28015894	11.37303217	12.44238009	623.0127197	614.7836767	0.019100436	0.896153356	0.952321827	901.1569034	525.7077782	0.777560206	3.54E-06	4.61E-05	1340.838191	497.7094219	1.429668076	1.03E-10	5.38E-09	-	scaffold_0035_len_2501913_v2.4	920961	929542	-	2222	-	PF00651:BTB/POZ domain	BTB
Cac_g013097	0	0	0	0	2	1	0	0	0	5	3	1	0	0	0	0.947945128	0.573192623	0.166204328	0	0	0	0	0.243965067	0.123759887	0.914954191	0	2.146575861	0.590799293	1	--	--	--	--	--	3.38826783	0	4.338381865	0.052601622	1	-	scaffold_0035_len_2501913_v2.4	948781	949092	+	312	-	-	-
Cac_g013096	4	0	2	17	2	5	4	4	5	2	0	5	0.410251398	0	0.170176631	0.226635157	0	0.496702589	0.392465261	0.430561143	0.434701842	1.127454763	0.145818201	0.369857132	6.858889567	2.396084815	1.550990654	0.286469941	0.507200181	4.463733815	2.050869666	1.159826499	0.373951187	0.549609343	2.414136843	1.943094108	0.344955065	0.857347096	0.921616493	-	scaffold_0035_len_2501913_v2.4	943220	943741	+	522	-	-	-
Cac_g013099	6	0	2	5	1	1	2	1	2	1	2	0	0.296608352	0	0.082024193	0.054618445	0.110086856	0	0.094583041	0.051882021	0.083809552	0.159831456	0.035141782	0.035653818	1.996381319	3.240332158	-0.667427264	0.697975556	0.841535334	1.695753065	2.77655547	-0.680606	0.678020743	0.802118294	1.14917348	2.63123704	-1.199333061	0.560434013	0.719581152	-	scaffold_0035_len_2501913_v2.4	957220	958302	-	1083	-	PF01501:Glycosyl transferase family 8	Glyco_transf_8
Cac_g013098	722	946	894	1257	516	1031	1048	568	443	1133	1089	952	14.39638621	15.55133503	14.7888246	24.96050733	24.17784123	18.38609841	19.99073333	11.886374	7.487751363	16.20733821	7.314045446	14.82684924	823.2248664	951.0728254	-0.208195794	0.534767151	0.728931514	718.4016904	813.2556606	-0.179197131	0.648483986	0.780449064	1164.549191	769.9182118	0.596474883	0.003812884	0.018713493	-	scaffold_0035_len_2501913_v2.4	950430	955979	+	2685	-	-	-
Cac_g002321	51	63	71	80	56	45	28	23	46	48	26	81	1.434048414	1.460476041	1.656272663	1.491221243	0.81402986	2.206048199	0.753187009	0.678744366	1.096434939	1.454600559	1.11936913	0.912599163	53.02594541	68.62495033	-0.370368255	0.27376566	0.493163568	32.73747496	58.65436734	-0.834197449	0.020194705	0.063557057	55.03935876	55.52612991	-0.008938823	0.984240899	0.991392743	-	scaffold_0003_len_5592735_v2.4	4996873	4999426	+	1904	-	-	-
Cac_g002320	898	1602	1276	1423	1902	1195	1045	513	1134	839	1098	1120	22.92653844	33.71979399	27.02667836	23.66635195	31.21316738	27.6959658	25.52287499	13.74561831	24.54181075	23.49238864	34.51948637	22.00411831	1339.561371	1389.358194	-0.052954796	0.846401526	0.925310435	909.9094745	1188.078586	-0.384648845	0.244569622	0.409530661	1111.43532	1124.672559	-0.017414835	0.943013823	0.968884826	-	scaffold_0003_len_5592735_v2.4	4976354	4994154	-	2097	-	PF06470:SMC proteins Flexible Hinge Domain|PF02463:RecF/RecN/SMC N terminal domain	SMC_N
Cac_g002323	0	0	0	0	1	0	0	0	1	0	0	1	0	0	0	0	0	0.078928083	0	0	0.069075909	0	0.057927778	0	--	--	--	--	--	--	--	--	--	--	--	--	--	--	--	-	scaffold_0003_len_5592735_v2.4	5016135	5017855	+	657	-	PF00046:Homeobox domain	Homeobox
Cac_g002322	78	89	144	159	121	153	90	92	103	68	55	78	5.17465797	4.867851301	7.925549571	4.984288434	4.062777947	5.01207995	5.71190148	6.405597383	5.792361639	6.820941061	5.706424538	7.320696335	127.9932889	114.919282	0.154001948	0.626030586	0.795905746	98.26142159	98.1192676	-0.000421343	0.99891751	0.999427237	72.80784618	92.87403034	-0.35193782	0.29230467	0.471737364	-	scaffold_0003_len_5592735_v2.4	5001143	5001949	+	807	-	-	-
Cac_g002325	0	0	0	0	0	0	0	0	0	0	0	0	0	0	0	0	0	0	0	0	0	0	0	0	--	--	--	--	--	--	--	--	--	--	--	--	--	--	--	-	scaffold_0003_len_5592735_v2.4	5021448	5021735	-	288	-	-	-
Cac_g002324	521	605	621	594	654	603	315	278	320	289	181	279	5.272816198	5.048013806	5.214063998	3.231543149	2.039655564	2.734925202	3.049766678	2.952802972	2.745277717	3.887330629	4.705159165	4.401453688	549.0317447	650.6839944	-0.245324274	0.131901718	0.30950123	314.6089081	556.3702982	-0.823005729	3.04E-08	6.90E-07	271.8342013	526.7370896	-0.954089831	9.36E-05	0.000893039	-	scaffold_0003_len_5592735_v2.4	5021421	5029646	+	5290	-	-	-
Cac_g002327	13	8	6	6	4	0	1	0	7	0	1	19	0.920623673	0.467077582	0.352508736	0	0.078851895	1.303252983	0.06774698	0	0.42021178	0.274757883	0.201367992	0	2.872107083	10.40113285	-1.837953455	0.111785363	0.276694594	2.511258254	8.9112866	-1.782035764	0.166697215	0.310683187	6.660690632	8.440882991	-0.325010507	0.825946173	0.901884846	-	scaffold_0003_len_5592735_v2.4	5043646	5046406	+	756	-	PF06203:CCT motif	CCT
Cac_g002326	27	1	5	8	9	7	3	3	2	6	6	12	1.782393097	0.054425193	0.273835393	0.437621031	0.441026137	0.76728607	0.189457645	0.20784795	0.111918304	0.341499317	0.422351361	0.333281865	7.105550932	13.5151588	-0.915965977	0.439808296	0.65335249	2.806997541	11.59498283	-2.043426609	0.130044398	0.26062949	8.555311951	10.99039134	-0.346210747	0.774583257	0.871083552	-	scaffold_0003_len_5592735_v2.4	5031197	5032152	+	811	-	-	-
Cac_g002329	1044	854	774	812	994	1359	901	830	1116	735	940	1857	77.09444274	51.9924994	47.41801649	59.96766254	77.29008389	132.8222458	63.65001608	64.32583483	69.85832474	38.7738325	52.17958501	72.37956133	946.2437228	1012.447561	-0.097359307	0.766083678	0.883142287	975.194971	866.5690924	0.171148402	0.509618024	0.671524644	1254.590727	820.6241433	0.612976511	0.117154501	0.250415988	-	scaffold_0003_len_5592735_v2.4	5059402	5060545	+	725	-	PF15511:Centromere kinetochore component CENP-T histone fold	-
Cac_g002328	144	194	207	232	335	307	193	192	223	163	149	206	3.393241318	3.7688967	4.046713402	4.243723364	3.909415883	4.70170975	4.350715803	4.748301061	4.454392831	3.535089105	5.611626054	5.217525075	260.6452769	201.6971893	0.368227662	0.172507497	0.368333999	209.353757	172.3964184	0.277895724	0.147815517	0.285342875	187.401104	163.1985276	0.199175489	0.346472363	0.528405197	-	scaffold_0003_len_5592735_v2.4	5050469	5057050	-	2272	-	PF01876:RNase P subunit p30	-
Cac_g003050	51	50	97	94	86	91	90	74	78	77	61	64	1.947523667	1.574138069	3.073011248	3.248706669	2.593676177	2.367166916	3.287806344	2.965712527	2.524867358	2.321135785	2.334547316	2.506270113	80.21795796	73.28864556	0.128819031	0.724438723	0.858358943	83.6668895	62.55461071	0.416973099	0.265066675	0.433616224	73.91755468	59.20990215	0.317340289	0.417033741	0.596754347	-	scaffold_0005_len_4762081_v2.4	1548976	1551713	+	1402	-	PF07885:Ion channel	Ion_trans_2
Cac_g003051	1067	1206	1624	1728	1490	1526	1382	1394	1312	997	1195	1146	62.092218	57.8602508	78.40407345	64.10252244	77.43084694	64.59422803	76.93641559	85.1373821	64.71992217	65.0244396	61.6383045	64.04735553	1401.674098	1445.675418	-0.044716185	0.814826123	0.910051892	1418.397177	1235.117881	0.199201773	0.364413596	0.53931169	1217.499394	1169.202576	0.058130124	0.786531317	0.878735698	-	scaffold_0005_len_4762081_v2.4	1556431	1559567	-	920	-	-	-
Cac_g003052	1795	2453	2315	2439	2782	2000	1914	1527	1762	1118	1685	1612	35.51380798	40.01203014	37.9982532	24.43890818	37.11983564	30.89115647	36.22645808	31.70710496	29.55085769	31.20360095	39.12745281	28.53886518	2136.34721	2432.462734	-0.187391448	0.325402445	0.549125292	1793.374383	2079.844827	-0.214057886	0.181654114	0.331256589	1605.723952	1968.969966	-0.294308114	0.195791657	0.359141695	-	scaffold_0005_len_4762081_v2.4	1561369	1573236	+	2706	-	PF08766:DEK C terminal domain	-
Cac_g003053	941	1209	1367	675	979	625	274	183	502	303	185	304	36.85375042	39.03719622	44.41610072	13.1111837	8.067466032	11.53192983	10.26582323	7.521906326	16.66583897	17.0944828	27.25626984	17.65411695	676.6625591	1302.609037	-0.945183657	0.000242111	0.002296907	320.3305941	1113.262613	-1.795745654	2.43E-07	4.40E-06	286.9656068	1053.865035	-1.876549337	3.89E-13	3.51E-11	-	scaffold_0005_len_4762081_v2.4	1574201	1575567	-	1367	-	PF00808:Histone-like transcription factor (CBF/NF-Y) and archaeal histone	-
Cac_g003054	56	123	91	76	119	110	69	34	39	52	50	42	7.994979248	14.47753672	10.77830711	8.202379602	7.948271039	5.807844028	9.423875855	5.094399449	4.719818715	7.01621731	12.07724667	11.32650481	91.10514358	98.74213047	-0.120284339	0.75350494	0.876023756	49.04177588	84.43232268	-0.786648841	0.078075189	0.179254261	52.89619567	79.9210387	-0.601278151	0.112379582	0.242888605	-	scaffold_0005_len_4762081_v2.4	1581473	1581847	-	375	-	-	-
Cac_g003055	105	129	148	139	196	171	90	67	86	59	55	79	9.463753844	9.585705822	11.06663789	5.875344752	5.519632666	6.896640185	7.760108576	6.337729559	6.570584199	8.101194562	12.55804021	11.11588799	150.733642	141.6855751	0.087452675	0.751705257	0.87486116	83.46793971	121.0941956	-0.537536486	0.027267747	0.080242245	69.70751411	114.6352224	-0.71596854	0.005546671	0.025182076	-	scaffold_0005_len_4762081_v2.4	1581926	1582519	-	594	-	-	-
Cac_g003056	115	150	158	169	206	205	122	67	95	86	72	62	6.225326449	6.694463821	7.095797688	5.143632694	4.339804207	3.250815486	6.317936729	3.806482667	4.359325444	5.915767815	7.927261263	8.003723298	172.586702	156.7704936	0.136549239	0.575344706	0.759378003	97.38671453	134.009181	-0.460526062	0.120783298	0.24720411	80.91145894	126.8622424	-0.653108054	0.024163377	0.078436034	-	scaffold_0005_len_4762081_v2.4	1582764	1583833	-	989	-	-	-
Cac_g003057	34	8	29	384	3	9	17	28	25	41	18	227	1.676137618	0.32514793	1.186065305	2.23317018	0.988044742	10.83909328	0.801734974	1.448683626	1.04472542	12.2411468	0.105134117	0.319997939	109.9992646	27.40301643	2.007324858	NA	1	24.32731816	23.42521521	0.058817933	0.933318646	0.964484314	97.53056815	22.18467859	2.14127452	0.024974655	0.080334561	-	scaffold_0005_len_4762081_v2.4	1588125	1589210	+	1086	-	-	-
Cac_g003058	108	5	167	7	9	4	16	2	6	17	12	6	4.794430519	0.182996814	6.150488242	0.833814421	0.593154555	0.257988807	0.679492094	0.093181143	0.225785434	0.200942333	0.284019033	0.128069932	5.900458371	106.417354	-4.171672175	4.54E-05	0.0005664	8.186130184	90.74251798	-3.46826846	0.002722063	0.012666662	13.07021479	85.90541253	-2.719757432	0.010087084	0.040482908	-	scaffold_0005_len_4762081_v2.4	1591255	1592708	-	1206	-	PF00544:Pectate lyase	-
Cac_g003059	212	155	654	495	234	166	1164	837	368	1062	404	514	7.472031061	4.503962394	19.12319281	41.35561954	15.85468153	17.5469754	39.24704287	30.960861	10.99466556	11.28153337	5.862870837	4.21973143	259.2464495	374.9430634	-0.532209844	0.372773119	0.594194907	838.2479397	319.3778577	1.391706097	0.034630236	0.096440012	729.7551974	302.2228252	1.271421547	0.04414989	0.123162218	-	scaffold_0005_len_4762081_v2.4	1602376	1603894	+	1519	-	PF02469:Fasciclin domain	-
Cac_g032591	0	0	0	0	0	0	0	0	0	0	0	0	0	0	0	0	0	0	0	0	0	0	0	0	--	--	--	--	--	--	--	--	--	--	--	--	--	--	--	-	scaffold_0286_len_302687_v2.4	45267	49572	-	1176	-	PF01535:PPR repeat	PPR
Cac_g032590	14	7	11	25	23	23	15	6	14	7	5	5	1.571340261	0.647739665	1.024270667	0.868055413	0.624864075	0.543561323	1.610588572	0.706770179	1.331992058	1.814438853	1.835108302	1.861846846	21.00125481	12.2433875	0.792519418	0.173524771	0.369665595	11.83671968	10.47339531	0.19381001	0.781198645	0.872887476	6.24003848	9.91853392	-0.663205744	0.38370767	0.565618827	-	scaffold_0286_len_302687_v2.4	42811	44207	+	477	-	-	-
Cac_g032593	0	0	0	0	0	0	0	0	0	0	0	0	0	0	0	0	0	0	0	0	0	0	0	0	--	--	--	--	--	--	--	--	--	--	--	--	--	--	--	-	scaffold_0286_len_302687_v2.4	51289	52422	-	1134	-	PF02365:No apical meristem (NAM) protein	NAM
Cac_g032592	0	0	0	0	0	0	0	0	0	0	0	0	0	0	0	0	0	0	0	0	0	0	0	0	--	--	--	--	--	--	--	--	--	--	--	--	--	--	--	-	scaffold_0286_len_302687_v2.4	49705	50636	+	717	-	PF00005:ABC transporter	ABC_tran
Cac_g032595	0	0	0	0	0	0	1	0	0	0	0	0	0	0	0	0	0	0	0.075876617	0	0	0	0	0	--	--	--	--	--	--	--	--	--	--	--	--	--	--	--	-	scaffold_0286_len_302687_v2.4	57398	58329	+	675	-	PF00005:ABC transporter	ABC_tran
Cac_g032594	0	0	0	0	1	0	0	0	0	0	0	0	0	0	0	0	0	0	0	0	0	0	0.116387004	0	--	--	--	--	--	--	--	--	--	--	--	--	--	--	--	-	scaffold_0286_len_302687_v2.4	56939	57265	-	327	-	PF01535:PPR repeat	PPR
Cac_g032597	3	0	1	1	2	0	1	0	0	1	0	0	0.307688549	0	0.085088316	0.113317578	0	0	0.098116315	0	0	0.066320868	0.145818201	0	0.882375419	1.620166079	-0.850090307	0.708315243	1	0.348046974	1.388277735	-1.88757795	0.508282803	1	0.381187174	1.31561852	-1.730970962	0.543997455	1	-	scaffold_0286_len_302687_v2.4	60187	60708	+	522	-	PF00005:ABC transporter	ABC_tran
Cac_g016119	6	1	2	1	1	1	0	3	1	5	0	1	0.793152703	0.108984769	0.219338769	0.730268839	0	0.12803889	0	0.416209105	0.112056475	0.08548023	0.093971729	0.09534095	0.889025073	3.5891765	-1.992623909	0.206847781	0.414158711	1.453826436	3.076034807	-1.089614438	0.516052468	0.676972055	2.236288371	2.91467819	-0.372696829	0.824475367	0.901049607	-	scaffold_0049_len_2210640_v2.4	1469604	1471771	+	405	-	-	-
Cac_g016118	4	2	2	0	3	0	1	0	2	3	0	0	0.654896727	0.269962272	0.271658108	0.542676844	0	0	0.156626045	0	0.277571084	0	0.349161013	0	0.908304536	3.093773498	-1.769870416	0.361910472	0.583920478	0.96610734	2.649828341	-1.394187372	0.377205821	1	1.143561523	2.509976408	-1.14610509	0.54669142	1	-	scaffold_0049_len_2210640_v2.4	1469107	1469433	+	327	-	-	-
Cac_g016117	4	3	2	1	0	7	0	0	0	1	0	0	0.492301678	0.304405734	0.204211957	0.135981094	0	0	0	0	0	0.079585042	0	0.621359982	2.442763894	3.442617839	-0.49651684	0.757976548	0.878520324	0	2.949307678	-3.947978754	0.070097997	1	0.381187174	2.793417559	-2.826193086	0.136222875	1	-	scaffold_0049_len_2210640_v2.4	1468652	1469086	-	435	-	-	-
Cac_g016116	0	2	0	0	0	0	0	0	0	0	0	0	0	0.147129438	0	0	0	0	0	0	0	0	0	0	0	0.697688683	-2.108322622	0.602297855	1	0	0.598958675	-1.666711315	0.680343752	1	0	0.5668823	-1.508547122	0.709227726	1	-	scaffold_0049_len_2210640_v2.4	1454996	1456977	-	600	-	-	-
Cac_g016115	20	22	34	98	66	63	50	24	33	45	25	28	1.01686244	0.922178815	1.434138105	2.527853674	1.415290427	1.378880349	2.431942859	1.280643401	1.422255256	3.221947145	2.385436209	2.310184548	66.6062513	28.14608113	1.241820287	0.001677732	0.011446816	36.75871476	24.03687046	0.611201188	0.200545239	0.355801887	36.00312164	22.75287478	0.657309687	0.174598114	0.331619735	-	scaffold_0049_len_2210640_v2.4	1449144	1450270	-	1053	-	-	-
Cac_g016114	1101	1984	1878	1144	1025	1088	1366	791	814	1229	1043	1157	18.18171685	27.01154893	25.72900591	22.42366831	19.17808458	18.50620081	21.57989972	13.70909603	11.39471253	12.21613212	12.03270024	12.95837015	963.6878719	1821.292467	-0.918734282	3.00E-05	0.000396534	1028.827347	1556.585718	-0.597662851	0.074145587	0.172834269	1251.201737	1473.402868	-0.236276794	0.32674322	0.507950731	-	scaffold_0049_len_2210640_v2.4	1427004	1437828	+	3242	-	PF01764:Lipase (class 3)|PF00168:C2 domain	Lipase_3
Cac_g016113	8	15	16	29	11	49	32	13	13	44	27	21	1.679617489	2.596401851	2.786892594	10.20658095	6.311862295	4.27047355	6.427195809	2.86449796	2.313636625	3.937118847	1.641741391	7.419769196	26.52025657	14.27037552	0.887854711	0.21674263	0.426985866	20.11567931	12.19091775	0.714283937	0.276362315	0.445824257	34.07745328	11.53865494	1.550374928	0.006866285	0.029916765	-	scaffold_0049_len_2210640_v2.4	1425397	1426142	+	255	-	-	-
Cac_g016112	3501	3700	4129	16676	6243	10429	12873	4298	4350	11582	7028	5923	82.7531408	72.10316839	80.96868869	302.4705825	184.9683737	135.6033593	291.0873257	106.6211961	87.15915864	254.8850642	104.9004549	177.7906663	9733.66851	4229.398858	1.202564273	0.000456039	0.003933372	7464.801424	3616.05029	1.04568796	0.03316436	0.093380006	9070.291583	3423.502079	1.405659271	5.72E-05	0.000590555	-	scaffold_0049_len_2210640_v2.4	1420153	1424686	+	2265	-	PF01373:Glycosyl hydrolase family 14	-
Cac_g016111	2197	3258	2172	2472	2715	2587	3124	2084	2215	2187	2744	3081	50.65571188	61.93122864	41.54684357	55.71271923	70.44591644	68.80601487	68.90655584	50.42905672	43.29158572	36.85589468	44.49998468	43.01983197	2306.825699	2832.383451	-0.296198241	0.173544535	0.369665595	2567.052399	2423.924429	0.082705358	0.770229075	0.865514496	2905.149611	2294.930031	0.340179234	0.157150397	0.30835125	-	scaffold_0049_len_2210640_v2.4	1398333	1416399	-	2322	-	-	-
Cac_g016110	662	1026	679	756	820	831	1188	771	650	555	952	1102	107.4000865	137.2316396	91.38949209	99.48253232	171.9716825	173.1667781	184.3801798	131.2761355	89.39050596	79.31011194	94.56973138	97.23476756	714.6864563	877.5870136	-0.29660397	0.198556901	0.403010035	908.5620611	750.9973922	0.27449816	0.431281885	0.603153033	941.1688171	711.0173295	0.404661273	0.211723319	0.379462154	-	scaffold_0049_len_2210640_v2.4	1397573	1398286	-	330	-	-	-
Cac_g030656	3	4	1	58	52	13	20	31	32	3	6	18	0.48232259	0.530196174	0.133381684	0.532898883	1.074090681	2.803013527	3.076079075	5.230736054	4.361116853	6.029821657	5.943076944	1.507417717	35.82304268	3.015543445	3.581155726	8.07E-05	0.000912637	28.67946661	2.586195085	3.485062551	4.35E-06	5.52E-05	9.393865421	2.44938312	1.958139131	0.075224315	0.181890438	-	scaffold_0208_len_569543_v2.4	448197	448610	+	333	-	-	-
Cac_g008600	1371	3131	4251	2587	2140	3104	388	288	415	1076	376	418	40.44095539	76.14252413	104.0291152	35.06738895	12.3493798	11.94253642	10.94880774	8.91581819	10.37679999	49.34469928	44.87344238	66.0358207	2324.539508	3174.946005	-0.449944626	0.236825119	0.450369014	373.1901921	2709.360548	-2.859929706	1.10E-13	7.64E-12	692.6261697	2563.927145	-1.888455968	0.000699549	0.004720978	-	scaffold_0019_len_3077865_v2.4	2184333	2186147	+	1815	-	PF00069:Protein kinase domain|PF03822:NAF domain	Pkinase
Cac_g008601	980	1692	1134	1256	1515	677	790	614	882	785	470	916	47.65399756	67.83188268	45.74737349	42.17451784	25.44746177	43.14247705	36.74950601	31.3347618	36.35576143	39.49326394	52.36939501	23.74301387	1015.879525	1405.129427	-0.468031099	0.17721852	0.374956083	781.8233639	1202.220482	-0.620767623	0.01021882	0.037096506	782.3116028	1138.152737	-0.540770351	0.090254557	0.20743259	-	scaffold_0019_len_3077865_v2.4	2192708	2193808	-	1101	-	PF02362:B3 DNA binding domain	B3
[truncated: 32,230 more rows]
