# Supplementary material for: Integrative Analysis of Elicitor-Induced Camptothecin Biosynthesis in Camptotheca acuminata Plantlets Through a Combined Omics Approach
Source: Front Plant Sci. 2022 Mar 24;13:851077. doi: 10.3389/fpls.2022.851077 (PMC8987726; doi:10.3389/fpls.2022.851077)
Supplement: Supplementary file 7 [file Table_6.xlsx]

## Sheet: Sheet1
The CYP450 correlated with the bait genes in green and black module
fromNode	toNode	weight	direction	distribution	fromAltName	toAltName
Cac_g017137	Cac_g023139	0.0948061	undirected	black	Ca7-DLH/CaSLAS1	CaTDC2
Cac_g019403	Cac_g023139	0.152011	undirected	black	CYP88-Cac_g019403	CaTDC2
Cac_g030672	Cac_g023139	0.134735	undirected	black	CYP74-Cac_g030672	CaTDC2
Cac_g031956	Cac_g023139	0.240775	undirected	black	CYP72-Cac_g031956	CaTDC2
Cac_g023088	Cac_g023139	0.26995	undirected	black	CYP72-Cac_g023088	CaTDC2
Cac_g012391	Cac_g023139	0.277704	undirected	black	CYP71-Cac_g012391	CaTDC2
Cac_g023139	Cac_g011323	0.182412	undirected	black	CaTDC2	CYP76-Cac_g011323
Cac_g023139	Cac_g023765	0.240556	undirected	black	CaTDC2	CYP749-Cac_g023765
Cac_g023139	Cac_g018274	0.34247	undirected	black	CaTDC2	CYP704-Cac_g018274
Cac_g023139	Cac_g011655	0.163791	undirected	black	CaTDC2	CYP84-Cac_g011655
Cac_g023139	Cac_g031955	0.222413	undirected	black	CaTDC2	CYP72-Cac_g031955
Cac_g023139	Cac_g031951	0.0564242	undirected	black	CaTDC2	CYP72-Cac_g031951
Cac_g023139	Cac_g015530	0.0864605	undirected	black	CaTDC2	CYP72-Cac_g015530
Cac_g023139	Cac_g012484	0.2635	undirected	black	CaTDC2	CYP71-Cac_g012484
Cac_g023139	Cac_g031953	0.0309259	undirected	black	CaTDC2	CYP72-Cac_g031953
Cac_g023139	Cac_g032236	0.329436	undirected	black	CaTDC2	CYP81-Cac_g032236
Cac_g023139	Cac_g030664	0.0395188	undirected	black	CaTDC2	CYP82-Cac_g030664
Cac_g023139	Cac_g033219	0.439807	undirected	black	CaTDC2	CYP736-Cac_g033219
Cac_g023139	Cac_g016344	0.328447	undirected	black	CaTDC2	CYP736-Cac_g016344
Cac_g023139	Cac_g020508	0.289374	undirected	black	CaTDC2	CYP78-Cac_g020508
Cac_g023139	Cac_g006015	0.42187	undirected	black	CaTDC2	CYP81-Cac_g006015
Cac_g023139	Cac_g006008	0.188732	undirected	black	CaTDC2	CYP81-Cac_g006008
Cac_g023139	Cac_g030668	0.299209	undirected	black	CaTDC2	CYP82-Cac_g030668
Cac_g023139	Cac_g027111	0.430673	undirected	black	CaTDC2	CYP86-Cac_g027111
Cac_g023139	Cac_g018921	0.422467	undirected	black	CaTDC2	CYP736-Cac_g018921
Cac_g017137	Cac_g019403	0.194372	undirected	black	Ca7-DLH/CaSLAS1	CYP88-Cac_g019403
Cac_g017137	Cac_g030672	0.0326129	undirected	black	Ca7-DLH/CaSLAS1	CYP74-Cac_g030672
Cac_g017137	Cac_g031956	0.0649529	undirected	black	Ca7-DLH/CaSLAS1	CYP72-Cac_g031956
Cac_g017137	Cac_g023088	0.0326877	undirected	black	Ca7-DLH/CaSLAS1	CYP72-Cac_g023088
Cac_g017137	Cac_g012391	0.152475	undirected	black	Ca7-DLH/CaSLAS1	CYP71-Cac_g012391
Cac_g017137	Cac_g011323	0.0574261	undirected	black	Ca7-DLH/CaSLAS1	CYP76-Cac_g011323
Cac_g017137	Cac_g023765	0.0782425	undirected	black	Ca7-DLH/CaSLAS1	CYP749-Cac_g023765
Cac_g017137	Cac_g018274	0.123542	undirected	black	Ca7-DLH/CaSLAS1	CYP704-Cac_g018274
Cac_g017137	Cac_g011655	0.0544173	undirected	black	Ca7-DLH/CaSLAS1	CYP84-Cac_g011655
Cac_g017137	Cac_g031955	0.0596271	undirected	black	Ca7-DLH/CaSLAS1	CYP72-Cac_g031955
Cac_g017137	Cac_g012484	0.165162	undirected	black	Ca7-DLH/CaSLAS1	CYP71-Cac_g012484
Cac_g017137	Cac_g031953	0.074957	undirected	black	Ca7-DLH/CaSLAS1	CYP72-Cac_g031953
Cac_g017137	Cac_g032236	0.184972	undirected	black	Ca7-DLH/CaSLAS1	CYP81-Cac_g032236
Cac_g017137	Cac_g030664	0.104689	undirected	black	Ca7-DLH/CaSLAS1	CYP82-Cac_g030664
Cac_g017137	Cac_g030278	0.0436403	undirected	black	Ca7-DLH/CaSLAS1	CYP710-Cac_g030278
Cac_g017137	Cac_g033219	0.0935468	undirected	black	Ca7-DLH/CaSLAS1	CYP736-Cac_g033219
Cac_g017137	Cac_g016344	0.0299191	undirected	black	Ca7-DLH/CaSLAS1	CYP736-Cac_g016344
Cac_g017137	Cac_g020508	0.184498	undirected	black	Ca7-DLH/CaSLAS1	CYP78-Cac_g020508
Cac_g017137	Cac_g006015	0.0591364	undirected	black	Ca7-DLH/CaSLAS1	CYP81-Cac_g006015
Cac_g017137	Cac_g030668	0.128303	undirected	black	Ca7-DLH/CaSLAS1	CYP82-Cac_g030668
Cac_g017137	Cac_g030667	0.0280482	undirected	black	Ca7-DLH/CaSLAS1	CYP82-Cac_g030667
Cac_g017137	Cac_g027111	0.0610951	undirected	black	Ca7-DLH/CaSLAS1	CYP86-Cac_g027111
Cac_g017137	Cac_g018921	0.0588597	undirected	black	Ca7-DLH/CaSLAS1	CYP736-Cac_g018921
Cac_g017137	Cac_g030435	0.0989845	undirected	black	Ca7-DLH/CaSLAS1	CaSTR2
Cac_g019403	Cac_g030435	0.140228	undirected	black	CYP88-Cac_g019403	CaSTR2
Cac_g030672	Cac_g030435	0.105257	undirected	black	CYP74-Cac_g030672	CaSTR2
Cac_g031956	Cac_g030435	0.198491	undirected	black	CYP72-Cac_g031956	CaSTR2
Cac_g023088	Cac_g030435	0.282167	undirected	black	CYP72-Cac_g023088	CaSTR2
Cac_g012391	Cac_g030435	0.264871	undirected	black	CYP71-Cac_g012391	CaSTR2
Cac_g011323	Cac_g030435	0.152128	undirected	black	CYP76-Cac_g011323	CaSTR2
Cac_g023765	Cac_g030435	0.204998	undirected	black	CYP749-Cac_g023765	CaSTR2
Cac_g018274	Cac_g030435	0.341429	undirected	black	CYP704-Cac_g018274	CaSTR2
Cac_g011655	Cac_g030435	0.19959	undirected	black	CYP84-Cac_g011655	CaSTR2
Cac_g031955	Cac_g030435	0.177913	undirected	black	CYP72-Cac_g031955	CaSTR2
Cac_g031951	Cac_g030435	0.0704078	undirected	black	CYP72-Cac_g031951	CaSTR2
Cac_g015530	Cac_g030435	0.0945241	undirected	black	CYP72-Cac_g015530	CaSTR2
Cac_g012484	Cac_g030435	0.240941	undirected	black	CYP71-Cac_g012484	CaSTR2
Cac_g032236	Cac_g030435	0.336142	undirected	black	CYP81-Cac_g032236	CaSTR2
Cac_g030664	Cac_g030435	0.0305048	undirected	black	CYP82-Cac_g030664	CaSTR2
Cac_g030435	Cac_g033219	0.524444	undirected	black	CaSTR2	CYP736-Cac_g033219
Cac_g030435	Cac_g016344	0.382	undirected	black	CaSTR2	CYP736-Cac_g016344
Cac_g030435	Cac_g020508	0.302614	undirected	black	CaSTR2	CYP78-Cac_g020508
Cac_g030435	Cac_g006015	0.493998	undirected	black	CaSTR2	CYP81-Cac_g006015
Cac_g030435	Cac_g006008	0.233204	undirected	black	CaSTR2	CYP81-Cac_g006008
Cac_g030435	Cac_g030668	0.2548	undirected	black	CaSTR2	CYP82-Cac_g030668
Cac_g030435	Cac_g027111	0.483035	undirected	black	CaSTR2	CYP86-Cac_g027111
Cac_g030435	Cac_g018921	0.492867	undirected	black	CaSTR2	CYP736-Cac_g018921
Cac_g019400	Cac_g001032	0.0411995	undirected	green	CYP88-Cac_g019400	CaTSB
Cac_g015559	Cac_g001032	0.0277457	undirected	green	CYP71-Cac_g015559	CaTSB
Cac_g001032	Cac_g002882	0.0726922	undirected	green	CaTSB	CYP716-Cac_g002882
Cac_g001032	Cac_g012282	0.0300863	undirected	green	CaTSB	CYP86-Cac_g012282
Cac_g001032	Cac_g002125	0.0210547	undirected	green	CaTSB	CYP86-Cac_g002125
Cac_g001032	Cac_g002416	0.0559023	undirected	green	CaTSB	CYP78-Cac_g002416
Cac_g001032	Cac_g014323	0.0357918	undirected	green	CaTSB	CYP94-Cac_g014323
Cac_g001032	Cac_g017987	0.0539335	undirected	green	CaTSB	CYP76-Cac_g017987
Cac_g001032	Cac_g032709	0.0511873	undirected	green	CaTSB	CaIO
Cac_g001032	Cac_g026187	0.0721187	undirected	green	CaTSB	CYP78-Cac_g026187
Cac_g001032	Cac_g032246	0.0692165	undirected	green	CaTSB	CYP81-Cac_g032246
Cac_g001032	Cac_g004979	0.0619801	undirected	green	CaTSB	CYP75-Cac_g004979
Cac_g001032	Cac_g034385	0.0520098	undirected	green	CaTSB	CYP716-Cac_g034385
Cac_g001032	Cac_g032235	0.0257652	undirected	green	CaTSB	CYP81-Cac_g032235
Cac_g001032	Cac_g032235	0.0520098	undirected	green	CaTSB	CYP76-Cac_g032235
Cac_g001032	Cac_g015564	0.0568243	undirected	green	CaTSB	CYP71-Cac_g015564
Cac_g019399	Cac_g014037	0.0505879	undirected	green	CYP88-Cac_g019399	CaGES
Cac_g019400	Cac_g014037	0.275816	undirected	green	CYP88-Cac_g019400	CaGES
Cac_g015559	Cac_g014037	0.174238	undirected	green	CYP71-Cac_g015559	CaGES
Cac_g013864	Cac_g014037	0.0490858	undirected	green	CYP93-Cac_g013864	CaGES
Cac_g021253	Cac_g014037	0.222026	undirected	green	CYP51-Cac_g021253	CaGES
Cac_g002882	Cac_g014037	0.408897	undirected	green	CYP716-Cac_g002882	CaGES
Cac_g012282	Cac_g014037	0.196249	undirected	green	CYP86-Cac_g012282	CaGES
Cac_g002125	Cac_g014037	0.0445551	undirected	green	CYP86-Cac_g002125	CaGES
Cac_g002881	Cac_g014037	0.0882308	undirected	green	CYP716-Cac_g002881	CaGES
Cac_g004495	Cac_g014037	0.0410349	undirected	green	CYP86-Cac_g004495	CaGES
Cac_g002416	Cac_g014037	0.522551	undirected	green	CYP78-Cac_g002416	CaGES
Cac_g011290	Cac_g014037	0.0260213	undirected	green	CYP76-Cac_g011290	CaGES
Cac_g014323	Cac_g014037	0.163819	undirected	green	CYP94-Cac_g014323	CaGES
Cac_g017987	Cac_g014037	0.497555	undirected	green	CYP76-Cac_g017987	CaGES
Cac_g032709	Cac_g014037	0.520083	undirected	green	CaIO	CaGES
Cac_g026187	Cac_g014037	0.351166	undirected	green	CYP78-Cac_g026187	CaGES
Cac_g014037	Cac_g012174	0.23487	undirected	green	CaGES	CYP76-Cac_g012174
Cac_g014037	Cac_g032228	0.0527183	undirected	green	CaGES	CYP81-Cac_g032228
Cac_g014037	Cac_g032246	0.415056	undirected	green	CaGES	CYP81-Cac_g032246
Cac_g014037	Cac_g025159	0.385063	undirected	green	CaGES	CYP707-Cac_g025159
Cac_g014037	Cac_g004979	0.485216	undirected	green	CaGES	CYP75-Cac_g004979
Cac_g014037	Cac_g034385	0.51897	undirected	green	CaGES	CYP716-Cac_g034385
Cac_g014037	Cac_g032235	0.349691	undirected	green	CaGES	CYP81-Cac_g032235
Cac_g014037	Cac_g032235	0.51897	undirected	green	CaGES	CYP76-Cac_g032235
Cac_g014037	Cac_g009544	0.299906	undirected	green	CaGES	CYP707-Cac_g009544
Cac_g014037	Cac_g015564	0.245998	undirected	green	CaGES	CYP71-Cac_g015564
Cac_g019399	Cac_g006027	0.0590023	undirected	green	CYP88-Cac_g019399	CaIS
Cac_g019400	Cac_g006027	0.281403	undirected	green	CYP88-Cac_g019400	CaIS
Cac_g015559	Cac_g006027	0.19306	undirected	green	CYP71-Cac_g015559	CaIS
Cac_g013864	Cac_g006027	0.0543735	undirected	green	CYP93-Cac_g013864	CaIS
Cac_g021253	Cac_g006027	0.232138	undirected	green	CYP51-Cac_g021253	CaIS
Cac_g002882	Cac_g006027	0.436245	undirected	green	CYP716-Cac_g002882	CaIS
Cac_g012282	Cac_g006027	0.213503	undirected	green	CYP86-Cac_g012282	CaIS
Cac_g002125	Cac_g006027	0.0497375	undirected	green	CYP86-Cac_g002125	CaIS
Cac_g002881	Cac_g006027	0.10638	undirected	green	CYP716-Cac_g002881	CaIS
Cac_g004495	Cac_g006027	0.0486336	undirected	green	CYP86-Cac_g004495	CaIS
Cac_g002416	Cac_g006027	0.545646	undirected	green	CYP78-Cac_g002416	CaIS
Cac_g006027	Cac_g011290	0.0288212	undirected	green	CaIS	CYP76-Cac_g011290
Cac_g006027	Cac_g014323	0.152894	undirected	green	CaIS	CYP94-Cac_g014323
Cac_g006027	Cac_g017987	0.511975	undirected	green	CaIS	CYP76-Cac_g017987
Cac_g006027	Cac_g032709	0.546369	undirected	green	CaIS	CaIO
Cac_g006027	Cac_g026187	0.38368	undirected	green	CaIS	CYP78-Cac_g026187
Cac_g006027	Cac_g012174	0.223018	undirected	green	CaIS	CYP76-Cac_g012174
Cac_g006027	Cac_g032228	0.0557431	undirected	green	CaIS	CYP81-Cac_g032228
Cac_g006027	Cac_g032246	0.442569	undirected	green	CaIS	CYP81-Cac_g032246
Cac_g006027	Cac_g025159	0.407036	undirected	green	CaIS	CYP707-Cac_g025159
Cac_g006027	Cac_g004979	0.507443	undirected	green	CaIS	CYP75-Cac_g004979
Cac_g006027	Cac_g034385	0.545064	undirected	green	CaIS	CYP716-Cac_g034385
Cac_g006027	Cac_g032235	0.362403	undirected	green	CaIS	CYP81-Cac_g032235
Cac_g006027	Cac_g032235	0.545064	undirected	green	CaIS	CYP76-Cac_g032235
Cac_g006027	Cac_g009544	0.314154	undirected	green	CaIS	CYP707-Cac_g009544
Cac_g006027	Cac_g015564	0.273564	undirected	green	CaIS	CYP71-Cac_g015564
Cac_g019399	Cac_g032709	0.0517667	undirected	green	CYP88-Cac_g019399	CaIO
Cac_g019400	Cac_g032709	0.266478	undirected	green	CYP88-Cac_g019400	CaIO
Cac_g015559	Cac_g032709	0.193695	undirected	green	CYP71-Cac_g015559	CaIO
Cac_g013864	Cac_g032709	0.0502981	undirected	green	CYP93-Cac_g013864	CaIO
Cac_g021253	Cac_g032709	0.234238	undirected	green	CYP51-Cac_g021253	CaIO
Cac_g002882	Cac_g032709	0.427979	undirected	green	CYP716-Cac_g002882	CaIO
Cac_g012282	Cac_g032709	0.206467	undirected	green	CYP86-Cac_g012282	CaIO
Cac_g002125	Cac_g032709	0.0473922	undirected	green	CYP86-Cac_g002125	CaIO
Cac_g002881	Cac_g032709	0.0943889	undirected	green	CYP716-Cac_g002881	CaIO
Cac_g004495	Cac_g032709	0.0443758	undirected	green	CYP86-Cac_g004495	CaIO
Cac_g002416	Cac_g032709	0.55711	undirected	green	CYP78-Cac_g002416	CaIO
Cac_g011290	Cac_g032709	0.0273502	undirected	green	CYP76-Cac_g011290	CaIO
Cac_g014323	Cac_g032709	0.154443	undirected	green	CYP94-Cac_g014323	CaIO
Cac_g017987	Cac_g032709	0.513655	undirected	green	CYP76-Cac_g017987	CaIO
Cac_g032709	Cac_g026187	0.37755	undirected	green	CaIO	CYP78-Cac_g026187
Cac_g032709	Cac_g012174	0.222352	undirected	green	CaIO	CYP76-Cac_g012174
Cac_g032709	Cac_g032228	0.0558676	undirected	green	CaIO	CYP81-Cac_g032228
Cac_g032709	Cac_g032246	0.448887	undirected	green	CaIO	CYP81-Cac_g032246
Cac_g032709	Cac_g025159	0.403243	undirected	green	CaIO	CYP707-Cac_g025159
Cac_g032709	Cac_g004979	0.505356	undirected	green	CaIO	CYP75-Cac_g004979
Cac_g032709	Cac_g034385	0.546009	undirected	green	CaIO	CYP716-Cac_g034385
Cac_g032709	Cac_g032235	0.368852	undirected	green	CaIO	CYP81-Cac_g032235
Cac_g032709	Cac_g032235	0.546009	undirected	green	CaIO	CYP76-Cac_g032235
Cac_g032709	Cac_g009544	0.322584	undirected	green	CaIO	CYP707-Cac_g009544
Cac_g032709	Cac_g015564	0.268149	undirected	green	CaIO	CYP71-Cac_g015564
Cac_g019400	Cac_g030447	0.026076	undirected	green	CYP88-Cac_g019400	CaSTR1
Cac_g015559	Cac_g030447	0.0202079	undirected	green	CYP71-Cac_g015559	CaSTR1
Cac_g002882	Cac_g030447	0.0965172	undirected	green	CYP716-Cac_g002882	CaSTR1
Cac_g030447	Cac_g012282	0.098583	undirected	green	CaSTR1	CYP86-Cac_g012282
Cac_g030447	Cac_g002125	0.0684424	undirected	green	CaSTR1	CYP86-Cac_g002125
Cac_g030447	Cac_g002881	0.0208215	undirected	green	CaSTR1	CYP716-Cac_g002881
Cac_g030447	Cac_g004495	0.0212154	undirected	green	CaSTR1	CYP86-Cac_g004495
Cac_g030447	Cac_g002416	0.0761745	undirected	green	CaSTR1	CYP78-Cac_g002416
Cac_g030447	Cac_g017987	0.0665128	undirected	green	CaSTR1	CYP76-Cac_g017987
Cac_g030447	Cac_g032709	0.0655925	undirected	green	CaSTR1	CaIO
Cac_g030447	Cac_g026187	0.142213	undirected	green	CaSTR1	CYP78-Cac_g026187
Cac_g030447	Cac_g032246	0.121631	undirected	green	CaSTR1	CYP81-Cac_g032246
Cac_g030447	Cac_g025159	0.0251208	undirected	green	CaSTR1	CYP707-Cac_g025159
Cac_g030447	Cac_g004979	0.0694999	undirected	green	CaSTR1	CYP75-Cac_g004979
Cac_g030447	Cac_g034385	0.0665836	undirected	green	CaSTR1	CYP716-Cac_g034385
Cac_g030447	Cac_g032235	0.0263058	undirected	green	CaSTR1	CYP81-Cac_g032235
Cac_g030447	Cac_g032235	0.0665836	undirected	green	CaSTR1	CYP76-Cac_g032235
Cac_g030447	Cac_g015564	0.134763	undirected	green	CaSTR1	CYP71-Cac_g015564
Cac_g019399	Cac_g030441	0.164698	undirected	green	CYP88-Cac_g019399	CaSTR3
Cac_g019400	Cac_g030441	0.126822	undirected	green	CYP88-Cac_g019400	CaSTR3
Cac_g015559	Cac_g030441	0.148126	undirected	green	CYP71-Cac_g015559	CaSTR3
Cac_g013864	Cac_g030441	0.106049	undirected	green	CYP93-Cac_g013864	CaSTR3
Cac_g021253	Cac_g030441	0.138274	undirected	green	CYP51-Cac_g021253	CaSTR3
Cac_g002882	Cac_g030441	0.305862	undirected	green	CYP716-Cac_g002882	CaSTR3
Cac_g012282	Cac_g030441	0.356177	undirected	green	CYP86-Cac_g012282	CaSTR3
Cac_g002125	Cac_g030441	0.218907	undirected	green	CYP86-Cac_g002125	CaSTR3
Cac_g002881	Cac_g030441	0.155377	undirected	green	CYP716-Cac_g002881	CaSTR3
Cac_g004495	Cac_g030441	0.199823	undirected	green	CYP86-Cac_g004495	CaSTR3
Cac_g002416	Cac_g030441	0.32179	undirected	green	CYP78-Cac_g002416	CaSTR3
Cac_g011290	Cac_g030441	0.0854887	undirected	green	CYP76-Cac_g011290	CaSTR3
Cac_g014323	Cac_g030441	0.0554238	undirected	green	CYP94-Cac_g014323	CaSTR3
Cac_g017987	Cac_g030441	0.26572	undirected	green	CYP76-Cac_g017987	CaSTR3
Cac_g032709	Cac_g030441	0.288968	undirected	green	CaIO	CaSTR3
Cac_g030441	Cac_g026187	0.423487	undirected	green	CaSTR3	CYP78-Cac_g026187
Cac_g030441	Cac_g012174	0.0784561	undirected	green	CaSTR3	CYP76-Cac_g012174
Cac_g030441	Cac_g032228	0.0664914	undirected	green	CaSTR3	CYP81-Cac_g032228
Cac_g030441	Cac_g032246	0.443687	undirected	green	CaSTR3	CYP81-Cac_g032246
Cac_g030441	Cac_g025159	0.185949	undirected	green	CaSTR3	CYP707-Cac_g025159
Cac_g030441	Cac_g004979	0.301011	undirected	green	CaSTR3	CYP75-Cac_g004979
Cac_g030441	Cac_g034385	0.291576	undirected	green	CaSTR3	CYP716-Cac_g034385
Cac_g030441	Cac_g032235	0.191858	undirected	green	CaSTR3	CYP81-Cac_g032235
Cac_g030441	Cac_g032235	0.291576	undirected	green	CaSTR3	CYP76-Cac_g032235
Cac_g030441	Cac_g009544	0.120569	undirected	green	CaSTR3	CYP707-Cac_g009544
Cac_g030441	Cac_g015564	0.429434	undirected	green	CaSTR3	CYP71-Cac_g015564
